# Supplementary material for: The Evolution of Ultraconserved Elements in Vertebrates
Source: Mol Biol Evol. 2024 Jul 16;41(7):msae146. doi: 10.1093/molbev/msae146 (PMC11276968; doi:10.1093/molbev/msae146)
Supplement: msae146_Supplementary_Data [file msae146_supplementary_data.zip]

Archive with 13 entries (13 files):
- Supplementary Information Tables and Figures.pdf
- Supplementary_File_10_streme_motif_100_set.txt
- Supplementary_File_11_Motif_tomtom.html
- Supplementary_File_12_Genes_containing_UCEs.xls
- Supplementary_File_1_Validation_of_dedUCE_and_comparisons_to_other_programs.pdf
- Supplementary_File_2_human_uce_50_percent_set.txt
- Supplementary_File_3_human_uce_80_percent_set.txt
- Supplementary_File_4_human_uce_100_percent_set.txt
- Supplementary_File_5_Human_Mouse_Syntenic.xls
- Supplementary_File_6_bird_uce_set_chicken.txt
- Supplementary_File_7_reptile_uce_set_chicken.txt
- Supplementary_File_8_streme_motif_50_set.txt
- Supplementary_File_9_streme_motif_80_set.txt
