# Supplementary material for: The Evolution of Ultraconserved Elements in Vertebrates
Source: Mol Biol Evol. 2024 Jul 16;41(7):msae146. doi: 10.1093/molbev/msae146 (PMC11276968; doi:10.1093/molbev/msae146)
Supplement: msae146_Supplementary_Data [file msae146_supplementary_data.zip › Supplementary_File_10_streme_motif_100_set.txt]

********************************************************************************
STREME - Sensitive, Thorough, Rapid, Enriched Motif Elicitation
********************************************************************************
MEME version 5.4.1 (Release date: Sat Aug 21 19:23:23 2021 -0700)

For further information on how to interpret these results please access https://meme-suite.org/meme.
To get a copy of the MEME Suite software please access https://meme-suite.org.

********************************************************************************


********************************************************************************
REFERENCE
********************************************************************************
If you use this program in your research, please cite:

Timothy L. Bailey,
"STREME: accurate and versatile sequence motif discovery",
Bioinformatics, Mar. 24, 2021.
********************************************************************************


ALPHABET= ACGT

strands: + -

Background letter frequencies
A 0.312 C 0.188 G 0.188 T 0.312 

MOTIF 1-GCAKGGCCY STREME-1
letter-probability matrix: alength= 4 w= 9 nsites= 53 E= 4.4e-001
 0.000954 0.000576 0.997517 0.000954
 0.000954 0.997517 0.000576 0.000954
 0.997895 0.000576 0.000576 0.000954
 0.000954 0.000576 0.615710 0.382761
 0.022165 0.000576 0.976306 0.000954
 0.000954 0.021787 0.955094 0.022165
 0.000954 0.997517 0.000576 0.000954
 0.000954 0.997517 0.000576 0.000954
 0.000954 0.467229 0.000576 0.531242

MOTIF 2-CAGAGAAGW STREME-2
letter-probability matrix: alength= 4 w= 9 nsites= 50 E= 4.4e-001
 0.001018 0.997349 0.000615 0.001018
 0.975099 0.023268 0.000615 0.001018
 0.001018 0.000615 0.997349 0.001018
 0.997752 0.000615 0.000615 0.001018
 0.001018 0.000615 0.997349 0.001018
 0.997752 0.000615 0.000615 0.001018
 0.997752 0.000615 0.000615 0.001018
 0.001018 0.000615 0.997349 0.001018
 0.454079 0.000615 0.000615 0.544691

MOTIF 3-CRTGTCWTCYTTGYASM STREME-3
letter-probability matrix: alength= 4 w= 17 nsites= 50 E= 4.5e-001
 0.041611 0.956922 0.000552 0.000915
 0.652060 0.000552 0.346473 0.000915
 0.000915 0.020900 0.020900 0.957284
 0.021263 0.000552 0.936573 0.041611
 0.000915 0.000552 0.020900 0.977633
 0.000915 0.977270 0.000552 0.021263
 0.387532 0.020900 0.000552 0.591015
 0.000915 0.020900 0.061597 0.916588
 0.000915 0.997618 0.000552 0.000915
 0.061960 0.387170 0.000552 0.550319
 0.000915 0.020900 0.000552 0.977633
 0.000915 0.000552 0.000552 0.997981
 0.000915 0.000552 0.916225 0.082308
 0.000915 0.427866 0.000552 0.570667
 0.692757 0.000552 0.265080 0.041611
 0.061960 0.427866 0.509259 0.000915
 0.407881 0.570304 0.000552 0.021263

********************************************************************************
Stopped because 3 consecutive motifs exceeded the p-value threshold (0.05).
********************************************************************************
COMMAND:	streme --verbosity 1 --oc . --dna --totallength 4000000 --time 14400 --minw 7 --maxw 20 --thresh 0.05 --align center --p merged_cumulative_97_100perc.fa
********************************************************************************
CPU:		noble-meme.grid.gs.washington.edu
********************************************************************************
FINALTIME:	2.13 seconds
********************************************************************************
