# Supplementary material for: The Evolution of Ultraconserved Elements in Vertebrates
Source: Mol Biol Evol. 2024 Jul 16;41(7):msae146. doi: 10.1093/molbev/msae146 (PMC11276968; doi:10.1093/molbev/msae146)
Supplement: msae146_Supplementary_Data [file msae146_supplementary_data.zip › Supplementary_File_12_Genes_containing_UCEs.xls]

## Sheet: 50% UCE Set
Ensembl ID	Number of UCEs in Gene	Gene Name
ENSG00000148655	86	LRMDA
ENSG00000151322	81	NPAS3
ENSG00000114861	66	FOXP1
ENSG00000285708	65	None
ENSG00000128573	61	FOXP2
ENSG00000140836	56	ZFHX3
ENSG00000198597	55	ZNF536
ENSG00000131374	55	TBC1D5
ENSG00000233723	54	LINC01122
ENSG00000276644	53	DACH1
ENSG00000110693	52	SOX6
ENSG00000181722	50	ZBTB20
ENSG00000169554	47	ZEB2
ENSG00000134532	45	SOX5
ENSG00000075884	45	ARHGAP15
ENSG00000237505	44	PKN2-AS1
ENSG00000134138	44	MEIS2
ENSG00000271955	44	None
ENSG00000164330	43	EBF1
ENSG00000271860	42	None
ENSG00000158321	42	AUTS2
ENSG00000091656	42	ZFHX4
ENSG00000169946	39	ZFPM2
ENSG00000085276	38	MECOM
ENSG00000242808	38	SOX2-OT
ENSG00000187147	37	RNF220
ENSG00000198795	35	ZNF521
ENSG00000167081	35	PBX3
ENSG00000196482	34	ESRRG
ENSG00000196628	34	TCF4
ENSG00000162599	33	NFIA
ENSG00000143995	33	MEIS1
ENSG00000173068	32	BNC2
ENSG00000186153	30	WWOX
ENSG00000130940	29	CASZ1
ENSG00000121297	29	TSHZ3
ENSG00000198589	29	LRBA
ENSG00000147862	29	NFIB
ENSG00000042781	28	USH2A
ENSG00000119522	27	DENND1A
ENSG00000108001	26	EBF3
ENSG00000182263	26	FIGN
ENSG00000137764	25	MAP2K5
ENSG00000228655	25	None
ENSG00000248550	24	OTX2-AS1
ENSG00000267489	24	LINC01837
ENSG00000185630	23	PBX1
ENSG00000141293	23	SKAP1
ENSG00000204764	23	RANBP17
ENSG00000117419	22	ERI3
ENSG00000140718	22	FTO
ENSG00000226674	22	TEX41
ENSG00000280441	22	None
ENSG00000145934	22	TENM2
ENSG00000221818	22	EBF2
ENSG00000079102	22	RUNX1T1
ENSG00000101868	22	POLA1
ENSG00000151320	21	AKAP6
ENSG00000186073	21	CDIN1
ENSG00000215421	21	ZNF407
ENSG00000119866	21	BCL11A
ENSG00000115504	21	EHBP1
ENSG00000119487	21	MAPKAP1
ENSG00000117114	20	ADGRL2
ENSG00000148737	20	TCF7L2
ENSG00000257522	20	None
ENSG00000283098	20	None
ENSG00000069667	20	RORA
ENSG00000143919	20	CAMKMT
ENSG00000231609	20	EHBP1-AS1
ENSG00000182568	20	SATB1
ENSG00000248309	20	MEF2C-AS1
ENSG00000150347	19	ARID5B
ENSG00000234377	19	OBI1-AS1
ENSG00000258028	19	None
ENSG00000233891	19	None
ENSG00000048052	19	HDAC9
ENSG00000106536	19	POU6F2
ENSG00000251003	19	ZFPM2-AS1
ENSG00000143013	18	LMO4
ENSG00000102935	18	ZNF423
ENSG00000121964	18	GTDC1
ENSG00000240405	18	SAMMSON
ENSG00000174891	18	RSRC1
ENSG00000164190	18	NIPBL
ENSG00000113391	18	FAM172A
ENSG00000075891	17	PAX2
ENSG00000166167	17	BTRC
ENSG00000101489	17	CELF4
ENSG00000237844	17	None
ENSG00000182463	17	TSHZ2
ENSG00000185104	16	FAF1
ENSG00000156113	16	KCNMA1
ENSG00000151532	16	VTI1A
ENSG00000008394	16	MGST1
ENSG00000111249	16	CUX2
ENSG00000278540	16	ACACA
ENSG00000138430	16	OLA1
ENSG00000119042	16	SATB2
ENSG00000163618	16	CADPS
ENSG00000081189	16	MEF2C
ENSG00000185261	16	KIAA0825
ENSG00000183337	16	BCOR
ENSG00000142655	15	PEX14
ENSG00000162374	15	ELAVL4
ENSG00000182985	15	CADM1
ENSG00000166960	15	CCDC178
ENSG00000232046	15	LINC01798
ENSG00000132842	15	AP3B1
ENSG00000198846	15	TOX
ENSG00000188641	14	DPYD
ENSG00000109911	14	ELP4
ENSG00000109906	14	ZBTB16
ENSG00000165495	14	PKNOX2
ENSG00000273049	14	None
ENSG00000078328	14	RBFOX1
ENSG00000070366	14	SMG6
ENSG00000120093	14	HOXB3
ENSG00000233101	14	HOXB-AS3
ENSG00000152601	14	MBNL1
ENSG00000175471	14	MCTP1
ENSG00000105997	14	HOXA3
ENSG00000107105	14	ELAVL2
ENSG00000198947	14	DMD
ENSG00000117707	13	PROX1
ENSG00000048740	13	CELF2
ENSG00000048540	13	LMO3
ENSG00000286257	13	None
ENSG00000103460	13	TOX3
ENSG00000236383	13	CCDC200
ENSG00000153944	13	MSI2
ENSG00000245526	13	LINC00461
ENSG00000237187	13	NR2F1-AS1
ENSG00000253661	13	ZFHX4-AS1
ENSG00000170959	12	DCDC1
ENSG00000228061	12	None
ENSG00000139910	12	NOVA1
ENSG00000248975	12	None
ENSG00000021645	12	NRXN3
ENSG00000248079	12	DPH6-DT
ENSG00000259134	12	LINC00924
ENSG00000141376	12	BCAS3
ENSG00000267374	12	MIR924HG
ENSG00000204929	12	None
ENSG00000123636	12	BAZ2B
ENSG00000100354	12	TNRC6B
ENSG00000228956	12	SATB1-AS1
ENSG00000249307	12	LINC01088
ENSG00000171530	12	TBCA
ENSG00000147488	12	ST18
ENSG00000253554	12	LINC01414
ENSG00000196092	12	PAX5
ENSG00000147905	12	ZCCHC7
ENSG00000171735	11	CAMTA1
ENSG00000156650	11	KAT6B
ENSG00000196233	11	LCOR
ENSG00000007372	11	PAX6
ENSG00000197757	11	HOXC6
ENSG00000198353	11	HOXC4
ENSG00000111596	11	CNOT2
ENSG00000285673	11	None
ENSG00000115233	11	PSMD14
ENSG00000278996	11	None
ENSG00000215386	11	MIR99AHG
ENSG00000168137	11	SETD5
ENSG00000218336	11	TENM3
ENSG00000168916	11	ZNF608
ENSG00000008196	11	TFAP2B
ENSG00000271793	11	None
ENSG00000135316	11	SYNCRIP
ENSG00000257923	11	CUX1
ENSG00000253634	11	None
ENSG00000104447	11	TRPS1
ENSG00000153707	11	PTPRD
ENSG00000285283	10	None
ENSG00000151338	10	MIPOL1
ENSG00000140262	10	TCF12
ENSG00000103599	10	IQCH
ENSG00000259673	10	IQCH-AS1
ENSG00000185551	10	NR2F2
ENSG00000261008	10	LINC01572
ENSG00000157985	10	AGAP1
ENSG00000077092	10	RARB
ENSG00000239381	10	None
ENSG00000282278	10	None
ENSG00000130449	10	ZSWIM6
ENSG00000049192	10	ADAMTS6
ENSG00000273433	10	None
ENSG00000254369	10	HOXA-AS3
ENSG00000171316	10	CHD7
ENSG00000246662	10	CIBAR1-DT
ENSG00000196814	10	MVB12B
ENSG00000126705	9	AHDC1
ENSG00000134644	9	PUM1
ENSG00000170430	9	MGMT
ENSG00000189079	9	ARID2
ENSG00000196876	9	SCN8A
ENSG00000139793	9	MBNL2
ENSG00000183032	9	SLC25A21
ENSG00000245534	9	RORA-AS1
ENSG00000260027	9	HOXB7
ENSG00000263765	9	None
ENSG00000267761	9	MIR4527HG
ENSG00000179915	9	NRXN1
ENSG00000257277	9	None
ENSG00000232377	9	None
ENSG00000226383	9	LINC01876
ENSG00000153234	9	NR4A2
ENSG00000235724	9	None
ENSG00000229066	9	None
ENSG00000115896	9	PLCL1
ENSG00000187672	9	ERC2
ENSG00000144724	9	PTPRG
ENSG00000242290	9	ZBTB20-AS5
ENSG00000242536	9	None
ENSG00000132466	9	ANKRD17
ENSG00000245864	9	MEF2C-AS2
ENSG00000249776	9	None
ENSG00000184349	9	EFNA5
ENSG00000260192	9	LINC02240
ENSG00000248752	9	None
ENSG00000170927	9	PKHD1
ENSG00000135298	9	ADGRB3
ENSG00000112320	9	SOBP
ENSG00000005020	9	SKAP2
ENSG00000134020	9	PEBP4
ENSG00000164989	9	CCDC171
ENSG00000106829	9	TLE4
ENSG00000148143	9	ZNF462
ENSG00000232413	9	None
ENSG00000147050	9	KDM6A
ENSG00000009709	8	PAX7
ENSG00000117713	8	ARID1A
ENSG00000163873	8	GRIK3
ENSG00000173406	8	DAB1
ENSG00000162613	8	FUBP1
ENSG00000054282	8	SDCCAG8
ENSG00000179456	8	ZBTB18
ENSG00000286715	8	None
ENSG00000171862	8	PTEN
ENSG00000187164	8	SHTN1
ENSG00000230131	8	LINC02641
ENSG00000166407	8	LMO1
ENSG00000254695	8	None
ENSG00000281880	8	PAUPAR
ENSG00000135365	8	PHF21A
ENSG00000256717	8	LINC02698
ENSG00000256995	8	None
ENSG00000135090	8	TAOK3
ENSG00000186960	8	LINC01551
ENSG00000174373	8	RALGAPA1
ENSG00000070269	8	TMEM260
ENSG00000127152	8	BCL11B
ENSG00000259639	8	None
ENSG00000247809	8	NR2F2-AS1
ENSG00000259768	8	None
ENSG00000277268	8	LHX1-DT
ENSG00000153930	8	ANKFN1
ENSG00000197705	8	KLHL14
ENSG00000285940	8	None
ENSG00000170417	8	TMEM182
ENSG00000286679	8	None
ENSG00000225421	8	None
ENSG00000030419	8	IKZF2
ENSG00000135903	8	PAX3
ENSG00000271774	8	None
ENSG00000159140	8	SON
ENSG00000100320	8	RBFOX2
ENSG00000241472	8	PTPRG-AS1
ENSG00000185008	8	ROBO2
ENSG00000288692	8	None
ENSG00000285713	8	None
ENSG00000151612	8	ZNF827
ENSG00000137203	8	TFAP2A
ENSG00000234753	8	FOXP4-AS1
ENSG00000122566	8	HNRNPA2B1
ENSG00000106571	8	GLI3
ENSG00000044459	8	CNTLN
ENSG00000196781	8	TLE1
ENSG00000228430	8	None
ENSG00000186094	7	AGBL4
ENSG00000157216	7	SSBP3
ENSG00000229537	7	LINC01739
ENSG00000224209	7	LINC00466
ENSG00000116729	7	WLS
ENSG00000267561	7	None
ENSG00000267272	7	LINC01140
ENSG00000233593	7	LINC02609
ENSG00000172987	7	HPSE2
ENSG00000110321	7	EIF4G2
ENSG00000187079	7	TEAD1
ENSG00000118058	7	KMT2A
ENSG00000182667	7	NTM
ENSG00000165966	7	PDZRN4
ENSG00000197111	7	PCBP2
ENSG00000249550	7	LINC01234
ENSG00000184304	7	PRKD1
ENSG00000237356	7	None
ENSG00000134146	7	DPH6
ENSG00000137770	7	CTDSPL2
ENSG00000275443	7	None
ENSG00000090905	7	TNRC6A
ENSG00000167258	7	CDK12
ENSG00000188895	7	MSL1
ENSG00000152217	7	SETBP1
ENSG00000141622	7	RNF165
ENSG00000138095	7	LRPPRC
ENSG00000235597	7	LINC01102
ENSG00000144290	7	SLC4A10
ENSG00000234663	7	LINC01934
ENSG00000157388	7	CACNA1D
ENSG00000243305	7	None
ENSG00000169760	7	NLGN1
ENSG00000138767	7	CNOT6L
ENSG00000250546	7	None
ENSG00000285783	7	None
ENSG00000061455	7	PRDM6
ENSG00000184347	7	SLIT3
ENSG00000285216	7	None
ENSG00000285219	7	HULC
ENSG00000124813	7	RUNX2
ENSG00000112182	7	BACH2
ENSG00000112531	7	QKI
ENSG00000229618	7	None
ENSG00000224595	7	None
ENSG00000147548	7	NSD3
ENSG00000172817	7	CYP7B1
ENSG00000205549	7	C9orf92
ENSG00000234323	7	LINC01505
ENSG00000157657	7	ZNF618
ENSG00000056586	7	RC3H2
ENSG00000136944	7	LMX1B
ENSG00000147044	7	CASK
ENSG00000086758	7	HUWE1
ENSG00000147162	7	OGT
ENSG00000188529	6	SRSF10
ENSG00000126106	6	TMEM53
ENSG00000033122	6	LRRC7
ENSG00000172260	6	NEGR1
ENSG00000213047	6	DENND1B
ENSG00000162814	6	SPATA17
ENSG00000117020	6	AKT3
ENSG00000120616	6	EPC1
ENSG00000165606	6	DRGX
ENSG00000107758	6	PPP3CB
ENSG00000236467	6	KCNMA1-AS1
ENSG00000108175	6	ZMIZ1
ENSG00000107862	6	GBF1
ENSG00000149187	6	CELF1
ENSG00000152578	6	GRIA4
ENSG00000151067	6	CACNA1C
ENSG00000070961	6	ATP2B1
ENSG00000255794	6	RMST
ENSG00000257986	6	LINC02306
ENSG00000165588	6	OTX2
ENSG00000157450	6	RNF111
ENSG00000173575	6	CHD2
ENSG00000177200	6	CHD9
ENSG00000178691	6	SUZ12
ENSG00000108510	6	MED13
ENSG00000198265	6	HELZ
ENSG00000285095	6	None
ENSG00000091157	6	WDR7
ENSG00000179981	6	TSHZ1
ENSG00000008441	6	NFIX
ENSG00000267779	6	LINC01533
ENSG00000286041	6	None
ENSG00000028277	6	POU2F2
ENSG00000235885	6	LINC01828
ENSG00000236780	6	LINC01829
ENSG00000144036	6	EXOC6B
ENSG00000256637	6	LINC01965
ENSG00000082258	6	CCNT2
ENSG00000168702	6	LRP1B
ENSG00000204406	6	MBD5
ENSG00000197635	6	DPP4
ENSG00000091436	6	MAP3K20
ENSG00000289349	6	None
ENSG00000224577	6	LINC01117
ENSG00000118263	6	KLF7
ENSG00000178568	6	ERBB4
ENSG00000131051	6	RBM39
ENSG00000196090	6	PTPRT
ENSG00000234948	6	LINC01524
ENSG00000137449	6	CPEB2
ENSG00000249252	6	C1QTNF7-AS1
ENSG00000109819	6	PPARGC1A
ENSG00000250334	6	LINC00989
ENSG00000168772	6	CXXC4
ENSG00000185305	6	ARL15
ENSG00000250049	6	None
ENSG00000241956	6	None
ENSG00000169045	6	HNRNPH1
ENSG00000135333	6	EPHA7
ENSG00000112249	6	ASCC3
ENSG00000029363	6	BCLAF1
ENSG00000006468	6	ETV1
ENSG00000136267	6	DGKB
ENSG00000232790	6	LINC01162
ENSG00000253552	6	HOXA-AS2
ENSG00000058091	6	CDK14
ENSG00000231764	6	DLX6-AS1
ENSG00000081803	6	CADPS2
ENSG00000055609	6	KMT2C
ENSG00000156687	6	UNC5D
ENSG00000185728	6	YTHDF3
ENSG00000104313	6	EYA1
ENSG00000080298	6	RFX3
ENSG00000137075	6	RNF38
ENSG00000255145	6	STX17-DT
ENSG00000136930	6	PSMB7
ENSG00000215301	6	DDX3X
ENSG00000125675	6	GRIA3
ENSG00000101972	6	STAG2
ENSG00000155966	6	AFF2
ENSG00000125944	5	HNRNPR
ENSG00000233008	5	LINC01725
ENSG00000228971	5	LINC02607
ENSG00000197959	5	DNM3
ENSG00000230461	5	PROX1-AS1
ENSG00000092978	5	GPATCH2
ENSG00000162923	5	WDR26
ENSG00000180592	5	SKIDA1
ENSG00000270087	5	None
ENSG00000282863	5	None
ENSG00000230417	5	LINC00595
ENSG00000107864	5	CPEB3
ENSG00000107829	5	FBXW4
ENSG00000148950	5	IMMP1L
ENSG00000168066	5	SF1
ENSG00000162129	5	CLPB
ENSG00000150672	5	DLG2
ENSG00000256947	5	None
ENSG00000283240	5	None
ENSG00000256389	5	None
ENSG00000256120	5	SOX5-AS1
ENSG00000286069	5	None
ENSG00000258344	5	None
ENSG00000258302	5	None
ENSG00000123066	5	MED13L
ENSG00000172915	5	NBEA
ENSG00000118946	5	PCDH17
ENSG00000184226	5	PCDH9
ENSG00000125246	5	CLYBL
ENSG00000175198	5	PCCA
ENSG00000092199	5	HNRNPC
ENSG00000100813	5	ACIN1
ENSG00000176165	5	FOXG1
ENSG00000258038	5	LINC02327
ENSG00000258107	5	None
ENSG00000258776	5	None
ENSG00000259053	5	None
ENSG00000133958	5	UNC79
ENSG00000090060	5	PAPOLA
ENSG00000246084	5	LINC02325
ENSG00000259097	5	None
ENSG00000261191	5	None
ENSG00000137776	5	SLTM
ENSG00000166233	5	ARIH1
ENSG00000258489	5	None
ENSG00000260850	5	None
ENSG00000103494	5	RPGRIP1L
ENSG00000102908	5	NFAT5
ENSG00000261404	5	PSMD7-DT
ENSG00000178573	5	MAF
ENSG00000109118	5	PHF12
ENSG00000179761	5	PIPOX
ENSG00000264538	5	SUZ12P1
ENSG00000010244	5	ZNF207
ENSG00000087152	5	ATXN7L3
ENSG00000186566	5	GPATCH8
ENSG00000108654	5	DDX5
ENSG00000154240	5	CEP112
ENSG00000171634	5	BPTF
ENSG00000260372	5	AQP4-AS1
ENSG00000132874	5	SLC14A2
ENSG00000101665	5	SMAD7
ENSG00000119547	5	ONECUT2
ENSG00000138081	5	FBXO11
ENSG00000115464	5	USP34
ENSG00000066032	5	CTNNA2
ENSG00000233639	5	PANTR1
ENSG00000269707	5	None
ENSG00000135972	5	MRPS9
ENSG00000135999	5	EPC2
ENSG00000136535	5	TBR1
ENSG00000115840	5	SLC25A12
ENSG00000238133	5	MAP3K20-AS1
ENSG00000172845	5	SP3
ENSG00000128710	5	HOXD10
ENSG00000128652	5	HOXD3
ENSG00000170035	5	UBE2E3
ENSG00000116117	5	PARD3B
ENSG00000114933	5	INO80D
ENSG00000273118	5	None
ENSG00000149654	5	CDH22
ENSG00000159147	5	DONSON
ENSG00000159216	5	RUNX1
ENSG00000157540	5	DYRK1A
ENSG00000175161	5	CADM2
ENSG00000082701	5	GSK3B
ENSG00000243620	5	None
ENSG00000241479	5	MECOM-AS1
ENSG00000114416	5	FXR1
ENSG00000178177	5	LCORL
ENSG00000250467	5	PHOX2B-AS1
ENSG00000150471	5	ADGRL3
ENSG00000138757	5	G3BP2
ENSG00000138668	5	HNRNPD
ENSG00000249171	5	None
ENSG00000245384	5	CXXC4-AS1
ENSG00000196782	5	MAML3
ENSG00000164161	5	HHIP
ENSG00000109670	5	FBXW7
ENSG00000120251	5	GRIA2
ENSG00000177822	5	TENM3-AS1
ENSG00000153914	5	SREK1
ENSG00000083312	5	TNPO1
ENSG00000287862	5	None
ENSG00000248555	5	LINC01339
ENSG00000286121	5	None
ENSG00000175745	5	NR2F1
ENSG00000064652	5	SNX24
ENSG00000253807	5	LINC01170
ENSG00000171604	5	CXXC5
ENSG00000185129	5	PURA
ENSG00000113649	5	TCERG1
ENSG00000113712	5	CSNK1A1
ENSG00000164463	5	CREBRF
ENSG00000232234	5	None
ENSG00000181355	5	OFCC1
ENSG00000196284	5	SUPT3H
ENSG00000008197	5	TFAP2D
ENSG00000186231	5	KLHL32
ENSG00000164418	5	GRIK2
ENSG00000057663	5	ATG5
ENSG00000081087	5	OSTM1
ENSG00000049618	5	ARID1B
ENSG00000105866	5	SP4
ENSG00000214870	5	None
ENSG00000106049	5	HIBADH
ENSG00000146592	5	CREB5
ENSG00000187391	5	MAGI2
ENSG00000008277	5	ADAM22
ENSG00000158560	5	DYNC1I1
ENSG00000146776	5	ATXN7L1
ENSG00000240499	5	None
ENSG00000253125	5	None
ENSG00000132549	5	VPS13B
ENSG00000104517	5	UBR5
ENSG00000164796	5	CSMD3
ENSG00000226197	5	None
ENSG00000185920	5	PTCH1
ENSG00000106689	5	LHX2
ENSG00000102081	5	FMR1
ENSG00000065526	4	SPEN
ENSG00000160094	4	ZNF362
ENSG00000284623	4	LINC02786
ENSG00000232022	4	FAAHP1
ENSG00000284696	4	LINC02808
ENSG00000231252	4	None
ENSG00000198160	4	MIER1
ENSG00000116754	4	SRSF11
ENSG00000233290	4	None
ENSG00000122482	4	ZNF644
ENSG00000117569	4	PTBP2
ENSG00000162631	4	NTNG1
ENSG00000009307	4	CSDE1
ENSG00000143376	4	SNX27
ENSG00000143569	4	UBAP2L
ENSG00000143190	4	POU2F1
ENSG00000143355	4	LHX9
ENSG00000230623	4	None
ENSG00000136643	4	RPS6KC1
ENSG00000015171	4	ZMYND11
ENSG00000179133	4	C10orf67
ENSG00000148660	4	CAMK2G
ENSG00000226051	4	ZNF503-AS1
ENSG00000279814	4	None
ENSG00000107831	4	FGF8
ENSG00000198408	4	OGA
ENSG00000151923	4	TIAL1
ENSG00000198730	4	CTR9
ENSG00000176697	4	BDNF
ENSG00000227160	4	THEM7P
ENSG00000110422	4	HIPK3
ENSG00000110076	4	NRXN2
ENSG00000248643	4	RBM14-RBM4
ENSG00000158636	4	EMSY
ENSG00000073921	4	PICALM
ENSG00000177103	4	DSCAML1
ENSG00000285827	4	None
ENSG00000255248	4	MIR100HG
ENSG00000126746	4	ZNF384
ENSG00000250166	4	None
ENSG00000111731	4	C2CD5
ENSG00000167548	4	KMT2D
ENSG00000135655	4	USP15
ENSG00000139220	4	PPFIA2
ENSG00000013503	4	POLR3B
ENSG00000135097	4	MSI1
ENSG00000152520	4	PAN3
ENSG00000102786	4	INTS6
ENSG00000286757	4	None
ENSG00000257523	4	LINC02326
ENSG00000286040	4	None
ENSG00000257520	4	None
ENSG00000139915	4	MDGA2
ENSG00000032219	4	ARID4A
ENSG00000182185	4	RAD51B
ENSG00000205659	4	LIN52
ENSG00000259124	4	None
ENSG00000053254	4	FOXN3
ENSG00000140153	4	WDR20
ENSG00000259245	4	LINC02853
ENSG00000245750	4	DRAIC
ENSG00000279765	4	None
ENSG00000167978	4	SRRM2
ENSG00000005339	4	CREBBP
ENSG00000122257	4	RBBP6
ENSG00000168488	4	ATXN2L
ENSG00000260570	4	None
ENSG00000285367	4	None
ENSG00000249231	4	CASC16
ENSG00000283304	4	LINC02183
ENSG00000260664	4	None
ENSG00000275700	4	AATF
ENSG00000141279	4	NPEPPS
ENSG00000136451	4	VEZF1
ENSG00000266086	4	None
ENSG00000136450	4	SRSF1
ENSG00000170921	4	TANC2
ENSG00000170579	4	DLGAP1
ENSG00000141380	4	SS18
ENSG00000134504	4	KCTD1
ENSG00000228835	4	None
ENSG00000134046	4	MBD2
ENSG00000206129	4	None
ENSG00000134444	4	RELCH
ENSG00000267223	4	None
ENSG00000176887	4	SOX11
ENSG00000235665	4	LINC00298
ENSG00000055917	4	PUM2
ENSG00000119771	4	KLHL29
ENSG00000162959	4	MEMO1
ENSG00000162961	4	DPY30
ENSG00000138083	4	SIX3
ENSG00000116062	4	MSH6
ENSG00000082898	4	XPO1
ENSG00000230749	4	MEIS1-AS2
ENSG00000237179	4	LINC01797
ENSG00000115998	4	C2orf42
ENSG00000116001	4	TIA1
ENSG00000235066	4	None
ENSG00000286225	4	None
ENSG00000115159	4	GPD2
ENSG00000224152	4	BAZ2B-AS1
ENSG00000153250	4	RBMS1
ENSG00000227403	4	LINC01806
ENSG00000071909	4	MYO3B
ENSG00000128708	4	HAT1
ENSG00000172878	4	METAP1D
ENSG00000237380	4	HOXD-AS2
ENSG00000115524	4	SF3B1
ENSG00000236653	4	LINC01923
ENSG00000144406	4	UNC80
ENSG00000153827	4	TRIP12
ENSG00000088970	4	KIZ
ENSG00000204684	4	None
ENSG00000197183	4	NOL4L
ENSG00000101019	4	UQCC1
ENSG00000198900	4	TOP1
ENSG00000226648	4	PLCG1-AS1
ENSG00000180530	4	NRIP1
ENSG00000182944	4	EWSR1
ENSG00000100393	4	EP300
ENSG00000157445	4	CACNA2D3
ENSG00000189283	4	FHIT
ENSG00000163602	4	RYBP
ENSG00000259976	4	None
ENSG00000241560	4	ZBTB20-AS1
ENSG00000163848	4	ZNF148
ENSG00000152977	4	ZIC1
ENSG00000285798	4	None
ENSG00000206199	4	ANKUB1
ENSG00000070087	4	PFN2
ENSG00000177565	4	TBL1XR1
ENSG00000145075	4	None
ENSG00000181449	4	SOX2
ENSG00000073282	4	TP63
ENSG00000169744	4	LDB2
ENSG00000109606	4	DHX15
ENSG00000109132	4	PHOX2B
ENSG00000163297	4	ANTXR2
ENSG00000109332	4	UBE2D3
ENSG00000164093	4	PITX2
ENSG00000077684	4	JADE1
ENSG00000237136	4	C4orf51
ENSG00000137473	4	TTC29
ENSG00000109756	4	RAPGEF2
ENSG00000056097	4	ZFR
ENSG00000248789	4	LINC02118
ENSG00000178722	4	C5orf64
ENSG00000164253	4	WDR41
ENSG00000171540	4	OTP
ENSG00000247828	4	TMEM161B-DT
ENSG00000214942	4	None
ENSG00000145743	4	FBXL17
ENSG00000131503	4	ANKHD1
ENSG00000254996	4	ANKHD1-EIF4EBP3
ENSG00000250025	4	None
ENSG00000113742	4	CPEB4
ENSG00000285278	4	TFAP2A-AS2
ENSG00000010017	4	RANBP9
ENSG00000137166	4	FOXP4
ENSG00000184486	4	POU3F2
ENSG00000132424	4	PNISR
ENSG00000112333	4	NR2E1
ENSG00000135537	4	AFG1L
ENSG00000009413	4	REV3L
ENSG00000277443	4	MARCKS
ENSG00000227954	4	TARID
ENSG00000010818	4	HIVEP2
ENSG00000285592	4	None
ENSG00000078399	4	HOXA9
ENSG00000257184	4	None
ENSG00000065883	4	CDK13
ENSG00000185811	4	IKZF1
ENSG00000105810	4	CDK6
ENSG00000005483	4	KMT2E
ENSG00000242072	4	None
ENSG00000048405	4	ZNF800
ENSG00000080802	4	CNOT4
ENSG00000133612	4	AGAP3
ENSG00000253161	4	LINC01605
ENSG00000181690	4	PLAG1
ENSG00000287352	4	None
ENSG00000182197	4	EXT1
ENSG00000171843	4	MLLT3
ENSG00000237984	4	PTENP1
ENSG00000198963	4	RORB
ENSG00000165119	4	HNRNPK
ENSG00000237461	4	None
ENSG00000070214	4	SLC44A1
ENSG00000136848	4	DAB2IP
ENSG00000165209	4	STRBP
ENSG00000125485	4	DDX31
ENSG00000149970	4	CNKSR2
ENSG00000165186	4	PTCHD1
ENSG00000004848	4	ARX
ENSG00000147257	4	GPC3
ENSG00000142611	3	PRDM16
ENSG00000048707	3	VPS13D
ENSG00000075151	3	EIF4G3
ENSG00000116350	3	SRSF4
ENSG00000121753	3	ADGRB2
ENSG00000121774	3	KHDRBS1
ENSG00000146463	3	ZMYM4
ENSG00000227409	3	ZMYM4-AS1
ENSG00000224592	3	MIR3659HG
ENSG00000238063	3	LINC01685
ENSG00000204060	3	FOXO6
ENSG00000065978	3	YBX1
ENSG00000162373	3	BEND5
ENSG00000123080	3	CDKN2C
ENSG00000229887	3	HNRNPA1P6
ENSG00000142856	3	ITGB3BP
ENSG00000229956	3	ZRANB2-DT
ENSG00000036549	3	ZZZ3
ENSG00000285532	3	LINC02788
ENSG00000225446	3	LINC01763
ENSG00000143033	3	MTF2
ENSG00000232878	3	DPYD-AS1
ENSG00000225206	3	MIR137HG
ENSG00000162775	3	RBM15
ENSG00000171385	3	KCND3
ENSG00000081026	3	MAGI3
ENSG00000163349	3	HIPK1
ENSG00000197323	3	TRIM33
ENSG00000116128	3	BCL9
ENSG00000274020	3	LINC01138
ENSG00000117360	3	PRPF3
ENSG00000176444	3	CLK2
ENSG00000183853	3	KIRREL1
ENSG00000229588	3	None
ENSG00000076258	3	FMO4
ENSG00000230630	3	DNM3OS
ENSG00000135870	3	RC3H1
ENSG00000230124	3	ACBD6
ENSG00000151414	3	NEK7
ENSG00000116833	3	NR5A2
ENSG00000203709	3	MIR29B2CHG
ENSG00000228255	3	None
ENSG00000283518	3	LINC02775
ENSG00000229242	3	None
ENSG00000198626	3	RYR2
ENSG00000182901	3	RGS7
ENSG00000232184	3	None
ENSG00000226828	3	LINC02774
ENSG00000153187	3	HNRNPU
ENSG00000165626	3	BEND7
ENSG00000078403	3	MLLT10
ENSG00000227253	3	None
ENSG00000148498	3	PARD3
ENSG00000128815	3	WDFY4
ENSG00000151150	3	ANK3
ENSG00000096746	3	HNRNPH3
ENSG00000156110	3	ADK
ENSG00000119912	3	IDE
ENSG00000095637	3	SORBS1
ENSG00000285676	3	None
ENSG00000165669	3	FAM204A
ENSG00000254946	3	LINC02751
ENSG00000254645	3	None
ENSG00000129159	3	KCNC1
ENSG00000255496	3	None
ENSG00000066382	3	MPPED2
ENSG00000239306	3	RBM14
ENSG00000173120	3	KDM2A
ENSG00000165494	3	PCF11
ENSG00000137504	3	CREBZF
ENSG00000245248	3	USP2-AS1
ENSG00000149571	3	KIRREL3
ENSG00000183715	3	OPCML
ENSG00000111642	3	CHD4
ENSG00000139083	3	ETV6
ENSG00000023697	3	DERA
ENSG00000052126	3	PLEKHA5
ENSG00000133703	3	KRAS
ENSG00000183283	3	DAZAP2
ENSG00000257379	3	None
ENSG00000228630	3	HOTAIR
ENSG00000180806	3	HOXC9
ENSG00000273046	3	None
ENSG00000248265	3	FLJ12825
ENSG00000111481	3	COPZ1
ENSG00000135414	3	GDF11
ENSG00000139613	3	SMARCC2
ENSG00000258199	3	None
ENSG00000076108	3	BAZ2A
ENSG00000166987	3	MBD6
ENSG00000174099	3	MSRB3
ENSG00000127314	3	RAP1B
ENSG00000111605	3	CPSF6
ENSG00000058272	3	PPP1R12A
ENSG00000102189	3	EEA1
ENSG00000185046	3	ANKS1B
ENSG00000151572	3	ANO4
ENSG00000257703	3	None
ENSG00000179088	3	C12orf42
ENSG00000111785	3	RIC8B
ENSG00000122966	3	CIT
ENSG00000132964	3	CDK8
ENSG00000247381	3	PLUT
ENSG00000102755	3	FLT1
ENSG00000118922	3	KLF12
ENSG00000005810	3	MYCBP2
ENSG00000225427	3	LINC00331
ENSG00000215417	3	MIR17HG
ENSG00000227640	3	SOX21-AS1
ENSG00000125266	3	EFNB2
ENSG00000134884	3	ARGLU1
ENSG00000224243	3	SOX1-OT
ENSG00000258643	3	BCL2L2-PABPN1
ENSG00000100836	3	PABPN1
ENSG00000257126	3	FOXG1-AS1
ENSG00000257748	3	LINC02281
ENSG00000092148	3	HECTD1
ENSG00000129521	3	EGLN3
ENSG00000125378	3	BMP4
ENSG00000126777	3	KTN1
ENSG00000154001	3	PPP2R5E
ENSG00000171723	3	GPHN
ENSG00000185650	3	ZFP36L1
ENSG00000205683	3	DPF3
ENSG00000119596	3	YLPM1
ENSG00000119650	3	IFT43
ENSG00000119715	3	ESRRB
ENSG00000100796	3	PPP4R3A
ENSG00000258511	3	LINC02295
ENSG00000069956	3	MAPK6
ENSG00000260618	3	None
ENSG00000047346	3	FAM214A
ENSG00000259237	3	LINC02490
ENSG00000289162	3	None
ENSG00000171956	3	FOXB1
ENSG00000103657	3	HERC1
ENSG00000137834	3	SMAD6
ENSG00000188779	3	SKOR1
ENSG00000259410	3	None
ENSG00000140332	3	TLE3
ENSG00000137817	3	PARP6
ENSG00000183496	3	MEX3B
ENSG00000277654	3	None
ENSG00000275322	3	None
ENSG00000157106	3	SMG1
ENSG00000261669	3	None
ENSG00000288632	3	None
ENSG00000103495	3	MAZ
ENSG00000224578	3	HNRNPA1P48
ENSG00000261190	3	LINC02911
ENSG00000261261	3	None
ENSG00000259283	3	None
ENSG00000125107	3	CNOT1
ENSG00000150394	3	CDH8
ENSG00000258779	3	LINC01568
ENSG00000259867	3	DYNLRB2-AS1
ENSG00000131149	3	GSE1
ENSG00000167193	3	CRK
ENSG00000170004	3	CHD3
ENSG00000065559	3	MAP2K4
ENSG00000087095	3	NLK
ENSG00000108684	3	ASIC2
ENSG00000270647	3	TAF15
ENSG00000261499	3	None
ENSG00000274615	3	None
ENSG00000274487	3	NPEPPSP1
ENSG00000277363	3	SRCIN1
ENSG00000126351	3	THRA
ENSG00000161654	3	LSM12
ENSG00000082641	3	NFE2L1
ENSG00000108511	3	HOXB6
ENSG00000183691	3	NOG
ENSG00000136492	3	BRIP1
ENSG00000146872	3	TLK2
ENSG00000108984	3	MAP2K6
ENSG00000132475	3	H3-3B
ENSG00000265485	3	LINC01915
ENSG00000266573	3	None
ENSG00000267707	3	None
ENSG00000078043	3	PIAS2
ENSG00000176624	3	MEX3C
ENSG00000267028	3	TCF4-AS1
ENSG00000267284	3	None
ENSG00000260930	3	LINC01416
ENSG00000267327	3	None
ENSG00000267712	3	LINC01539
ENSG00000099783	3	HNRNPM
ENSG00000287859	3	None
ENSG00000284430	3	None
ENSG00000267636	3	None
ENSG00000153885	3	KCTD15
ENSG00000076928	3	ARHGEF1
ENSG00000126464	3	PRR12
ENSG00000233005	3	None
ENSG00000228999	3	None
ENSG00000119778	3	ATAD2B
ENSG00000084676	3	NCOA1
ENSG00000115760	3	BIRC6
ENSG00000214694	3	ARHGEF33
ENSG00000115904	3	SOS1
ENSG00000115970	3	THADA
ENSG00000028116	3	VRK2
ENSG00000285611	3	None
ENSG00000235495	3	None
ENSG00000179818	3	PCBP1-AS1
ENSG00000169564	3	PCBP1
ENSG00000144040	3	SFXN5
ENSG00000162951	3	LRRTM1
ENSG00000176407	3	KCMF1
ENSG00000168906	3	MAT2A
ENSG00000189223	3	PAX8-AS1
ENSG00000125618	3	PAX8
ENSG00000155052	3	CNTNAP5
ENSG00000048991	3	R3HDM1
ENSG00000232606	3	LINC01412
ENSG00000287048	3	None
ENSG00000286889	3	None
ENSG00000007001	3	UPP2
ENSG00000223642	3	None
ENSG00000078098	3	FAP
ENSG00000077380	3	DYNC1I2
ENSG00000091428	3	RAPGEF4
ENSG00000236449	3	None
ENSG00000115966	3	ATF2
ENSG00000128713	3	HOXD11
ENSG00000230552	3	None
ENSG00000188452	3	CERKL
ENSG00000162992	3	NEUROD1
ENSG00000115419	3	GLS
ENSG00000115415	3	STAT1
ENSG00000187736	3	NHEJ1
ENSG00000227432	3	ASIC4-AS1
ENSG00000116106	3	EPHA4
ENSG00000036257	3	CUL3
ENSG00000173744	3	AGFG1
ENSG00000233611	3	GBX2-AS1
ENSG00000172264	3	MACROD2
ENSG00000188559	3	RALGAPA2
ENSG00000078699	3	CBFA2T2
ENSG00000125965	3	GDF5
ENSG00000170471	3	RALGAPB
ENSG00000204103	3	MAFB
ENSG00000124177	3	CHD6
ENSG00000101040	3	ZMYND8
ENSG00000259723	3	None
ENSG00000235609	3	None
ENSG00000159086	3	PAXBP1
ENSG00000157554	3	ERG
ENSG00000183579	3	ZNRF3
ENSG00000100105	3	PATZ1
ENSG00000232754	3	None
ENSG00000231993	3	EP300-AS1
ENSG00000144619	3	CNTN4
ENSG00000144642	3	RBMS3
ENSG00000168036	3	CTNNB1
ENSG00000114857	3	NKTR
ENSG00000230084	3	ZBTB47-AS1
ENSG00000004534	3	RBM6
ENSG00000007402	3	CACNA2D2
ENSG00000163635	3	ATXN7
ENSG00000151276	3	MAGI1
ENSG00000169855	3	ROBO1
ENSG00000114439	3	BBX
ENSG00000163714	3	U2SURP
ENSG00000174963	3	ZIC4
ENSG00000241131	3	LINC02032
ENSG00000196428	3	TSC22D2
ENSG00000163660	3	CCNL1
ENSG00000285336	3	None
ENSG00000043093	3	DCUN1D1
ENSG00000136527	3	TRA2B
ENSG00000156976	3	EIF4A2
ENSG00000157869	3	RAB28
ENSG00000245870	3	LINC00682
ENSG00000285454	3	None
ENSG00000109220	3	CHIC2
ENSG00000083896	3	YTHDC1
ENSG00000189308	3	LIN54
ENSG00000163625	3	WDFY3
ENSG00000073331	3	ALPK1
ENSG00000145362	3	ANK2
ENSG00000109381	3	ELF2
ENSG00000085871	3	MGST2
ENSG00000248890	3	HHIP-AS1
ENSG00000120519	3	SLC10A7
ENSG00000248174	3	LINC02268
ENSG00000173320	3	STOX2
ENSG00000248994	3	None
ENSG00000288035	3	None
ENSG00000134363	3	FST
ENSG00000155545	3	MIER3
ENSG00000122012	3	SV2C
ENSG00000145687	3	SSBP2
ENSG00000113369	3	ARRDC3
ENSG00000281357	3	ARRDC3-AS1
ENSG00000278905	3	None
ENSG00000251574	3	None
ENSG00000134982	3	APC
ENSG00000132570	3	PCBD2
ENSG00000224186	3	PITX1-AS1
ENSG00000113648	3	MACROH2A1
ENSG00000112983	3	BRD8
ENSG00000120705	3	ETF1
ENSG00000044115	3	CTNNA1
ENSG00000280987	3	MATR3
ENSG00000015479	3	MATR3
ENSG00000158458	3	NRG2
ENSG00000231185	3	SPRY4-AS1
ENSG00000275740	3	None
ENSG00000113282	3	CLINT1
ENSG00000253925	3	None
ENSG00000225921	3	NOL7
ENSG00000283408	3	MIR548A1HG
ENSG00000228412	3	LNC-LBCS
ENSG00000124766	3	SOX4
ENSG00000112624	3	BICRAL
ENSG00000112658	3	SRF
ENSG00000250686	3	KHDRBS2-OT1
ENSG00000146247	3	PHIP
ENSG00000260271	3	None
ENSG00000146263	3	MMS22L
ENSG00000057657	3	PRDM1
ENSG00000173214	3	MFSD4B
ENSG00000228624	3	HDAC2-AS2
ENSG00000112282	3	MED23
ENSG00000112319	3	EYA4
ENSG00000287092	3	None
ENSG00000106415	3	GLCCI1
ENSG00000105877	3	DNAH11
ENSG00000105996	3	HOXA2
ENSG00000106004	3	HOXA5
ENSG00000164600	3	NEUROD6
ENSG00000122641	3	INHBA
ENSG00000135164	3	DMTF1
ENSG00000105967	3	TFEC
ENSG00000197157	3	SND1
ENSG00000185053	3	SGCZ
ENSG00000130227	3	XPO7
ENSG00000159167	3	STC1
ENSG00000147421	3	HMBOX1
ENSG00000253344	3	None
ENSG00000140396	3	NCOA2
ENSG00000104381	3	GDAP1
ENSG00000270866	3	None
ENSG00000271167	3	LINC01109
ENSG00000253901	3	None
ENSG00000183354	3	KIAA2026
ENSG00000106772	3	PRUNE2
ENSG00000225937	3	PCA3
ENSG00000235298	3	None
ENSG00000148219	3	ASTN2
ENSG00000171448	3	ZBTB26
ENSG00000148200	3	NR6A1
ENSG00000288701	3	PRRC2B
ENSG00000169306	3	IL1RAPL1
ENSG00000289068	3	None
ENSG00000147133	3	TAF1
ENSG00000085224	3	ATRX
ENSG00000126733	3	DACH2
ENSG00000101935	3	AMMECR1
ENSG00000125676	3	THOC2
ENSG00000009694	3	TENM1
ENSG00000022267	3	FHL1
ENSG00000147274	3	RBMX
ENSG00000283692	3	None
ENSG00000142599	2	RERE
ENSG00000120948	2	TARDBP
ENSG00000058453	2	CROCC
ENSG00000127481	2	UBR4
ENSG00000127483	2	HP1BP3
ENSG00000133226	2	SRRM1
ENSG00000233755	2	None
ENSG00000198492	2	YTHDF2
ENSG00000134686	2	PHC2
ENSG00000116560	2	SFPQ
ENSG00000284632	2	None
ENSG00000090621	2	PABPC4
ENSG00000066136	2	NFYC
ENSG00000287400	2	None
ENSG00000127124	2	HIVEP3
ENSG00000159592	2	GPBP1L1
ENSG00000269113	2	TRABD2B
ENSG00000123091	2	RNF11
ENSG00000134744	2	TUT4
ENSG00000162402	2	USP24
ENSG00000237928	2	NFIA-AS2
ENSG00000116641	2	DOCK7
ENSG00000234318	2	None
ENSG00000185483	2	ROR1
ENSG00000158966	2	CACHD1
ENSG00000142864	2	SERBP1
ENSG00000285778	2	None
ENSG00000237413	2	MGC27382
ENSG00000142871	2	CCN1
ENSG00000227290	2	LINC01364
ENSG00000065243	2	PKN2
ENSG00000137942	2	FNBP1L
ENSG00000237435	2	LINC02790
ENSG00000134186	2	PRPF38B
ENSG00000168710	2	AHCYL1
ENSG00000231246	2	LINC02884
ENSG00000081019	2	RSBN1
ENSG00000160679	2	CHTOP
ENSG00000143614	2	GATAD2B
ENSG00000160714	2	UBE2Q1
ENSG00000251246	2	None
ENSG00000143590	2	EFNA3
ENSG00000116539	2	ASH1L
ENSG00000254726	2	MEX3A
ENSG00000125462	2	MIR9-1HG
ENSG00000162761	2	LMX1A
ENSG00000075945	2	KIFAP3
ENSG00000231424	2	None
ENSG00000117523	2	PRRC2C
ENSG00000198216	2	CACNA1E
ENSG00000116698	2	SMG7
ENSG00000116679	2	IVNS1ABP
ENSG00000162702	2	ZNF281
ENSG00000117625	2	RCOR3
ENSG00000225233	2	None
ENSG00000163041	2	H3-3A
ENSG00000054267	2	ARID4B
ENSG00000143702	2	CEP170
ENSG00000107485	2	GATA3
ENSG00000136770	2	DNAJC1
ENSG00000095787	2	WAC
ENSG00000148516	2	ZEB1
ENSG00000233825	2	None
ENSG00000226808	2	LINC00840
ENSG00000107643	2	MAPK8
ENSG00000122870	2	BICC1
ENSG00000165443	2	PHYHIPL
ENSG00000122877	2	EGR2
ENSG00000289487	2	None
ENSG00000183230	2	CTNNA3
ENSG00000138336	2	TET1
ENSG00000060339	2	CCAR1
ENSG00000237149	2	ZNF503-AS2
ENSG00000062650	2	WAPL
ENSG00000138190	2	EXOC6
ENSG00000227128	2	LBX1-AS1
ENSG00000224817	2	None
ENSG00000198728	2	LDB1
ENSG00000148842	2	CNNM2
ENSG00000108018	2	SORCS1
ENSG00000119950	2	MXI1
ENSG00000119953	2	SMNDC1
ENSG00000233547	2	None
ENSG00000188316	2	ENO4
ENSG00000170370	2	EMX2
ENSG00000107560	2	RAB11FIP2
ENSG00000283141	2	LINC02666
ENSG00000275005	2	None
ENSG00000239920	2	None
ENSG00000133816	2	MICAL2
ENSG00000133794	2	ARNTL
ENSG00000254789	2	None
ENSG00000110696	2	C11orf58
ENSG00000109851	2	DBX1
ENSG00000205213	2	LGR4
ENSG00000245573	2	BDNF-AS
ENSG00000149100	2	EIF3M
ENSG00000186714	2	CCDC73
ENSG00000176102	2	CSTF3
ENSG00000135387	2	CAPRIN1
ENSG00000109920	2	FNBP4
ENSG00000011347	2	SYT7
ENSG00000072518	2	MARK2
ENSG00000133315	2	MACROD1
ENSG00000126500	2	FLRT1
ENSG00000256824	2	None
ENSG00000173933	2	RBM4
ENSG00000175582	2	RAB6A
ENSG00000165323	2	FAT3
ENSG00000077458	2	FAM76B
ENSG00000149294	2	NCAM1
ENSG00000149305	2	HTR3B
ENSG00000279771	2	None
ENSG00000237937	2	LINC02702
ENSG00000255435	2	TTC36-AS1
ENSG00000186174	2	BCL9L
ENSG00000120458	2	MSANTD2
ENSG00000082805	2	ERC1
ENSG00000111186	2	WNT5B
ENSG00000171823	2	FBXL14
ENSG00000285238	2	None
ENSG00000166532	2	RIMKLB
ENSG00000256661	2	A2ML1-AS1
ENSG00000273079	2	GRIN2B
ENSG00000151490	2	PTPRO
ENSG00000188991	2	SLC15A5
ENSG00000139154	2	AEBP2
ENSG00000172572	2	PDE3A
ENSG00000139163	2	ETNK1
ENSG00000123095	2	BHLHE41
ENSG00000288710	2	None
ENSG00000258017	2	None
ENSG00000110844	2	PRPF40B
ENSG00000170442	2	KRT86
ENSG00000180818	2	HOXC10
ENSG00000250451	2	HOXC-AS1
ENSG00000037965	2	HOXC8
ENSG00000172789	2	HOXC5
ENSG00000249388	2	None
ENSG00000123415	2	SMUG1
ENSG00000135486	2	HNRNPA1
ENSG00000123411	2	IKZF4
ENSG00000155980	2	KIF5A
ENSG00000175215	2	CTDSP2
ENSG00000133858	2	ZFC3H1
ENSG00000187109	2	NAP1L1
ENSG00000067798	2	NAV3
ENSG00000258048	2	PPP1R12A-AS2
ENSG00000133639	2	BTG1
ENSG00000136040	2	PLXNC1
ENSG00000111145	2	ELK3
ENSG00000196091	2	MYBPC1
ENSG00000111727	2	HCFC2
ENSG00000120837	2	NFYB
ENSG00000151136	2	BTBD11
ENSG00000196850	2	PPTC7
ENSG00000204842	2	ATXN2
ENSG00000173064	2	HECTD4
ENSG00000139718	2	SETD1B
ENSG00000132953	2	XPO4
ENSG00000233780	2	HNRNPA1P30
ENSG00000189403	2	HMGB1
ENSG00000120699	2	EXOSC8
ENSG00000102710	2	SUPT20H
ENSG00000102804	2	TSC22D1
ENSG00000123200	2	ZC3H13
ENSG00000102753	2	KPNA3
ENSG00000139734	2	DIAPH3
ENSG00000226846	2	LINC00348
ENSG00000139746	2	RBM26
ENSG00000134882	2	UBAC2
ENSG00000100888	2	CHD8
ENSG00000157306	2	ZFHX2-AS1
ENSG00000092051	2	JPH4
ENSG00000258081	2	None
ENSG00000258932	2	None
ENSG00000196792	2	STRN3
ENSG00000100478	2	AP4S1
ENSG00000287777	2	None
ENSG00000165410	2	CFL2
ENSG00000258844	2	None
ENSG00000229415	2	SFTA3
ENSG00000136352	2	NKX2-1
ENSG00000253563	2	NKX2-1-AS1
ENSG00000100941	2	PNN
ENSG00000185246	2	PRPF39
ENSG00000020577	2	SAMD4A
ENSG00000258428	2	None
ENSG00000259133	2	None
ENSG00000258592	2	None
ENSG00000053770	2	AP5M1
ENSG00000126804	2	ZBTB1
ENSG00000119707	2	RBM25
ENSG00000119614	2	VSX2
ENSG00000170345	2	FOS
ENSG00000140044	2	JDP2
ENSG00000089916	2	GPATCH2L
ENSG00000119669	2	IRF2BPL
ENSG00000258637	2	None
ENSG00000211448	2	DIO2
ENSG00000165417	2	GTF2A1
ENSG00000100722	2	ZC3H14
ENSG00000165914	2	TTC7B
ENSG00000246223	2	LINC01550
ENSG00000100664	2	EIF5
ENSG00000198838	2	RYR3
ENSG00000259460	2	None
ENSG00000128908	2	INO80
ENSG00000067369	2	TP53BP1
ENSG00000168781	2	PPIP5K1
ENSG00000166762	2	CATSPER2
ENSG00000138606	2	SHF
ENSG00000166200	2	COPS2
ENSG00000287596	2	None
ENSG00000166415	2	WDR72
ENSG00000230183	2	CNOT6LP1
ENSG00000128918	2	ALDH1A2
ENSG00000137845	2	ADAM10
ENSG00000259223	2	None
ENSG00000259589	2	None
ENSG00000180357	2	ZNF609
ENSG00000067141	2	NEO1
ENSG00000169783	2	LINGO1
ENSG00000260836	2	None
ENSG00000278013	2	None
ENSG00000214575	2	CPEB1
ENSG00000248441	2	LETR1
ENSG00000068305	2	MEF2A
ENSG00000090447	2	TFAP4
ENSG00000182831	2	C16orf72
ENSG00000205534	2	SMG1P2
ENSG00000259952	2	None
ENSG00000183604	2	SMG1P5
ENSG00000099364	2	FBXL19
ENSG00000279800	2	BCLAF1P2
ENSG00000121274	2	TENT4B
ENSG00000140807	2	NKD1
ENSG00000103449	2	SALL1
ENSG00000260057	2	LINC01571
ENSG00000260478	2	None
ENSG00000260887	2	CASC22
ENSG00000279427	2	None
ENSG00000261049	2	None
ENSG00000245694	2	CRNDE
ENSG00000259711	2	None
ENSG00000087245	2	MMP2
ENSG00000125124	2	BBS2
ENSG00000102891	2	MT4
ENSG00000224470	2	ATXN1L
ENSG00000182149	2	IST1
ENSG00000176678	2	FOXL1
ENSG00000186594	2	MIR22HG
ENSG00000177374	2	HIC1
ENSG00000007168	2	PAFAH1B1
ENSG00000074356	2	NCBP3
ENSG00000141027	2	NCOR1
ENSG00000109111	2	SUPT6H
ENSG00000173065	2	FAM222B
ENSG00000132589	2	FLOT2
ENSG00000108256	2	NUFIP2
ENSG00000108671	2	PSMD11
ENSG00000279668	2	None
ENSG00000265356	2	None
ENSG00000278311	2	GGNBP2
ENSG00000125686	2	MED1
ENSG00000073584	2	SMARCE1
ENSG00000264058	2	None
ENSG00000173812	2	EIF1
ENSG00000033627	2	ATP6V0A1
ENSG00000267394	2	ATXN7L3-AS1
ENSG00000108312	2	UBTF
ENSG00000004897	2	CDC27
ENSG00000108424	2	KPNB1
ENSG00000264701	2	None
ENSG00000263787	2	SKAP1-AS1
ENSG00000120068	2	HOXB8
ENSG00000170689	2	HOXB9
ENSG00000108848	2	LUC7L3
ENSG00000008294	2	SPAG9
ENSG00000011258	2	MBTD1
ENSG00000108443	2	RPS6KB1
ENSG00000286997	2	None
ENSG00000267131	2	None
ENSG00000263644	2	None
ENSG00000266173	2	STRADA
ENSG00000069188	2	SDK2
ENSG00000266357	2	LINC02074
ENSG00000188612	2	SUMO2
ENSG00000267168	2	None
ENSG00000161547	2	SRSF2
ENSG00000082397	2	EPB41L3
ENSG00000154864	2	PIEZO2
ENSG00000141449	2	GREB1L
ENSG00000101752	2	MIB1
ENSG00000265142	2	MIR133A1HG
ENSG00000154080	2	CHST9
ENSG00000227279	2	None
ENSG00000170558	2	CDH2
ENSG00000141431	2	ASXL3
ENSG00000101746	2	NOL4
ENSG00000150477	2	KIAA1328
ENSG00000267413	2	LINC01901
ENSG00000261715	2	LINC01477
ENSG00000286328	2	None
ENSG00000267313	2	KC6
ENSG00000215474	2	SKOR2
ENSG00000261307	2	None
ENSG00000184828	2	ZBTB7C
ENSG00000141646	2	SMAD4
ENSG00000267057	2	LINC01905
ENSG00000081138	2	CDH7
ENSG00000129351	2	ILF3
ENSG00000261400	2	None
ENSG00000272333	2	KMT2B
ENSG00000268041	2	ERFL
ENSG00000268643	2	None
ENSG00000105722	2	ERF
ENSG00000104967	2	NOVA2
ENSG00000236790	2	LINC00299
ENSG00000134323	2	MYCN
ENSG00000119772	2	DNMT3A
ENSG00000115216	2	NRBP1
ENSG00000049323	2	LTBP1
ENSG00000119787	2	ATL2
ENSG00000143889	2	HNRNPLL
ENSG00000205086	2	LINC02898
ENSG00000138032	2	PPM1B
ENSG00000285542	2	None
ENSG00000259439	2	LINC01833
ENSG00000205054	2	LINC01121
ENSG00000068784	2	SRBD1
ENSG00000286604	2	None
ENSG00000270820	2	USP34-DT
ENSG00000143951	2	WDPCP
ENSG00000119844	2	AFTPH
ENSG00000179833	2	SERTAD2
ENSG00000138069	2	RAB1A
ENSG00000198369	2	SPRED2
ENSG00000226819	2	MEIS1-AS3
ENSG00000230525	2	LINC01799
ENSG00000273398	2	None
ENSG00000221823	2	PPP3R1
ENSG00000075292	2	ZNF638
ENSG00000187605	2	TET3
ENSG00000115486	2	GGCX
ENSG00000071054	2	MAP4K4
ENSG00000224095	2	LINC01935
ENSG00000227157	2	None
ENSG00000287793	2	None
ENSG00000074047	2	GLI2
ENSG00000074054	2	CLASP1
ENSG00000136709	2	WDR33
ENSG00000144233	2	AMMECR1L
ENSG00000238057	2	ZEB2-AS1
ENSG00000121989	2	ACVR2A
ENSG00000196504	2	PRPF40A
ENSG00000283436	2	LINC01958
ENSG00000251621	2	None
ENSG00000236841	2	None
ENSG00000115267	2	IFIH1
ENSG00000236283	2	None
ENSG00000153253	2	SCN3A
ENSG00000136531	2	SCN2A
ENSG00000236107	2	SCN1A-AS1
ENSG00000213981	2	None
ENSG00000289413	2	None
ENSG00000018510	2	AGPS
ENSG00000061676	2	NCKAP1
ENSG00000187699	2	C2orf88
ENSG00000226124	2	FTCDNL1
ENSG00000155744	2	FAM126B
ENSG00000138395	2	CDK15
ENSG00000138443	2	ABI2
ENSG00000173166	2	RAPH1
ENSG00000225610	2	None
ENSG00000118260	2	CREB1
ENSG00000078018	2	MAP2
ENSG00000280537	2	None
ENSG00000072195	2	SPEG
ENSG00000144591	2	GMPPA
ENSG00000072182	2	ASIC4
ENSG00000144535	2	DIS3L2
ENSG00000149346	2	SLX4IP
ENSG00000234104	2	None
ENSG00000088930	2	XRN2
ENSG00000204393	2	NOL4L-DT
ENSG00000228156	2	None
ENSG00000198646	2	NCOA6
ENSG00000286803	2	None
ENSG00000214078	2	CPNE1
ENSG00000272897	2	None
ENSG00000244462	2	RBM12
ENSG00000025293	2	PHF20
ENSG00000080845	2	DLGAP4
ENSG00000286972	2	None
ENSG00000124191	2	TOX2
ENSG00000124208	2	PEDS1-UBE2V1
ENSG00000244687	2	UBE2V1
ENSG00000275895	2	None
ENSG00000270071	2	None
ENSG00000159267	2	HLCS
ENSG00000185658	2	BRWD1
ENSG00000160201	2	U2AF1
ENSG00000100084	2	HIRA
ENSG00000242259	2	C22orf39
ENSG00000128191	2	DGCR8
ENSG00000184571	2	PIWIL3
ENSG00000223704	2	LINC01422
ENSG00000180957	2	PITPNB
ENSG00000100154	2	TTC28
ENSG00000100142	2	POLR2F
ENSG00000100387	2	RBX1
ENSG00000100403	2	ZC3H7B
ENSG00000237037	2	NDUFA6-DT
ENSG00000157087	2	ATP2B2
ENSG00000206560	2	ANKRD28
ENSG00000077097	2	TOP2B
ENSG00000187118	2	CMC1
ENSG00000172995	2	ARPP21
ENSG00000181555	2	SETD2
ENSG00000003756	2	RBM5
ENSG00000168273	2	SMIM4
ENSG00000163939	2	PBRM1
ENSG00000163681	2	SLMAP
ENSG00000114405	2	C3orf14
ENSG00000153266	2	FEZF2
ENSG00000187098	2	MITF
ENSG00000242120	2	MDFIC2
ENSG00000044524	2	EPHA3
ENSG00000081154	2	PCNP
ENSG00000239946	2	ZBTB20-AS3
ENSG00000185565	2	LSAMP
ENSG00000169714	2	CNBP
ENSG00000154928	2	EPHB1
ENSG00000174579	2	MSL2
ENSG00000118007	2	STAG1
ENSG00000114098	2	ARMC8
ENSG00000175110	2	MRPS22
ENSG00000242440	2	LINC02046
ENSG00000186432	2	KPNA4
ENSG00000121871	2	SLITRK3
ENSG00000173889	2	PHC3
ENSG00000154310	2	TNIK
ENSG00000177694	2	NAALADL2
ENSG00000214192	2	UBE2V1P2
ENSG00000241231	2	None
ENSG00000276690	2	None
ENSG00000289435	2	None
ENSG00000073792	2	IGF2BP2
ENSG00000113916	2	BCL6
ENSG00000145012	2	LPP
ENSG00000225742	2	LINC02036
ENSG00000075711	2	DLG1
ENSG00000168818	2	STX18
ENSG00000248138	2	None
ENSG00000185774	2	KCNIP4
ENSG00000169851	2	PCDH7
ENSG00000109787	2	KLF3
ENSG00000109790	2	KLHL5
ENSG00000121892	2	PDS5A
ENSG00000124406	2	ATP8A1
ENSG00000075539	2	FRYL
ENSG00000145216	2	FIP1L1
ENSG00000080493	2	SLC4A4
ENSG00000138759	2	FRAS1
ENSG00000156269	2	NAA11
ENSG00000152795	2	HNRNPDL
ENSG00000248749	2	None
ENSG00000152208	2	GRID2
ENSG00000163116	2	STPG2
ENSG00000168769	2	TET2
ENSG00000138795	2	LEF1
ENSG00000188517	2	COL25A1
ENSG00000249815	2	None
ENSG00000288691	2	None
ENSG00000249509	2	NEUROG2-AS1
ENSG00000138653	2	NDST4
ENSG00000151466	2	SCLT1
ENSG00000138650	2	PCDH10
ENSG00000170365	2	SMAD1
ENSG00000145431	2	PDGFC
ENSG00000248197	2	LINC00290
ENSG00000250754	2	LINC02436
ENSG00000170561	2	IRX2
ENSG00000248118	2	LINC01019
ENSG00000169862	2	CTNND2
ENSG00000133401	2	PDZD2
ENSG00000016082	2	ISL1
ENSG00000164258	2	NDUFS4
ENSG00000155542	2	SETD9
ENSG00000062194	2	GPBP1
ENSG00000164182	2	NDUFAF2
ENSG00000249483	2	None
ENSG00000287180	2	None
ENSG00000153922	2	CHD1
ENSG00000145725	2	PPIP5K2
ENSG00000080709	2	KCNN2
ENSG00000177879	2	AP3S1
ENSG00000072364	2	AFF4
ENSG00000119048	2	UBE2B
ENSG00000043143	2	JADE2
ENSG00000069018	2	TRPC7
ENSG00000031003	2	FAM13B
ENSG00000120709	2	FAM53C
ENSG00000146006	2	LRRTM2
ENSG00000120727	2	PAIP2
ENSG00000272742	2	None
ENSG00000170482	2	SLC23A1
ENSG00000131508	2	UBE2D2
ENSG00000182700	2	IGIP
ENSG00000213523	2	SRA1
ENSG00000286736	2	None
ENSG00000187678	2	SPRY4
ENSG00000091009	2	RBM27
ENSG00000156475	2	PPP2R2B
ENSG00000145868	2	FBXO38
ENSG00000230551	2	None
ENSG00000155511	2	GRIA1
ENSG00000155506	2	LARP1
ENSG00000254135	2	None
ENSG00000253693	2	None
ENSG00000253978	2	CTB-178M22.2
ENSG00000164438	2	TLX3
ENSG00000072803	2	FBXW11
ENSG00000165671	2	NSD1
ENSG00000197451	2	HNRNPAB
ENSG00000175309	2	PHYKPL
ENSG00000008083	2	JARID2
ENSG00000112183	2	RBM24
ENSG00000112242	2	E2F3
ENSG00000112308	2	C6orf62
ENSG00000204304	2	PBX2
ENSG00000197283	2	SYNGAP1
ENSG00000156639	2	ZFAND3
ENSG00000183826	2	BTBD9
ENSG00000226917	2	LINC01276
ENSG00000112715	2	VEGFA
ENSG00000226733	2	None
ENSG00000233470	2	None
ENSG00000202198	2	7SK
ENSG00000283293	2	RN7SK
ENSG00000112245	2	PTP4A1
ENSG00000285976	2	None
ENSG00000118482	2	PHF3
ENSG00000079841	2	RIMS1
ENSG00000111799	2	COL12A1
ENSG00000231776	2	LINC01611
ENSG00000188994	2	ZNF292
ENSG00000285961	2	None
ENSG00000220695	2	None
ENSG00000287044	2	None
ENSG00000010810	2	FYN
ENSG00000249853	2	HS3ST5
ENSG00000188580	2	NKAIN2
ENSG00000286215	2	None
ENSG00000233138	2	None
ENSG00000227681	2	None
ENSG00000122584	2	NXPH1
ENSG00000223838	2	None
ENSG00000164548	2	TRA2A
ENSG00000197576	2	HOXA4
ENSG00000272801	2	None
ENSG00000005073	2	HOXA11
ENSG00000240990	2	HOXA11-AS
ENSG00000106031	2	HOXA13
ENSG00000243766	2	HOTTIP
ENSG00000106038	2	EVX1
ENSG00000286487	2	None
ENSG00000180347	2	ITPRID1
ENSG00000175600	2	SUGCT
ENSG00000224017	2	LINC01449
ENSG00000106610	2	STAG3L4
ENSG00000075213	2	SEMA3A
ENSG00000001629	2	ANKIB1
ENSG00000237819	2	CDK6-AS1
ENSG00000187416	2	LHFPL3
ENSG00000154415	2	PPP1R3A
ENSG00000225535	2	LINC01393
ENSG00000233607	2	LINC01392
ENSG00000004866	2	ST7
ENSG00000128594	2	LRRC4
ENSG00000128595	2	CALU
ENSG00000146963	2	LUC7L2
ENSG00000269955	2	FMC1-LUC7L2
ENSG00000133606	2	MKRN1
ENSG00000155093	2	PTPRN2
ENSG00000173273	2	TNKS
ENSG00000171044	2	XKR6
ENSG00000147408	2	CSGALNACT1
ENSG00000168546	2	GFRA2
ENSG00000179388	2	EGR3
ENSG00000253899	2	None
ENSG00000157110	2	RBPMS
ENSG00000157168	2	NRG1
ENSG00000215262	2	KCNU1
ENSG00000253123	2	None
ENSG00000253414	2	LINC01605
ENSG00000254111	2	None
ENSG00000077782	2	FGFR1
ENSG00000158669	2	GPAT4
ENSG00000083168	2	KAT6A
ENSG00000206579	2	XKR4
ENSG00000104388	2	RAB2A
ENSG00000287844	2	None
ENSG00000253762	2	None
ENSG00000254102	2	None
ENSG00000180828	2	BHLHE22
ENSG00000137571	2	SLCO5A1
ENSG00000285579	2	None
ENSG00000258677	2	None
ENSG00000104343	2	UBE2W
ENSG00000104369	2	JPH1
ENSG00000254349	2	MIR2052HG
ENSG00000253341	2	PCBP2P2
ENSG00000254366	2	None
ENSG00000104435	2	STMN2
ENSG00000205189	2	ZBTB10
ENSG00000147614	2	ATP6V0D2
ENSG00000156103	2	MMP16
ENSG00000248858	2	FLJ46284
ENSG00000164944	2	VIRMA
ENSG00000104413	2	ESRP1
ENSG00000155096	2	AZIN1
ENSG00000176406	2	RIMS2
ENSG00000254041	2	None
ENSG00000120533	2	ENY2
ENSG00000147677	2	EIF3H
ENSG00000178764	2	ZHX2
ENSG00000153310	2	CYRIB
ENSG00000155897	2	ADCY8
ENSG00000129292	2	PHF20L1
ENSG00000014164	2	ZC3H3
ENSG00000080503	2	SMARCA2
ENSG00000107249	2	GLIS3
ENSG00000147854	2	UHRF2
ENSG00000178031	2	ADAMTSL1
ENSG00000284418	2	None
ENSG00000287514	2	None
ENSG00000231527	2	FAM27C
ENSG00000223379	2	None
ENSG00000119138	2	KLF9
ENSG00000083067	2	TRPM3
ENSG00000225434	2	LINC01504
ENSG00000107372	2	ZFAND5
ENSG00000136891	2	TEX10
ENSG00000066697	2	MSANTD3
ENSG00000251349	2	MSANTD3-TMEFF1
ENSG00000230782	2	None
ENSG00000106852	2	LHX6
ENSG00000148187	2	MRRF
ENSG00000165219	2	GAPVD1
ENSG00000106976	2	DNM1
ENSG00000119335	2	SET
ENSG00000235007	2	None
ENSG00000107164	2	FUBP3
ENSG00000130711	2	PRDM12
ENSG00000188523	2	CFAP77
ENSG00000165695	2	AK8
ENSG00000046653	2	GPM6B
ENSG00000008086	2	CDKL5
ENSG00000005889	2	ZFX
ENSG00000102230	2	PCYT1B
ENSG00000224610	2	None
ENSG00000289570	2	None
ENSG00000124486	2	USP9X
ENSG00000237311	2	None
ENSG00000217835	2	RBMXP5
ENSG00000082458	2	DLG3
ENSG00000196338	2	NLGN3
ENSG00000147130	2	ZMYM3
ENSG00000165194	2	PCDH19
ENSG00000147234	2	FRMPD3
ENSG00000157600	2	TMEM164
ENSG00000077264	2	PAK3
ENSG00000077279	2	DCX
ENSG00000126016	2	AMOT
ENSG00000003096	2	KLHL13
ENSG00000102038	2	SMARCA1
ENSG00000165675	2	ENOX2
ENSG00000165359	2	INTS6L
ENSG00000156925	2	ZIC3
ENSG00000169057	2	MECP2
ENSG00000157933	1	SKI
ENSG00000116285	1	ERRFI1
ENSG00000054523	1	KIF1B
ENSG00000199562	1	RNU6-37P
ENSG00000287727	1	None
ENSG00000272078	1	None
ENSG00000175262	1	C1orf127
ENSG00000120942	1	UBIAD1
ENSG00000238199	1	UBE2V2P3
ENSG00000028137	1	TNFRSF1B
ENSG00000179172	1	HNRNPCL1
ENSG00000189337	1	KAZN
ENSG00000179743	1	FLJ37453
ENSG00000206652	1	RNU1-1
ENSG00000282143	1	None
ENSG00000207513	1	RNU1-3
ENSG00000282740	1	None
ENSG00000227684	1	CROCCP4
ENSG00000207389	1	RNU1-4
ENSG00000207005	1	RNU1-2
ENSG00000117154	1	IGSF21
ENSG00000169991	1	IFFO2
ENSG00000070831	1	CDC42
ENSG00000133216	1	EPHB2
ENSG00000004487	1	KDM1A
ENSG00000240553	1	None
ENSG00000142676	1	RPL11
ENSG00000230228	1	H3P1
ENSG00000020633	1	RUNX3
ENSG00000117640	1	MTFR1L
ENSG00000198830	1	HMGN2
ENSG00000186501	1	TMEM222
ENSG00000206888	1	RNU6-48P
ENSG00000158195	1	WASF2
ENSG00000009780	1	FAM76A
ENSG00000158161	1	EYA3
ENSG00000126698	1	DNAJC8
ENSG00000162419	1	GMEB1
ENSG00000254553	1	None
ENSG00000160062	1	ZBTB8A
ENSG00000287691	1	None
ENSG00000116514	1	RNF19B
ENSG00000225313	1	None
ENSG00000121904	1	CSMD2
ENSG00000116544	1	DLGAP3
ENSG00000142687	1	KIAA0319L
ENSG00000092847	1	AGO1
ENSG00000126070	1	AGO3
ENSG00000271554	1	None
ENSG00000116871	1	MAP7D1
ENSG00000054118	1	THRAP3
ENSG00000223944	1	None
ENSG00000163875	1	MEAF6
ENSG00000185668	1	POU3F1
ENSG00000286552	1	None
ENSG00000287987	1	None
ENSG00000116954	1	RRAGC
ENSG00000273637	1	None
ENSG00000174574	1	AKIRIN1
ENSG00000127603	1	MACF1
ENSG00000228060	1	PABPC4-AS1
ENSG00000198974	1	MIR30E
ENSG00000010803	1	SCMH1
ENSG00000198815	1	FOXJ3
ENSG00000142949	1	PTPRF
ENSG00000117408	1	IPO13
ENSG00000196517	1	SLC6A9
ENSG00000117461	1	PIK3R3
ENSG00000278139	1	P3R3URF-PIK3R3
ENSG00000132128	1	LRRC41
ENSG00000224863	1	LINC01398
ENSG00000197587	1	DMBX1
ENSG00000079277	1	MKNK1
ENSG00000229846	1	None
ENSG00000085832	1	EPS15
ENSG00000117859	1	OSBPL9
ENSG00000157077	1	ZFYVE9
ENSG00000116171	1	SCP2
ENSG00000174332	1	GLIS1
ENSG00000058804	1	NDC1
ENSG00000116205	1	TCEANC2
ENSG00000284686	1	None
ENSG00000162407	1	PLPP3
ENSG00000162601	1	MYSM1
ENSG00000237352	1	LINC01358
ENSG00000226476	1	LINC01748
ENSG00000132849	1	PATJ
ENSG00000132854	1	KANK4
ENSG00000125703	1	ATG4C
ENSG00000203605	1	None
ENSG00000275836	1	MIR6068
ENSG00000203965	1	EFCAB7
ENSG00000162434	1	JAK1
ENSG00000199135	1	MIR101-1
ENSG00000184588	1	PDE4B
ENSG00000118473	1	SGIP1
ENSG00000152763	1	DNAI4
ENSG00000116704	1	SLC35D1
ENSG00000232284	1	GNG12-AS1
ENSG00000237919	1	LRRC7-AS1
ENSG00000132485	1	ZRANB2
ENSG00000229943	1	None
ENSG00000285462	1	LINC02792
ENSG00000230817	1	LINC01362
ENSG00000285782	1	None
ENSG00000237076	1	None
ENSG00000203943	1	SAMD13
ENSG00000272691	1	None
ENSG00000284240	1	LINC02801
ENSG00000137944	1	KYAT3
ENSG00000213516	1	RBMXL1
ENSG00000162664	1	ZNF326
ENSG00000287406	1	None
ENSG00000162669	1	HFM1
ENSG00000097046	1	CDC7
ENSG00000067208	1	EVI5
ENSG00000228504	1	LINC01760
ENSG00000284202	1	MIR137
ENSG00000288810	1	None
ENSG00000232825	1	PLPPR5-AS1
ENSG00000099260	1	PALMD
ENSG00000283761	1	None
ENSG00000156875	1	MFSD14A
ENSG00000241073	1	None
ENSG00000079335	1	CDC14A
ENSG00000232952	1	None
ENSG00000116396	1	KCNC4
ENSG00000134255	1	CEPT1
ENSG00000116473	1	RAP1A
ENSG00000197852	1	INKA2
ENSG00000118729	1	CASQ2
ENSG00000177551	1	NHLH2
ENSG00000155761	1	SPAG17
ENSG00000274642	1	None
ENSG00000223804	1	None
ENSG00000275131	1	PDE4DIPP2
ENSG00000274927	1	None
ENSG00000206737	1	RNVU1-18
ENSG00000276756	1	None
ENSG00000278099	1	RNVU1-2A
ENSG00000277918	1	RNVU1-28
ENSG00000224363	1	None
ENSG00000278273	1	None
ENSG00000270722	1	RNVU1-31
ENSG00000277406	1	SEC22B4P
ENSG00000273768	1	RNVU1-29
ENSG00000227242	1	None
ENSG00000206585	1	RNVU1-7
ENSG00000207340	1	RNVU1-1
ENSG00000178104	1	PDE4DIP
ENSG00000274265	1	None
ENSG00000215861	1	None
ENSG00000184678	1	H2BC21
ENSG00000163125	1	RPRD2
ENSG00000250734	1	None
ENSG00000159409	1	CELF3
ENSG00000227045	1	None
ENSG00000143603	1	KCNN3
ENSG00000160691	1	SHC1
ENSG00000132680	1	KHDC4
ENSG00000160803	1	UBQLN4
ENSG00000207933	1	MIR9-1
ENSG00000116604	1	MEF2D
ENSG00000143321	1	HDGF
ENSG00000117036	1	ETV3
ENSG00000163568	1	AIM2
ENSG00000162728	1	KCNJ9
ENSG00000132716	1	DCAF8
ENSG00000258465	1	None
ENSG00000162738	1	VANGL2
ENSG00000188859	1	FAM78B
ENSG00000215835	1	None
ENSG00000143164	1	DCAF6
ENSG00000228697	1	None
ENSG00000285622	1	None
ENSG00000203601	1	LINC00970
ENSG00000231407	1	GORAB-AS1
ENSG00000116132	1	PRRX1
ENSG00000010932	1	FMO1
ENSG00000283844	1	MIR214
ENSG00000283152	1	MIR3120
ENSG00000208024	1	MIR199A2
ENSG00000116147	1	TNR
ENSG00000116183	1	PAPPA2
ENSG00000224968	1	LINC01645
ENSG00000227579	1	None
ENSG00000162779	1	AXDND1
ENSG00000236539	1	HNRNPA1P54
ENSG00000135837	1	CEP350
ENSG00000121454	1	LHX4
ENSG00000231684	1	EIF1P3
ENSG00000135829	1	DHX9
ENSG00000207472	1	RNU6-41P
ENSG00000116406	1	EDEM3
ENSG00000143341	1	HMCN1
ENSG00000162670	1	BRINP3
ENSG00000285638	1	None
ENSG00000134371	1	CDC73
ENSG00000162630	1	B3GALT2
ENSG00000162687	1	KCNT2
ENSG00000229989	1	MIR181A1HG
[truncated: 2,050 more rows]

## Sheet: 80% UCE Set
Ensembl ID	Number of UCEs in Gene	Gene Name
ENSG00000148655	38	LRMDA
ENSG00000128573	36	FOXP2
ENSG00000151322	33	NPAS3
ENSG00000169554	28	ZEB2
ENSG00000075884	26	ARHGAP15
ENSG00000114861	22	FOXP1
ENSG00000285708	22	None
ENSG00000276644	21	DACH1
ENSG00000198597	21	ZNF536
ENSG00000167081	21	PBX3
ENSG00000169946	20	ZFPM2
ENSG00000110693	19	SOX6
ENSG00000198795	18	ZNF521
ENSG00000091656	17	ZFHX4
ENSG00000130940	16	CASZ1
ENSG00000187147	16	RNF220
ENSG00000134138	16	MEIS2
ENSG00000131374	16	TBC1D5
ENSG00000181722	16	ZBTB20
ENSG00000237505	15	PKN2-AS1
ENSG00000134532	15	SOX5
ENSG00000233723	15	LINC01122
ENSG00000119487	15	MAPKAP1
ENSG00000228655	14	None
ENSG00000271860	14	None
ENSG00000158321	14	AUTS2
ENSG00000101868	14	POLA1
ENSG00000236383	13	CCDC200
ENSG00000121297	13	TSHZ3
ENSG00000182263	13	FIGN
ENSG00000075891	12	PAX2
ENSG00000273049	12	None
ENSG00000140836	12	ZFHX3
ENSG00000242808	12	SOX2-OT
ENSG00000117419	11	ERI3
ENSG00000162599	11	NFIA
ENSG00000196628	11	TCF4
ENSG00000215421	11	ZNF407
ENSG00000119866	11	BCL11A
ENSG00000121964	11	GTDC1
ENSG00000138430	11	OLA1
ENSG00000085276	11	MECOM
ENSG00000173068	11	BNC2
ENSG00000042781	10	USH2A
ENSG00000166167	10	BTRC
ENSG00000198353	10	HOXC4
ENSG00000151320	10	AKAP6
ENSG00000186073	10	CDIN1
ENSG00000137764	10	MAP2K5
ENSG00000271955	10	None
ENSG00000115504	10	EHBP1
ENSG00000231609	10	EHBP1-AS1
ENSG00000164330	10	EBF1
ENSG00000188641	9	DPYD
ENSG00000150347	9	ARID5B
ENSG00000148737	9	TCF7L2
ENSG00000257522	9	None
ENSG00000283098	9	None
ENSG00000267489	9	LINC01837
ENSG00000171530	9	TBCA
ENSG00000271793	9	None
ENSG00000135316	9	SYNCRIP
ENSG00000162374	8	ELAVL4
ENSG00000139910	8	NOVA1
ENSG00000278540	8	ACACA
ENSG00000141293	8	SKAP1
ENSG00000166960	8	CCDC178
ENSG00000143995	8	MEIS1
ENSG00000237844	8	None
ENSG00000113391	8	FAM172A
ENSG00000204764	8	RANBP17
ENSG00000251003	8	ZFPM2-AS1
ENSG00000147862	8	NFIB
ENSG00000119522	8	DENND1A
ENSG00000142655	7	PEX14
ENSG00000229537	7	LINC01739
ENSG00000196482	7	ESRRG
ENSG00000108001	7	EBF3
ENSG00000008394	7	MGST1
ENSG00000048540	7	LMO3
ENSG00000197757	7	HOXC6
ENSG00000234377	7	OBI1-AS1
ENSG00000248550	7	OTX2-AS1
ENSG00000259134	7	LINC00924
ENSG00000070366	7	SMG6
ENSG00000233101	7	HOXB-AS3
ENSG00000257277	7	None
ENSG00000226674	7	TEX41
ENSG00000123636	7	BAZ2B
ENSG00000081189	7	MEF2C
ENSG00000185261	7	KIAA0825
ENSG00000147905	7	ZCCHC7
ENSG00000185104	6	FAF1
ENSG00000143013	6	LMO4
ENSG00000233593	6	LINC02609
ENSG00000185630	6	PBX1
ENSG00000273046	6	None
ENSG00000120093	6	HOXB3
ENSG00000263765	6	None
ENSG00000143919	6	CAMKMT
ENSG00000204929	6	None
ENSG00000232377	6	None
ENSG00000182463	6	TSHZ2
ENSG00000280441	6	None
ENSG00000182568	6	SATB1
ENSG00000242536	6	None
ENSG00000282278	6	None
ENSG00000245526	6	LINC00461
ENSG00000245864	6	MEF2C-AS2
ENSG00000008196	6	TFAP2B
ENSG00000106536	6	POU6F2
ENSG00000232413	6	None
ENSG00000196814	6	MVB12B
ENSG00000134644	5	PUM1
ENSG00000162613	5	FUBP1
ENSG00000117114	5	ADGRL2
ENSG00000187164	5	SHTN1
ENSG00000109911	5	ELP4
ENSG00000228061	5	None
ENSG00000007372	5	PAX6
ENSG00000285283	5	None
ENSG00000109906	5	ZBTB16
ENSG00000196876	5	SCN8A
ENSG00000197111	5	PCBP2
ENSG00000135090	5	TAOK3
ENSG00000258038	5	LINC02327
ENSG00000257523	5	LINC02326
ENSG00000258028	5	None
ENSG00000258107	5	None
ENSG00000151338	5	MIPOL1
ENSG00000286257	5	None
ENSG00000103599	5	IQCH
ENSG00000259673	5	IQCH-AS1
ENSG00000141376	5	BCAS3
ENSG00000101489	5	CELF4
ENSG00000267761	5	MIR4527HG
ENSG00000267779	5	LINC01533
ENSG00000235724	5	None
ENSG00000115896	5	PLCL1
ENSG00000236653	5	LINC01923
ENSG00000241479	5	MECOM-AS1
ENSG00000249307	5	LINC01088
ENSG00000198589	5	LRBA
ENSG00000164190	5	NIPBL
ENSG00000175471	5	MCTP1
ENSG00000135298	5	ADGRB3
ENSG00000231764	5	DLX6-AS1
ENSG00000221818	5	EBF2
ENSG00000147488	5	ST18
ENSG00000253661	5	ZFHX4-AS1
ENSG00000253634	5	None
ENSG00000196092	5	PAX5
ENSG00000086758	5	HUWE1
ENSG00000117569	4	PTBP2
ENSG00000054282	4	SDCCAG8
ENSG00000286715	4	None
ENSG00000196233	4	LCOR
ENSG00000151532	4	VTI1A
ENSG00000170430	4	MGMT
ENSG00000170959	4	DCDC1
ENSG00000281880	4	PAUPAR
ENSG00000165495	4	PKNOX2
ENSG00000283240	4	None
ENSG00000111249	4	CUX2
ENSG00000139793	4	MBNL2
ENSG00000248975	4	None
ENSG00000183032	4	SLC25A21
ENSG00000102935	4	ZNF423
ENSG00000103460	4	TOX3
ENSG00000177200	4	CHD9
ENSG00000186153	4	WWOX
ENSG00000010244	4	ZNF207
ENSG00000167258	4	CDK12
ENSG00000138095	4	LRPPRC
ENSG00000179915	4	NRXN1
ENSG00000233891	4	None
ENSG00000235597	4	LINC01102
ENSG00000197635	4	DPP4
ENSG00000115840	4	SLC25A12
ENSG00000128708	4	HAT1
ENSG00000172878	4	METAP1D
ENSG00000168137	4	SETD5
ENSG00000228956	4	SATB1-AS1
ENSG00000157388	4	CACNA1D
ENSG00000163618	4	CADPS
ENSG00000240405	4	SAMMSON
ENSG00000242290	4	ZBTB20-AS5
ENSG00000152601	4	MBNL1
ENSG00000239381	4	None
ENSG00000250467	4	PHOX2B-AS1
ENSG00000132842	4	AP3B1
ENSG00000248309	4	MEF2C-AS1
ENSG00000250049	4	None
ENSG00000249776	4	None
ENSG00000185129	4	PURA
ENSG00000145934	4	TENM2
ENSG00000113742	4	CPEB4
ENSG00000137203	4	TFAP2A
ENSG00000122566	4	HNRNPA2B1
ENSG00000105997	4	HOXA3
ENSG00000273433	4	None
ENSG00000254369	4	HOXA-AS3
ENSG00000224595	4	None
ENSG00000134020	4	PEBP4
ENSG00000253554	4	LINC01414
ENSG00000079102	4	RUNX1T1
ENSG00000044459	4	CNTLN
ENSG00000107105	4	ELAVL2
ENSG00000106829	4	TLE4
ENSG00000165119	4	HNRNPK
ENSG00000157657	4	ZNF618
ENSG00000198947	4	DMD
ENSG00000215301	4	DDX3X
ENSG00000188529	3	SRSF10
ENSG00000117713	3	ARID1A
ENSG00000121774	3	KHDRBS1
ENSG00000126106	3	TMEM53
ENSG00000224209	3	LINC00466
ENSG00000116754	3	SRSF11
ENSG00000233008	3	LINC01725
ENSG00000267561	3	None
ENSG00000267272	3	LINC01140
ENSG00000179456	3	ZBTB18
ENSG00000048740	3	CELF2
ENSG00000107758	3	PPP3CB
ENSG00000270087	3	None
ENSG00000107864	3	CPEB3
ENSG00000232139	3	LINC00867
ENSG00000230131	3	LINC02641
ENSG00000110321	3	EIF4G2
ENSG00000165494	3	PCF11
ENSG00000152578	3	GRIA4
ENSG00000258344	3	None
ENSG00000111596	3	CNOT2
ENSG00000070961	3	ATP2B1
ENSG00000174373	3	RALGAPA1
ENSG00000185246	3	PRPF39
ENSG00000021645	3	NRXN3
ENSG00000140262	3	TCF12
ENSG00000168488	3	ATXN2L
ENSG00000260570	3	None
ENSG00000102908	3	NFAT5
ENSG00000259768	3	None
ENSG00000126351	3	THRA
ENSG00000188895	3	MSL1
ENSG00000153944	3	MSI2
ENSG00000141380	3	SS18
ENSG00000150477	3	KIAA1328
ENSG00000179981	3	TSHZ1
ENSG00000232046	3	LINC01798
ENSG00000170417	3	TMEM182
ENSG00000082258	3	CCNT2
ENSG00000135999	3	EPC2
ENSG00000226383	3	LINC01876
ENSG00000153234	3	NR4A2
ENSG00000115159	3	GPD2
ENSG00000227403	3	LINC01806
ENSG00000115233	3	PSMD14
ENSG00000289413	3	None
ENSG00000237380	3	HOXD-AS2
ENSG00000030419	3	IKZF2
ENSG00000271774	3	None
ENSG00000278996	3	None
ENSG00000182944	3	EWSR1
ENSG00000243620	3	None
ENSG00000145075	3	None
ENSG00000285336	3	None
ENSG00000137449	3	CPEB2
ENSG00000249252	3	C1QTNF7-AS1
ENSG00000109606	3	DHX15
ENSG00000109220	3	CHIC2
ENSG00000150471	3	ADGRL3
ENSG00000138668	3	HNRNPD
ENSG00000120251	3	GRIA2
ENSG00000130449	3	ZSWIM6
ENSG00000178722	3	C5orf64
ENSG00000171540	3	OTP
ENSG00000145687	3	SSBP2
ENSG00000247828	3	TMEM161B-DT
ENSG00000237187	3	NR2F1-AS1
ENSG00000008197	3	TFAP2D
ENSG00000135537	3	AFG1L
ENSG00000029363	3	BCLAF1
ENSG00000010818	3	HIVEP2
ENSG00000112531	3	QKI
ENSG00000229618	3	None
ENSG00000136267	3	DGKB
ENSG00000232790	3	LINC01162
ENSG00000106049	3	HIBADH
ENSG00000185811	3	IKZF1
ENSG00000253125	3	None
ENSG00000253899	3	None
ENSG00000253161	3	LINC01605
ENSG00000198846	3	TOX
ENSG00000171316	3	CHD7
ENSG00000104447	3	TRPS1
ENSG00000153707	3	PTPRD
ENSG00000164989	3	CCDC171
ENSG00000235298	3	None
ENSG00000183337	3	BCOR
ENSG00000147050	3	KDM6A
ENSG00000147162	3	OGT
ENSG00000171735	2	CAMTA1
ENSG00000058453	2	CROCC
ENSG00000125944	2	HNRNPR
ENSG00000133226	2	SRRM1
ENSG00000116560	2	SFPQ
ENSG00000224592	2	MIR3659HG
ENSG00000127124	2	HIVEP3
ENSG00000065978	2	YBX1
ENSG00000232022	2	FAAHP1
ENSG00000157216	2	SSBP3
ENSG00000227290	2	LINC01364
ENSG00000162664	2	ZNF326
ENSG00000232878	2	DPYD-AS1
ENSG00000134186	2	PRPF38B
ENSG00000009307	2	CSDE1
ENSG00000283518	2	LINC02775
ENSG00000092978	2	GPATCH2
ENSG00000117020	2	AKT3
ENSG00000153187	2	HNRNPU
ENSG00000096746	2	HNRNPH3
ENSG00000156110	2	ADK
ENSG00000156650	2	KAT6B
ENSG00000226051	2	ZNF503-AS1
ENSG00000237149	2	ZNF503-AS2
ENSG00000279814	2	None
ENSG00000230967	2	None
ENSG00000165669	2	FAM204A
ENSG00000151923	2	TIAL1
ENSG00000166407	2	LMO1
ENSG00000198730	2	CTR9
ENSG00000187079	2	TEAD1
ENSG00000254946	2	LINC02751
ENSG00000254789	2	None
ENSG00000254695	2	None
ENSG00000066382	2	MPPED2
ENSG00000148950	2	IMMP1L
ENSG00000149187	2	CELF1
ENSG00000168066	2	SF1
ENSG00000162129	2	CLPB
ENSG00000150672	2	DLG2
ENSG00000256947	2	None
ENSG00000182667	2	NTM
ENSG00000023697	2	DERA
ENSG00000256389	2	None
ENSG00000288710	2	None
ENSG00000167548	2	KMT2D
ENSG00000172789	2	HOXC5
ENSG00000248265	2	FLJ12825
ENSG00000249388	2	None
ENSG00000111481	2	COPZ1
ENSG00000258302	2	None
ENSG00000111785	2	RIC8B
ENSG00000204842	2	ATXN2
ENSG00000249550	2	LINC01234
ENSG00000247381	2	PLUT
ENSG00000189403	2	HMGB1
ENSG00000102753	2	KPNA3
ENSG00000102786	2	INTS6
ENSG00000227640	2	SOX21-AS1
ENSG00000257986	2	LINC02306
ENSG00000257126	2	FOXG1-AS1
ENSG00000100478	2	AP4S1
ENSG00000092148	2	HECTD1
ENSG00000257520	2	None
ENSG00000237356	2	None
ENSG00000070269	2	TMEM260
ENSG00000032219	2	ARID4A
ENSG00000119707	2	RBM25
ENSG00000259124	2	None
ENSG00000133958	2	UNC79
ENSG00000258979	2	LINC02299
ENSG00000259097	2	None
ENSG00000134146	2	DPH6
ENSG00000248079	2	DPH6-DT
ENSG00000261191	2	None
ENSG00000069667	2	RORA
ENSG00000137834	2	SMAD6
ENSG00000183496	2	MEX3B
ENSG00000247809	2	NR2F2-AS1
ENSG00000185551	2	NR2F2
ENSG00000182831	2	C16orf72
ENSG00000090905	2	TNRC6A
ENSG00000103449	2	SALL1
ENSG00000245694	2	CRNDE
ENSG00000109118	2	PHF12
ENSG00000270647	2	TAF15
ENSG00000277268	2	LHX1-DT
ENSG00000275700	2	AATF
ENSG00000073584	2	SMARCE1
ENSG00000264058	2	None
ENSG00000186566	2	GPATCH8
ENSG00000108848	2	LUC7L3
ENSG00000136451	2	VEZF1
ENSG00000266086	2	None
ENSG00000136450	2	SRSF1
ENSG00000260372	2	AQP4-AS1
ENSG00000197705	2	KLHL14
ENSG00000228835	2	None
ENSG00000285940	2	None
ENSG00000152217	2	SETBP1
ENSG00000176624	2	MEX3C
ENSG00000287944	2	None
ENSG00000091157	2	WDR7
ENSG00000288072	2	None
ENSG00000286041	2	None
ENSG00000162959	2	MEMO1
ENSG00000162961	2	DPY30
ENSG00000082898	2	XPO1
ENSG00000235885	2	LINC01828
ENSG00000236780	2	LINC01829
ENSG00000273398	2	None
ENSG00000221823	2	PPP3R1
ENSG00000144040	2	SFXN5
ENSG00000256637	2	LINC01965
ENSG00000135972	2	MRPS9
ENSG00000235066	2	None
ENSG00000279166	2	None
ENSG00000238057	2	ZEB2-AS1
ENSG00000286225	2	None
ENSG00000204406	2	MBD5
ENSG00000286679	2	None
ENSG00000287048	2	None
ENSG00000286889	2	None
ENSG00000136535	2	TBR1
ENSG00000236841	2	None
ENSG00000234350	2	ERICH2-DT
ENSG00000077380	2	DYNC1I2
ENSG00000091436	2	MAP3K20
ENSG00000238133	2	MAP3K20-AS1
ENSG00000229066	2	None
ENSG00000128710	2	HOXD10
ENSG00000170144	2	HNRNPA3
ENSG00000188452	2	CERKL
ENSG00000115524	2	SF3B1
ENSG00000144406	2	UNC80
ENSG00000153827	2	TRIP12
ENSG00000131051	2	RBM39
ENSG00000149654	2	CDH22
ENSG00000259723	2	None
ENSG00000215386	2	MIR99AHG
ENSG00000100320	2	RBFOX2
ENSG00000100354	2	TNRC6B
ENSG00000241472	2	PTPRG-AS1
ENSG00000163602	2	RYBP
ENSG00000259976	2	None
ENSG00000152977	2	ZIC1
ENSG00000174891	2	RSRC1
ENSG00000114209	2	PDCD10
ENSG00000154310	2	TNIK
ENSG00000169760	2	NLGN1
ENSG00000241231	2	None
ENSG00000136527	2	TRA2B
ENSG00000169744	2	LDB2
ENSG00000178177	2	LCORL
ENSG00000109819	2	PPARGC1A
ENSG00000132466	2	ANKRD17
ENSG00000248408	2	LINC02469
ENSG00000285783	2	None
ENSG00000285713	2	None
ENSG00000137473	2	TTC29
ENSG00000248118	2	LINC01019
ENSG00000153914	2	SREK1
ENSG00000083312	2	TNPO1
ENSG00000164253	2	WDR41
ENSG00000287862	2	None
ENSG00000286121	2	None
ENSG00000175745	2	NR2F1
ENSG00000260192	2	LINC02240
ENSG00000224186	2	PITX1-AS1
ENSG00000280987	2	MATR3
ENSG00000015479	2	MATR3
ENSG00000113649	2	TCERG1
ENSG00000113712	2	CSNK1A1
ENSG00000155511	2	GRIA1
ENSG00000169045	2	HNRNPH1
ENSG00000285278	2	TFAP2A-AS2
ENSG00000234753	2	FOXP4-AS1
ENSG00000124813	2	RUNX2
ENSG00000233470	2	None
ENSG00000170927	2	PKHD1
ENSG00000202198	2	7SK
ENSG00000283293	2	RN7SK
ENSG00000118482	2	PHF3
ENSG00000135333	2	EPHA7
ENSG00000186231	2	KLHL32
ENSG00000146263	2	MMS22L
ENSG00000184486	2	POU3F2
ENSG00000112320	2	SOBP
ENSG00000112333	2	NR2E1
ENSG00000233138	2	None
ENSG00000006468	2	ETV1
ENSG00000164548	2	TRA2A
ENSG00000214870	2	None
ENSG00000005020	2	SKAP2
ENSG00000105996	2	HOXA2
ENSG00000005073	2	HOXA11
ENSG00000180347	2	ITPRID1
ENSG00000106571	2	GLI3
ENSG00000105810	2	CDK6
ENSG00000146776	2	ATXN7L1
ENSG00000154415	2	PPP1R3A
ENSG00000242072	2	None
ENSG00000133612	2	AGAP3
ENSG00000147421	2	HMBOX1
ENSG00000253414	2	LINC01605
ENSG00000254102	2	None
ENSG00000172817	2	CYP7B1
ENSG00000104313	2	EYA1
ENSG00000246662	2	CIBAR1-DT
ENSG00000164796	2	CSMD3
ENSG00000153310	2	CYRIB
ENSG00000080298	2	RFX3
ENSG00000228430	2	None
ENSG00000070214	2	SLC44A1
ENSG00000056586	2	RC3H2
ENSG00000106689	2	LHX2
ENSG00000125675	2	GRIA3
ENSG00000101972	2	STAG2
ENSG00000054523	1	KIF1B
ENSG00000199562	1	RNU6-37P
ENSG00000206652	1	RNU1-1
ENSG00000282143	1	None
ENSG00000207513	1	RNU1-3
ENSG00000282740	1	None
ENSG00000227684	1	CROCCP4
ENSG00000207389	1	RNU1-4
ENSG00000207005	1	RNU1-2
ENSG00000070831	1	CDC42
ENSG00000004487	1	KDM1A
ENSG00000240553	1	None
ENSG00000198830	1	HMGN2
ENSG00000116350	1	SRSF4
ENSG00000160094	1	ZNF362
ENSG00000225313	1	None
ENSG00000134686	1	PHC2
ENSG00000054118	1	THRAP3
ENSG00000163873	1	GRIK3
ENSG00000223944	1	None
ENSG00000286552	1	None
ENSG00000238063	1	LINC01685
ENSG00000090621	1	PABPC4
ENSG00000204060	1	FOXO6
ENSG00000117408	1	IPO13
ENSG00000197587	1	DMBX1
ENSG00000284696	1	LINC02808
ENSG00000173406	1	DAB1
ENSG00000229887	1	HNRNPA1P6
ENSG00000226476	1	LINC01748
ENSG00000231252	1	None
ENSG00000234318	1	None
ENSG00000142856	1	ITGB3BP
ENSG00000142864	1	SERBP1
ENSG00000229956	1	ZRANB2-DT
ENSG00000172260	1	NEGR1
ENSG00000229943	1	None
ENSG00000036549	1	ZZZ3
ENSG00000233290	1	None
ENSG00000285782	1	None
ENSG00000203943	1	SAMD13
ENSG00000284240	1	LINC02801
ENSG00000285532	1	LINC02788
ENSG00000162669	1	HFM1
ENSG00000237435	1	LINC02790
ENSG00000168710	1	AHCYL1
ENSG00000081026	1	MAGI3
ENSG00000081019	1	RSBN1
ENSG00000206737	1	RNVU1-18
ENSG00000278099	1	RNVU1-2A
ENSG00000277918	1	RNVU1-28
ENSG00000270722	1	RNVU1-31
ENSG00000277406	1	SEC22B4P
ENSG00000273768	1	RNVU1-29
ENSG00000116128	1	BCL9
ENSG00000206585	1	RNVU1-7
ENSG00000274020	1	LINC01138
ENSG00000207340	1	RNVU1-1
ENSG00000160679	1	CHTOP
ENSG00000160714	1	UBE2Q1
ENSG00000176444	1	CLK2
ENSG00000116539	1	ASH1L
ENSG00000125462	1	MIR9-1HG
ENSG00000207933	1	MIR9-1
ENSG00000163568	1	AIM2
ENSG00000229588	1	None
ENSG00000215835	1	None
ENSG00000117523	1	PRRC2C
ENSG00000135870	1	RC3H1
ENSG00000162779	1	AXDND1
ENSG00000236539	1	HNRNPA1P54
ENSG00000207472	1	RNU6-41P
ENSG00000143355	1	LHX9
ENSG00000117153	1	KLHL12
ENSG00000143842	1	SOX13
ENSG00000117625	1	RCOR3
ENSG00000136643	1	RPS6KC1
ENSG00000117707	1	PROX1
ENSG00000229242	1	None
ENSG00000162923	1	WDR26
ENSG00000054267	1	ARID4B
ENSG00000182901	1	RGS7
ENSG00000232184	1	None
ENSG00000015171	1	ZMYND11
ENSG00000272055	1	RNU6-6P
ENSG00000207264	1	RNU6-15P
ENSG00000180592	1	SKIDA1
ENSG00000179133	1	C10orf67
ENSG00000148516	1	ZEB1
ENSG00000120616	1	EPC1
ENSG00000233825	1	None
ENSG00000226808	1	LINC00840
ENSG00000285402	1	None
ENSG00000285294	1	LINC00842
ENSG00000276850	1	None
ENSG00000165606	1	DRGX
ENSG00000138336	1	TET1
ENSG00000060339	1	CCAR1
ENSG00000107625	1	DDX50
ENSG00000236154	1	None
ENSG00000214655	1	ZSWIM8
ENSG00000272916	1	None
ENSG00000272589	1	ZSWIM8-AS1
ENSG00000282863	1	None
ENSG00000230417	1	LINC00595
ENSG00000166024	1	R3HCC1L
ENSG00000166135	1	HIF1AN
ENSG00000227128	1	LBX1-AS1
ENSG00000229649	1	LINC02681
ENSG00000198408	1	OGA
ENSG00000171206	1	TRIM8
ENSG00000235742	1	None
ENSG00000170370	1	EMX2
ENSG00000234952	1	LINC02674
ENSG00000107560	1	RAB11FIP2
ENSG00000231104	1	None
ENSG00000239920	1	None
ENSG00000166478	1	ZNF143
ENSG00000133794	1	ARNTL
ENSG00000254645	1	None
ENSG00000286960	1	None
ENSG00000166689	1	PLEKHA7
ENSG00000199883	1	RN7SKP90
ENSG00000129159	1	KCNC1
ENSG00000166833	1	NAV2
ENSG00000176697	1	BDNF
ENSG00000255496	1	None
ENSG00000287373	1	None
ENSG00000227160	1	THEM7P
ENSG00000186714	1	CCDC73
ENSG00000135365	1	PHF21A
ENSG00000234857	1	HNRNPUL2-BSCL2
ENSG00000214753	1	HNRNPUL2
ENSG00000133316	1	WDR74
ENSG00000222328	1	RNU2-2P
ENSG00000110076	1	NRXN2
ENSG00000248643	1	RBM14-RBM4
ENSG00000173933	1	RBM4
ENSG00000165434	1	PGM2L1
ENSG00000085741	1	WNT11
ENSG00000254933	1	None
ENSG00000158636	1	EMSY
ENSG00000137504	1	CREBZF
ENSG00000168959	1	GRM5
ENSG00000207113	1	RNU6-16P
ENSG00000077458	1	FAM76B
ENSG00000149972	1	CNTN5
ENSG00000149305	1	HTR3B
ENSG00000182985	1	CADM1
ENSG00000260254	1	None
ENSG00000256717	1	LINC02698
ENSG00000120458	1	MSANTD2
ENSG00000196323	1	ZBTB44
ENSG00000183715	1	OPCML
ENSG00000151067	1	CACNA1C
ENSG00000126746	1	ZNF384
ENSG00000285724	1	None
ENSG00000139154	1	AEBP2
ENSG00000256995	1	None
ENSG00000256321	1	None
ENSG00000115934	1	None
ENSG00000256120	1	SOX5-AS1
ENSG00000189079	1	ARID2
ENSG00000134294	1	SLC38A2
ENSG00000079387	1	SENP1
ENSG00000110844	1	PRPF40B
ENSG00000184271	1	POU6F1
ENSG00000257379	1	None
ENSG00000282977	1	PCBP2-OT1
ENSG00000273658	1	None
ENSG00000135390	1	ATP5MC2
ENSG00000012822	1	CALCOCO1
ENSG00000286069	1	None
ENSG00000180818	1	HOXC10
ENSG00000207924	1	MIR196A2
ENSG00000180806	1	HOXC9
ENSG00000037965	1	HOXC8
ENSG00000250432	1	FAM242C
ENSG00000135486	1	HNRNPA1
ENSG00000076067	1	RBMS2
ENSG00000076108	1	BAZ2A
ENSG00000258830	1	None
ENSG00000179912	1	R3HDM2
ENSG00000174099	1	MSRB3
ENSG00000090376	1	IRAK3
ENSG00000111605	1	CPSF6
ENSG00000133858	1	ZFC3H1
ENSG00000133640	1	LRRIQ1
ENSG00000274021	1	None
ENSG00000133639	1	BTG1
ENSG00000102189	1	EEA1
ENSG00000255794	1	RMST
ENSG00000279798	1	None
ENSG00000207586	1	MIR135A2
ENSG00000257501	1	PAFAH1B2P2
ENSG00000206899	1	RNU6-36P
ENSG00000151572	1	ANO4
ENSG00000017427	1	IGF1
ENSG00000089022	1	MAPKAPK5
ENSG00000123066	1	MED13L
ENSG00000111011	1	RSRC2
ENSG00000102678	1	FGF9
ENSG00000132964	1	CDK8
ENSG00000120658	1	ENOX1
ENSG00000102445	1	RUBCNL
ENSG00000223336	1	RNU2-6P
ENSG00000236778	1	INTS6-AS1
ENSG00000273784	1	None
ENSG00000139675	1	HNRNPA1L2
ENSG00000118946	1	PCDH17
ENSG00000238230	1	LINC00391
ENSG00000287635	1	None
ENSG00000134882	1	UBAC2
ENSG00000201793	1	RN7SKP9
ENSG00000125246	1	CLYBL
ENSG00000286757	1	None
ENSG00000043355	1	ZIC2
ENSG00000102466	1	FGF14
ENSG00000125266	1	EFNB2
ENSG00000284966	1	None
ENSG00000134884	1	ARGLU1
ENSG00000224243	1	SOX1-OT
ENSG00000092199	1	HNRNPC
ENSG00000100813	1	ACIN1
ENSG00000257179	1	HMGN2P6
ENSG00000258081	1	None
ENSG00000286479	1	None
ENSG00000258932	1	None
ENSG00000186960	1	LINC01551
ENSG00000176165	1	FOXG1
ENSG00000286040	1	None
ENSG00000184304	1	PRKD1
ENSG00000196792	1	STRN3
ENSG00000201654	1	RNU6-7
ENSG00000202337	1	RNU6-8
ENSG00000287777	1	None
ENSG00000206596	1	RNU1-27P
ENSG00000206588	1	RNU1-28P
ENSG00000257585	1	LINC00609
ENSG00000229415	1	SFTA3
ENSG00000136352	1	NKX2-1
ENSG00000253563	1	NKX2-1-AS1
ENSG00000258690	1	None
ENSG00000165355	1	FBXO33
ENSG00000213741	1	RPS29
ENSG00000276168	1	RN7SL1
ENSG00000278771	1	RN7SL3
ENSG00000282885	1	None
ENSG00000274012	1	RN7SL2
ENSG00000125378	1	BMP4
ENSG00000126777	1	KTN1
ENSG00000165588	1	OTX2
ENSG00000258592	1	None
ENSG00000053770	1	AP5M1
ENSG00000258658	1	TOMM20L-DT
ENSG00000154001	1	PPP2R5E
ENSG00000089775	1	ZBTB25
ENSG00000126804	1	ZBTB1
ENSG00000224861	1	YBX1P1
ENSG00000185650	1	ZFP36L1
ENSG00000139990	1	DCAF5
ENSG00000205659	1	LIN52
ENSG00000119596	1	YLPM1
ENSG00000119650	1	IFT43
ENSG00000165417	1	GTF2A1
ENSG00000259053	1	None
ENSG00000200312	1	RN7SKP255
ENSG00000246223	1	LINC01550
ENSG00000258511	1	LINC02295
ENSG00000287991	1	None
ENSG00000127152	1	BCL11B
ENSG00000206972	1	RNU6-17P
ENSG00000207257	1	RNU6-18P
ENSG00000198838	1	RYR3
ENSG00000259460	1	None
ENSG00000128908	1	INO80
ENSG00000174197	1	MGA
ENSG00000137770	1	CTDSPL2
ENSG00000179362	1	HMGN2P46
ENSG00000104064	1	GABPB1
ENSG00000285410	1	GABPB1-IT1
ENSG00000244879	1	GABPB1-AS1
ENSG00000245534	1	RORA-AS1
ENSG00000171914	1	TLN2
ENSG00000211137	1	MIR190A
ENSG00000180357	1	ZNF609
ENSG00000259347	1	None
ENSG00000259246	1	HMGN2P47
ENSG00000188779	1	SKOR1
ENSG00000259410	1	None
ENSG00000206625	1	RNU6-1
ENSG00000128973	1	CLN6
ENSG00000260602	1	HMGN2P40
ENSG00000245750	1	DRAIC
ENSG00000259309	1	None
ENSG00000187720	1	THSD4
ENSG00000259964	1	THSD4-AS1
ENSG00000166233	1	ARIH1
ENSG00000156642	1	NPTN
ENSG00000179335	1	CLK3
ENSG00000260836	1	None
ENSG00000278013	1	None
ENSG00000214575	1	CPEB1
ENSG00000279765	1	None
ENSG00000173575	1	CHD2
ENSG00000248441	1	LETR1
ENSG00000258489	1	None
ENSG00000275443	1	None
ENSG00000259275	1	None
ENSG00000007392	1	LUC7L
ENSG00000167978	1	SRRM2
ENSG00000005339	1	CREBBP
ENSG00000090447	1	TFAP4
ENSG00000122257	1	RBBP6
ENSG00000261669	1	None
ENSG00000182601	1	HS3ST4
ENSG00000285882	1	None
ENSG00000230330	1	HMGN2P3
ENSG00000099364	1	FBXL19
ENSG00000089280	1	FUS
ENSG00000261620	1	HMGN2P41
ENSG00000140807	1	NKD1
ENSG00000285367	1	None
ENSG00000224578	1	HNRNPA1P48
ENSG00000260057	1	LINC01571
ENSG00000261190	1	LINC02911
ENSG00000249231	1	CASC16
ENSG00000103494	1	RPGRIP1L
ENSG00000283304	1	LINC02183
ENSG00000283258	1	None
ENSG00000285775	1	None
ENSG00000259283	1	None
ENSG00000125107	1	CNOT1
ENSG00000224470	1	ATXN1L
ENSG00000182149	1	IST1
ENSG00000261008	1	LINC01572
ENSG00000260848	1	None
ENSG00000261404	1	PSMD7-DT
ENSG00000259867	1	DYNLRB2-AS1
ENSG00000197943	1	PLCG2
ENSG00000260682	1	RN7SKP176
ENSG00000176678	1	FOXL1
ENSG00000108953	1	YWHAE
ENSG00000177374	1	HIC1
ENSG00000236457	1	None
ENSG00000167720	1	SRR
ENSG00000007168	1	PAFAH1B1
ENSG00000169992	1	NLGN2
ENSG00000141027	1	NCOR1
ENSG00000109046	1	WSB1
ENSG00000087095	1	NLK
ENSG00000173065	1	FAM222B
ENSG00000126858	1	RHOT1
ENSG00000270871	1	None
ENSG00000271394	1	7SK
ENSG00000125686	1	MED1
ENSG00000171532	1	NEUROD2
ENSG00000214546	1	None
ENSG00000126368	1	NR1D1
ENSG00000033627	1	ATP6V0A1
ENSG00000214578	1	HMGN2P15
ENSG00000274585	1	RNU2-1
ENSG00000275616	1	U2
ENSG00000273709	1	U2
ENSG00000274432	1	U2
ENSG00000278048	1	U2
ENSG00000276596	1	U2
ENSG00000277903	1	U2
ENSG00000278774	1	U2
ENSG00000274862	1	U2
ENSG00000274062	1	U2
ENSG00000274452	1	U2
ENSG00000275219	1	U2
ENSG00000278591	1	U2
ENSG00000267394	1	ATXN7L3-AS1
ENSG00000108312	1	UBTF
ENSG00000004897	1	CDC27
ENSG00000182742	1	HOXB4
ENSG00000120075	1	HOXB5
ENSG00000108511	1	HOXB6
ENSG00000260027	1	HOXB7
ENSG00000153930	1	ANKFN1
ENSG00000267131	1	None
ENSG00000108510	1	MED13
ENSG00000108654	1	DDX5
ENSG00000284564	1	MIR3064
ENSG00000264057	1	None
ENSG00000154240	1	CEP112
ENSG00000171634	1	BPTF
ENSG00000133195	1	SLC39A11
ENSG00000200783	1	RN7SKP180
ENSG00000267168	1	None
ENSG00000161547	1	SRSF2
ENSG00000170579	1	DLGAP1
ENSG00000141384	1	TAF4B
ENSG00000134504	1	KCTD1
ENSG00000227279	1	None
ENSG00000170558	1	CDH2
ENSG00000141441	1	GAREM1
ENSG00000285095	1	None
ENSG00000101746	1	NOL4
ENSG00000267707	1	None
ENSG00000286716	1	None
ENSG00000267374	1	MIR924HG
ENSG00000283458	1	None
ENSG00000267413	1	LINC01901
ENSG00000132874	1	SLC14A2
ENSG00000141622	1	RNF165
ENSG00000215474	1	SKOR2
ENSG00000261307	1	None
ENSG00000175387	1	SMAD2
ENSG00000101665	1	SMAD7
ENSG00000141646	1	SMAD4
ENSG00000267284	1	None
ENSG00000260930	1	LINC01416
ENSG00000267327	1	None
ENSG00000119547	1	ONECUT2
ENSG00000150636	1	CCDC102B
ENSG00000207072	1	RNU6-39P
ENSG00000141668	1	CBLN2
ENSG00000264260	1	LINC01893
ENSG00000207507	1	RNU6-9
ENSG00000207357	1	RNU6-2
ENSG00000099783	1	HNRNPM
ENSG00000129351	1	ILF3
ENSG00000197332	1	None
ENSG00000105176	1	URI1
ENSG00000267081	1	None
ENSG00000261316	1	LINC01834
ENSG00000284430	1	None
ENSG00000267636	1	None
ENSG00000261400	1	None
ENSG00000267465	1	THEG5
ENSG00000076928	1	ARHGEF1
ENSG00000268041	1	ERFL
ENSG00000028277	1	POU2F2
ENSG00000104852	1	SNRNP70
ENSG00000126464	1	PRR12
ENSG00000176887	1	SOX11
ENSG00000229727	1	None
ENSG00000235665	1	LINC00298
ENSG00000236790	1	LINC00299
ENSG00000134323	1	MYCN
ENSG00000055917	1	PUM2
ENSG00000119771	1	KLHL29
ENSG00000283031	1	None
ENSG00000115760	1	BIRC6
ENSG00000138083	1	SIX3
ENSG00000205054	1	LINC01121
ENSG00000286728	1	None
ENSG00000116062	1	MSH6
ENSG00000138081	1	FBXO11
ENSG00000283058	1	None
ENSG00000271615	1	ACTG1P22
ENSG00000285673	1	None
ENSG00000285611	1	None
ENSG00000115464	1	USP34
ENSG00000143951	1	WDPCP
ENSG00000138069	1	RAB1A
ENSG00000237179	1	LINC01797
ENSG00000115998	1	C2orf42
ENSG00000116001	1	TIA1
ENSG00000228034	1	HMGN2P21
ENSG00000144036	1	EXOC6B
ENSG00000200488	1	RN7SKP203
ENSG00000066032	1	CTNNA2
ENSG00000176407	1	KCMF1
ENSG00000168906	1	MAT2A
ENSG00000224095	1	LINC01935
ENSG00000236141	1	None
ENSG00000288565	1	None
ENSG00000228528	1	None
ENSG00000233639	1	PANTR1
ENSG00000269707	1	None
ENSG00000198914	1	POU3F3
ENSG00000136688	1	IL36G
ENSG00000236124	1	HMGN2P23
ENSG00000234997	1	None
ENSG00000136709	1	WDR33
ENSG00000232606	1	LINC01412
ENSG00000235435	1	None
ENSG00000283436	1	LINC01958
ENSG00000286530	1	None
ENSG00000223642	1	None
ENSG00000224152	1	BAZ2B-AS1
ENSG00000153250	1	RBMS1
ENSG00000115263	1	GCG
ENSG00000078098	1	FAP
ENSG00000071909	1	MYO3B
ENSG00000213981	1	None
ENSG00000172845	1	SP3
ENSG00000236449	1	None
ENSG00000206965	1	RNU6-5P
ENSG00000115966	1	ATF2
ENSG00000289349	1	None
ENSG00000174279	1	EVX2
ENSG00000175879	1	HOXD8
ENSG00000224577	1	LINC01117
ENSG00000170035	1	UBE2E3
ENSG00000234663	1	LINC01934
ENSG00000162992	1	NEUROD1
ENSG00000233766	1	CAVIN2-AS1
ENSG00000144339	1	TMEFF2
ENSG00000225421	1	None
ENSG00000231557	1	None
ENSG00000119042	1	SATB2
ENSG00000226124	1	FTCDNL1
ENSG00000207116	1	RNU6-31P
ENSG00000013441	1	CLK1
ENSG00000155744	1	FAM126B
ENSG00000234714	1	None
ENSG00000118263	1	KLF7
ENSG00000118260	1	CREB1
ENSG00000273118	1	None
ENSG00000135903	1	PAX3
ENSG00000157985	1	AGAP1
ENSG00000225022	1	UBE2D3P1
ENSG00000234241	1	None
ENSG00000227906	1	SNAP25-AS1
ENSG00000132639	1	SNAP25
ENSG00000251955	1	RNU6-27P
ENSG00000088970	1	KIZ
ENSG00000204684	1	None
ENSG00000287288	1	None
ENSG00000078699	1	CBFA2T2
ENSG00000101019	1	UQCC1
ENSG00000214078	1	CPNE1
ENSG00000272897	1	None
ENSG00000244462	1	RBM12
ENSG00000080845	1	DLGAP4
ENSG00000232907	1	DLGAP4-AS1
ENSG00000124177	1	CHD6
ENSG00000124193	1	SRSF6
ENSG00000288000	1	None
ENSG00000101126	1	ADNP
ENSG00000234948	1	LINC01524
ENSG00000223492	1	None
ENSG00000275895	1	None
ENSG00000235609	1	None
ENSG00000180530	1	NRIP1
ENSG00000159086	1	PAXBP1
ENSG00000159140	1	SON
ENSG00000159147	1	DONSON
ENSG00000157540	1	DYRK1A
ENSG00000160201	1	U2AF1
ENSG00000128191	1	DGCR8
ENSG00000284140	1	MIR3618
ENSG00000128294	1	TPST2
ENSG00000244625	1	MIATNB
ENSG00000223704	1	LINC01422
ENSG00000183579	1	ZNRF3
ENSG00000228839	1	PIK3IP1-DT
ENSG00000100105	1	PATZ1
ENSG00000100201	1	DDX17
ENSG00000100393	1	EP300
ENSG00000167077	1	MEI1
ENSG00000231261	1	HMGN2P10
ENSG00000206560	1	ANKRD28
ENSG00000263740	1	RN7SL4P
ENSG00000132967	1	HMGB1P5
ENSG00000077097	1	TOP2B
ENSG00000153560	1	UBP1
ENSG00000093167	1	LRRFIP2
ENSG00000225558	1	UBE2D3P2
ENSG00000114857	1	NKTR
ENSG00000230084	1	ZBTB47-AS1
ENSG00000163808	1	KIF15
ENSG00000003756	1	RBM5
ENSG00000281691	1	RBM5-AS1
ENSG00000168273	1	SMIM4
ENSG00000163939	1	PBRM1
ENSG00000272305	1	None
ENSG00000163681	1	SLMAP
ENSG00000144744	1	UBA3
ENSG00000244203	1	FOXP1-AS1
ENSG00000185008	1	ROBO2
ENSG00000206538	1	VGLL3
ENSG00000081154	1	PCNP
ENSG00000242308	1	None
ENSG00000241560	1	ZBTB20-AS1
ENSG00000239946	1	ZBTB20-AS3
ENSG00000174579	1	MSL2
ENSG00000228398	1	HMGN2P25
ENSG00000163714	1	U2SURP
ENSG00000174963	1	ZIC4
ENSG00000241131	1	LINC02032
ENSG00000242440	1	LINC02046
ENSG00000285557	1	None
ENSG00000206199	1	ANKUB1
ENSG00000070087	1	PFN2
ENSG00000243305	1	None
ENSG00000163660	1	CCNL1
ENSG00000173889	1	PHC3
ENSG00000177565	1	TBL1XR1
ENSG00000114416	1	FXR1
ENSG00000206932	1	RNU6-4P
ENSG00000156976	1	EIF4A2
ENSG00000113916	1	BCL6
ENSG00000285938	1	None
ENSG00000289331	1	None
ENSG00000232130	1	None
ENSG00000173950	1	XXYLT1
ENSG00000206600	1	RNU6-25P
ENSG00000180370	1	PAK2
ENSG00000206892	1	RNU6-42P
ENSG00000168818	1	STX18
ENSG00000248138	1	None
ENSG00000035928	1	RFC1
ENSG00000206675	1	RNU6-32P
ENSG00000078140	1	UBE2K
ENSG00000109132	1	PHOX2B
ENSG00000188848	1	BEND4
ENSG00000285454	1	None
ENSG00000124406	1	ATP8A1
ENSG00000145216	1	FIP1L1
ENSG00000083896	1	YTHDC1
ENSG00000080493	1	SLC4A4
ENSG00000138757	1	G3BP2
ENSG00000138759	1	FRAS1
ENSG00000156269	1	NAA11
ENSG00000250334	1	LINC00989
ENSG00000163297	1	ANTXR2
ENSG00000152795	1	HNRNPDL
ENSG00000249171	1	None
ENSG00000250546	1	None
ENSG00000248749	1	None
ENSG00000287542	1	None
ENSG00000138641	1	HERC3
ENSG00000207524	1	RNU6-33P
ENSG00000152208	1	GRID2
ENSG00000109332	1	UBE2D3
ENSG00000251577	1	TACR3-AS1
ENSG00000168769	1	TET2
ENSG00000288692	1	None
ENSG00000248656	1	None
ENSG00000145362	1	ANK2
ENSG00000109381	1	ELF2
ENSG00000153130	1	SCOC
ENSG00000248890	1	HHIP-AS1
ENSG00000164161	1	HHIP
ENSG00000109670	1	FBXW7
ENSG00000109756	1	RAPGEF2
ENSG00000218336	1	TENM3
ENSG00000249808	1	LINC01377
ENSG00000250974	1	LINC02196
ENSG00000200243	1	RN7SKP79
ENSG00000056097	1	ZFR
ENSG00000288035	1	None
ENSG00000062194	1	GPBP1
ENSG00000049192	1	ADAMTS6
ENSG00000178175	1	ZNF366
ENSG00000122012	1	SV2C
ENSG00000249014	1	HMGN2P4
ENSG00000249483	1	None
ENSG00000248555	1	LINC01339
ENSG00000145725	1	PPIP5K2
ENSG00000184349	1	EFNA5
ENSG00000112893	1	MAN2A1
ENSG00000202512	1	RN7SKP230
ENSG00000168916	1	ZNF608
ENSG00000251456	1	None
ENSG00000248752	1	None
ENSG00000119048	1	UBE2B
ENSG00000132570	1	PCBD2
ENSG00000113648	1	MACROH2A1
ENSG00000112983	1	BRD8
ENSG00000171604	1	CXXC5
ENSG00000158458	1	NRG2
ENSG00000182700	1	IGIP
ENSG00000250025	1	None
ENSG00000164332	1	UBLCP1
ENSG00000253925	1	None
ENSG00000253978	1	CTB-178M22.2
ENSG00000275038	1	None
ENSG00000164438	1	TLX3
ENSG00000072803	1	FBXW11
ENSG00000145982	1	FARS2
ENSG00000112137	1	PHACTR1
ENSG00000206702	1	RNU1-11P
ENSG00000228412	1	LNC-LBCS
ENSG00000124766	1	SOX4
ENSG00000219582	1	HNRNPA1P58
ENSG00000225914	1	TSBP1-AS1
ENSG00000204296	1	TSBP1
ENSG00000096070	1	BRPF3
ENSG00000112079	1	STK38
ENSG00000112081	1	SRSF3
ENSG00000137166	1	FOXP4
ENSG00000244694	1	PTCHD4
ENSG00000226733	1	None
ENSG00000250686	1	KHDRBS2-OT1
ENSG00000111799	1	COL12A1
ENSG00000224944	1	CASC6
ENSG00000132424	1	PNISR
ENSG00000279170	1	TSTD3
ENSG00000112237	1	CCNC
ENSG00000112246	1	SIM1
ENSG00000112249	1	ASCC3
ENSG00000164418	1	GRIK2
ENSG00000081087	1	OSTM1
ENSG00000287044	1	None
ENSG00000277443	1	MARCKS
ENSG00000112282	1	MED23
ENSG00000135597	1	REPS1
ENSG00000226571	1	None
ENSG00000164442	1	CITED2
ENSG00000287092	1	None
ENSG00000049618	1	ARID1B
ENSG00000048052	1	HDAC9
ENSG00000223838	1	None
ENSG00000164651	1	SP8
ENSG00000285592	1	None
ENSG00000105877	1	DNAH11
ENSG00000223561	1	None
ENSG00000086300	1	SNX10
ENSG00000225792	1	SNX10-AS1
ENSG00000106004	1	HOXA5
ENSG00000106006	1	HOXA6
ENSG00000272801	1	None
ENSG00000122592	1	HOXA7
ENSG00000240990	1	HOXA11-AS
ENSG00000106038	1	EVX1
ENSG00000286487	1	None
ENSG00000213721	1	HMGN2P30
ENSG00000285666	1	None
ENSG00000187391	1	MAGI2
ENSG00000153956	1	CACNA2D1
ENSG00000008277	1	ADAM22
ENSG00000058091	1	CDK14
ENSG00000206763	1	RNU6-10P
ENSG00000006377	1	DLX6
ENSG00000274709	1	None
ENSG00000257923	1	CUX1
ENSG00000005483	1	KMT2E
ENSG00000289360	1	None
ENSG00000288914	1	None
ENSG00000240973	1	None
ENSG00000105967	1	TFEC
ENSG00000077063	1	CTTNBP2
ENSG00000128610	1	FEZF1
ENSG00000230316	1	FEZF1-AS1
ENSG00000081803	1	CADPS2
ENSG00000240499	1	None
ENSG00000201104	1	RNU6-11P
ENSG00000055609	1	KMT2C
ENSG00000156687	1	UNC5D
ENSG00000253123	1	None
ENSG00000147548	1	NSD3
ENSG00000181690	1	PLAG1
ENSG00000206975	1	RNU6-13P
ENSG00000253762	1	None
ENSG00000254377	1	MIR124-2HG
ENSG00000180828	1	BHLHE22
ENSG00000137571	1	SLCO5A1
ENSG00000140396	1	NCOA2
ENSG00000104369	1	JPH1
ENSG00000104381	1	GDAP1
ENSG00000254349	1	MIR2052HG
ENSG00000253341	1	PCBP2P2
ENSG00000270866	1	None
ENSG00000271167	1	LINC01109
ENSG00000254300	1	LINC01111
ENSG00000104435	1	STMN2
ENSG00000253334	1	None
ENSG00000104497	1	SNX16
ENSG00000254394	1	None
ENSG00000253901	1	None
ENSG00000205133	1	TRIQK
ENSG00000104413	1	ESRP1
ENSG00000164920	1	OSR2
ENSG00000132549	1	VPS13B
ENSG00000254041	1	None
ENSG00000120533	1	ENY2
ENSG00000182197	1	EXT1
ENSG00000207334	1	RNU6-12P
ENSG00000184156	1	KCNQ3
ENSG00000183354	1	KIAA2026
ENSG00000265735	1	RN7SL5P
ENSG00000226197	1	None
ENSG00000270547	1	LINC01235
ENSG00000205636	1	LINC00583
ENSG00000164985	1	PSIP1
ENSG00000205549	1	C9orf92
ENSG00000178031	1	ADAMTSL1
ENSG00000284418	1	None
ENSG00000231460	1	None
ENSG00000137075	1	RNF38
ENSG00000288571	1	None
ENSG00000287514	1	None
ENSG00000250850	1	None
ENSG00000275239	1	FAM242F
ENSG00000276128	1	None
ENSG00000231527	1	FAM27C
ENSG00000223379	1	None
ENSG00000286612	1	None
ENSG00000185920	1	PTCH1
ENSG00000234323	1	LINC01505
ENSG00000148143	1	ZNF462
ENSG00000119402	1	FBXW2
ENSG00000106852	1	LHX6
ENSG00000148187	1	MRRF
ENSG00000171448	1	ZBTB26
ENSG00000165209	1	STRBP
ENSG00000236668	1	None
ENSG00000136930	1	PSMB7
ENSG00000253079	1	NRON
ENSG00000136944	1	LMX1B
ENSG00000207955	1	None
ENSG00000125485	1	DDX31
ENSG00000149970	1	CNKSR2
ENSG00000130066	1	SAT1
ENSG00000004848	1	ARX
ENSG00000157625	1	TAB3
ENSG00000289068	1	None
ENSG00000180182	1	MED14
ENSG00000124486	1	USP9X
ENSG00000147044	1	CASK
ENSG00000233033	1	CASK-AS1
ENSG00000182872	1	RBM10
ENSG00000233585	1	None
ENSG00000207367	1	RNU6-29P
ENSG00000196338	1	NLGN3
ENSG00000085224	1	ATRX
ENSG00000207291	1	RNU6-30P
ENSG00000080561	1	MID2
ENSG00000236064	1	None
ENSG00000077264	1	PAK3
ENSG00000003096	1	KLHL13
ENSG00000077713	1	SLC25A43
ENSG00000207175	1	RNU1-67P
ENSG00000102038	1	SMARCA1
ENSG00000165359	1	INTS6L
ENSG00000156925	1	ZIC3
ENSG00000182195	1	LDOC1
ENSG00000207041	1	RNU6-3P
ENSG00000155966	1	AFF2
ENSG00000183878	1	UTY

## Sheet: 100% UCE Set
Ensembl ID	Number of UCEs in Gene	Gene name
ENSG00000128573	10	FOXP2
ENSG00000151322	8	NPAS3
ENSG00000075884	8	ARHGAP15
ENSG00000169554	6	ZEB2
ENSG00000101868	6	POLA1
ENSG00000130940	5	CASZ1
ENSG00000276644	5	DACH1
ENSG00000121964	5	GTDC1
ENSG00000167081	5	PBX3
ENSG00000110693	4	SOX6
ENSG00000228655	4	None
ENSG00000114861	4	FOXP1
ENSG00000285708	4	None
ENSG00000187147	3	RNF220
ENSG00000148655	3	LRMDA
ENSG00000258028	3	None
ENSG00000257522	3	None
ENSG00000198795	3	ZNF521
ENSG00000196628	3	TCF4
ENSG00000232377	3	None
ENSG00000182263	3	FIGN
ENSG00000224595	3	None
ENSG00000150347	2	ARID5B
ENSG00000075891	2	PAX2
ENSG00000165669	2	FAM204A
ENSG00000008394	2	MGST1
ENSG00000048540	2	LMO3
ENSG00000198353	2	HOXC4
ENSG00000137764	2	MAP2K5
ENSG00000119866	2	BCL11A
ENSG00000144040	2	SFXN5
ENSG00000257277	2	None
ENSG00000115159	2	GPD2
ENSG00000181722	2	ZBTB20
ENSG00000171530	2	TBCA
ENSG00000231764	2	DLX6-AS1
ENSG00000165119	2	HNRNPK
ENSG00000235298	2	None
ENSG00000054523	1	KIF1B
ENSG00000199562	1	RNU6-37P
ENSG00000142655	1	PEX14
ENSG00000133226	1	SRRM1
ENSG00000117419	1	ERI3
ENSG00000162374	1	ELAVL4
ENSG00000185104	1	FAF1
ENSG00000229537	1	LINC01739
ENSG00000143013	1	LMO4
ENSG00000162664	1	ZNF326
ENSG00000233593	1	LINC02609
ENSG00000117569	1	PTBP2
ENSG00000196482	1	ESRRG
ENSG00000182901	1	RGS7
ENSG00000272055	1	RNU6-6P
ENSG00000285402	1	None
ENSG00000285294	1	LINC00842
ENSG00000276850	1	None
ENSG00000060339	1	CCAR1
ENSG00000151532	1	VTI1A
ENSG00000108001	1	EBF3
ENSG00000167323	1	STIM1
ENSG00000239920	1	None
ENSG00000109911	1	ELP4
ENSG00000228061	1	None
ENSG00000149187	1	CELF1
ENSG00000134532	1	SOX5
ENSG00000288710	1	None
ENSG00000167548	1	KMT2D
ENSG00000273049	1	None
ENSG00000258344	1	None
ENSG00000135486	1	HNRNPA1
ENSG00000111596	1	CNOT2
ENSG00000070961	1	ATP2B1
ENSG00000102189	1	EEA1
ENSG00000257501	1	PAFAH1B2P2
ENSG00000206899	1	RNU6-36P
ENSG00000273784	1	None
ENSG00000139675	1	HNRNPA1L2
ENSG00000139793	1	MBNL2
ENSG00000139910	1	NOVA1
ENSG00000257126	1	FOXG1-AS1
ENSG00000258038	1	LINC02327
ENSG00000257523	1	LINC02326
ENSG00000286040	1	None
ENSG00000248975	1	None
ENSG00000201654	1	RNU6-7
ENSG00000202337	1	RNU6-8
ENSG00000151320	1	AKAP6
ENSG00000174373	1	RALGAPA1
ENSG00000283098	1	None
ENSG00000206972	1	RNU6-17P
ENSG00000207257	1	RNU6-18P
ENSG00000186073	1	CDIN1
ENSG00000134138	1	MEIS2
ENSG00000259410	1	None
ENSG00000206625	1	RNU6-1
ENSG00000168488	1	ATXN2L
ENSG00000260570	1	None
ENSG00000224578	1	HNRNPA1P48
ENSG00000275700	1	AATF
ENSG00000167258	1	CDK12
ENSG00000171532	1	NEUROD2
ENSG00000188895	1	MSL1
ENSG00000120093	1	HOXB3
ENSG00000233101	1	HOXB-AS3
ENSG00000120075	1	HOXB5
ENSG00000141441	1	GAREM1
ENSG00000228835	1	None
ENSG00000215474	1	SKOR2
ENSG00000267761	1	MIR4527HG
ENSG00000150636	1	CCDC102B
ENSG00000207072	1	RNU6-39P
ENSG00000141668	1	CBLN2
ENSG00000215421	1	ZNF407
ENSG00000207507	1	RNU6-9
ENSG00000207357	1	RNU6-2
ENSG00000197332	1	None
ENSG00000105176	1	URI1
ENSG00000198597	1	ZNF536
ENSG00000121297	1	TSHZ3
ENSG00000179915	1	NRXN1
ENSG00000271955	1	None
ENSG00000285611	1	None
ENSG00000115504	1	EHBP1
ENSG00000231609	1	EHBP1-AS1
ENSG00000226674	1	TEX41
ENSG00000226383	1	LINC01876
ENSG00000153234	1	NR4A2
ENSG00000235724	1	None
ENSG00000227403	1	LINC01806
ENSG00000115233	1	PSMD14
ENSG00000197635	1	DPP4
ENSG00000237844	1	None
ENSG00000091436	1	MAP3K20
ENSG00000238133	1	MAP3K20-AS1
ENSG00000236449	1	None
ENSG00000206965	1	RNU6-5P
ENSG00000155744	1	FAM126B
ENSG00000131051	1	RBM39
ENSG00000131374	1	TBC1D5
ENSG00000228956	1	SATB1-AS1
ENSG00000163808	1	KIF15
ENSG00000243620	1	None
ENSG00000244650	1	None
ENSG00000085276	1	MECOM
ENSG00000241479	1	MECOM-AS1
ENSG00000242808	1	SOX2-OT
ENSG00000206932	1	RNU6-4P
ENSG00000173950	1	XXYLT1
ENSG00000206600	1	RNU6-25P
ENSG00000137449	1	CPEB2
ENSG00000249252	1	C1QTNF7-AS1
ENSG00000035928	1	RFC1
ENSG00000206675	1	RNU6-32P
ENSG00000109132	1	PHOX2B
ENSG00000250467	1	PHOX2B-AS1
ENSG00000138668	1	HNRNPD
ENSG00000152795	1	HNRNPDL
ENSG00000287542	1	None
ENSG00000138641	1	HERC3
ENSG00000207524	1	RNU6-33P
ENSG00000113391	1	FAM172A
ENSG00000185261	1	KIAA0825
ENSG00000164330	1	EBF1
ENSG00000204764	1	RANBP17
ENSG00000113742	1	CPEB4
ENSG00000225914	1	TSBP1-AS1
ENSG00000204296	1	TSBP1
ENSG00000271793	1	None
ENSG00000135316	1	SYNCRIP
ENSG00000186231	1	KLHL32
ENSG00000232790	1	LINC01162
ENSG00000285592	1	None
ENSG00000105997	1	HOXA3
ENSG00000273433	1	None
ENSG00000254369	1	HOXA-AS3
ENSG00000106004	1	HOXA5
ENSG00000240973	1	None
ENSG00000201104	1	RNU6-11P
ENSG00000133612	1	AGAP3
ENSG00000221818	1	EBF2
ENSG00000206975	1	RNU6-13P
ENSG00000253554	1	LINC01414
ENSG00000254394	1	None
ENSG00000169946	1	ZFPM2
ENSG00000251003	1	ZFPM2-AS1
ENSG00000207334	1	RNU6-12P
ENSG00000173068	1	BNC2
ENSG00000107105	1	ELAVL2
ENSG00000106829	1	TLE4
ENSG00000119522	1	DENND1A
ENSG00000119487	1	MAPKAP1
ENSG00000232413	1	None
ENSG00000233585	1	None
ENSG00000207367	1	RNU6-29P
ENSG00000182195	1	LDOC1
ENSG00000207041	1	RNU6-3P
