# Supplementary material for: The Evolution of Ultraconserved Elements in Vertebrates
Source: Mol Biol Evol. 2024 Jul 16;41(7):msae146. doi: 10.1093/molbev/msae146 (PMC11276968; doi:10.1093/molbev/msae146)
Supplement: msae146_Supplementary_Data [file msae146_supplementary_data.zip › Supplementary_File_2_human_uce_50_percent_set.txt]

NC_000001.11	2239112	2239266
NC_000001.11	2975966	2976111
NC_000001.11	3075238	3075567
NC_000001.11	3274321	3274445
NC_000001.11	3274513	3274615
NC_000001.11	5232101	5232207
NC_000001.11	6785410	6785586
NC_000001.11	6820143	6820258
NC_000001.11	6825071	6825194
NC_000001.11	6871733	6871923
NC_000001.11	6958929	6959048
NC_000001.11	6979515	6979631
NC_000001.11	7140709	7140875
NC_000001.11	7467784	7467915
NC_000001.11	7516189	7516334
NC_000001.11	7767524	7767636
NC_000001.11	7769419	7769709
NC_000001.11	8018007	8018140
NC_000001.11	8614529	8614699
NC_000001.11	8656286	8656400
NC_000001.11	10298962	10299087
NC_000001.11	10513674	10513774
NC_000001.11	10513816	10513945
NC_000001.11	10515098	10515398
NC_000001.11	10520606	10520814
NC_000001.11	10523880	10524062
NC_000001.11	10530226	10530391
NC_000001.11	10533616	10533877
NC_000001.11	10537661	10537852
NC_000001.11	10538953	10539059
NC_000001.11	10540336	10540455
NC_000001.11	10593705	10594101
NC_000001.11	10598979	10599088
NC_000001.11	10602432	10602644
NC_000001.11	10614224	10614361
NC_000001.11	10623199	10623450
NC_000001.11	10636662	10636784
NC_000001.11	10650476	10650625
NC_000001.11	10660653	10660877
NC_000001.11	10664013	10664175
NC_000001.11	10672272	10672462
NC_000001.11	10672489	10672814
NC_000001.11	10673178	10673384
NC_000001.11	10673528	10673673
NC_000001.11	10675109	10675292
NC_000001.11	10678588	10678956
NC_000001.11	10686667	10686767
NC_000001.11	10691104	10691335
NC_000001.11	10693325	10693441
NC_000001.11	10694285	10694405
NC_000001.11	10698191	10698558
NC_000001.11	10699571	10699700
NC_000001.11	10707390	10707491
NC_000001.11	10713085	10713255
NC_000001.11	10721291	10721522
NC_000001.11	10725380	10725648
NC_000001.11	10734326	10734665
NC_000001.11	10735043	10735381
NC_000001.11	10738734	10738934
NC_000001.11	10743923	10744031
NC_000001.11	10762319	10762456
NC_000001.11	10776029	10776315
NC_000001.11	10791761	10791979
NC_000001.11	10793487	10793678
NC_000001.11	10796541	10796666
NC_000001.11	10808105	10808284
NC_000001.11	10809219	10809412
NC_000001.11	10834556	10834735
NC_000001.11	10835238	10835344
NC_000001.11	10856286	10856457
NC_000001.11	10863768	10863870
NC_000001.11	10863976	10864155
NC_000001.11	10865318	10865554
NC_000001.11	10878300	10878429
NC_000001.11	10905093	10905255
NC_000001.11	10905469	10905799
NC_000001.11	10907620	10907787
NC_000001.11	10916109	10916229
NC_000001.11	10941467	10941579
NC_000001.11	10946250	10946353
NC_000001.11	10968760	10968951
NC_000001.11	10987381	10987505
NC_000001.11	11023348	11023599
NC_000001.11	11023941	11024105
NC_000001.11	11278617	11278721
NC_000001.11	11465157	11465259
NC_000001.11	12174125	12174268
NC_000001.11	12433537	12433640
NC_000001.11	12478286	12478410
NC_000001.11	12478413	12478514
NC_000001.11	12847382	12847494
NC_000001.11	14598945	14599089
NC_000001.11	15847865	15847980
NC_000001.11	15872945	15873064
NC_000001.11	15874261	15874446
NC_000001.11	15876181	15876329
NC_000001.11	16514118	16514290
NC_000001.11	16666781	16666954
NC_000001.11	16740509	16740682
NC_000001.11	16895973	16896146
NC_000001.11	18273329	18273436
NC_000001.11	18623380	18623571
NC_000001.11	18639079	18639392
NC_000001.11	18640553	18640686
NC_000001.11	18676182	18676297
NC_000001.11	18710554	18710818
NC_000001.11	18717061	18717163
NC_000001.11	18723911	18724026
NC_000001.11	18725555	18725682
NC_000001.11	18739886	18739989
NC_000001.11	18768740	18769031
NC_000001.11	18918422	18918522
NC_000001.11	19145991	19146122
NC_000001.11	19165228	19165339
NC_000001.11	20749790	20749995
NC_000001.11	20780332	20780557
NC_000001.11	20806890	20807010
NC_000001.11	21001151	21001380
NC_000001.11	21176303	21176458
NC_000001.11	22089877	22090088
NC_000001.11	22782606	22782731
NC_000001.11	23044378	23044532
NC_000001.11	23306412	23306548
NC_000001.11	23309732	23310045
NC_000001.11	23310763	23311032
NC_000001.11	23318552	23318737
NC_000001.11	23340784	23341119
NC_000001.11	23559922	23560031
NC_000001.11	23562273	23562543
NC_000001.11	23695769	23695915
NC_000001.11	23949005	23949110
NC_000001.11	23967434	23967813
NC_000001.11	23969051	23969303
NC_000001.11	23969324	23969457
NC_000001.11	23970885	23971015
NC_000001.11	23971143	23971488
NC_000001.11	23977887	23978345
NC_000001.11	24646960	24647233
NC_000001.11	24647968	24648202
NC_000001.11	24926411	24926551
NC_000001.11	25067464	25067698
NC_000001.11	25090058	25090194
NC_000001.11	25829492	25829626
NC_000001.11	26475108	26475258
NC_000001.11	26696010	26696145
NC_000001.11	26698120	26698407
NC_000001.11	26723633	26723742
NC_000001.11	26723819	26724074
NC_000001.11	26780781	26780884
NC_000001.11	26781282	26781394
NC_000001.11	26781864	26781971
NC_000001.11	26782002	26782126
NC_000001.11	27325218	27325326
NC_000001.11	27405764	27405887
NC_000001.11	27534399	27534591
NC_000001.11	27534663	27534774
NC_000001.11	27552004	27552133
NC_000001.11	27560970	27561073
NC_000001.11	27561570	27561685
NC_000001.11	27567391	27567491
NC_000001.11	27571769	27572025
NC_000001.11	27594054	27594224
NC_000001.11	27601105	27601241
NC_000001.11	27726077	27726189
NC_000001.11	28027799	28027964
NC_000001.11	28209946	28210102
NC_000001.11	28668898	28669043
NC_000001.11	28743887	28743990
NC_000001.11	28769666	28769782
NC_000001.11	29159849	29160124
NC_000001.11	29165977	29166105
NC_000001.11	29168564	29168673
NC_000001.11	30776217	30776327
NC_000001.11	30931521	30931801
NC_000001.11	30932176	30932411
NC_000001.11	30964641	30964955
NC_000001.11	30992366	30992697
NC_000001.11	30995074	30995258
NC_000001.11	31005838	31006058
NC_000001.11	31006934	31007178
NC_000001.11	31059207	31059362
NC_000001.11	31059387	31059581
NC_000001.11	31735185	31735288
NC_000001.11	31742875	31743026
NC_000001.11	31753252	31753376
NC_000001.11	31786640	31786746
NC_000001.11	32042582	32042759
NC_000001.11	32043767	32043904
NC_000001.11	32044637	32044943
NC_000001.11	32539327	32539482
NC_000001.11	32938387	32938494
NC_000001.11	33257078	33257257
NC_000001.11	33270517	33270622
NC_000001.11	33280194	33280319
NC_000001.11	33300164	33300266
NC_000001.11	33334058	33334291
NC_000001.11	33368542	33368709
NC_000001.11	34165184	34165326
NC_000001.11	34379630	34379785
NC_000001.11	34886070	34886179
NC_000001.11	35181053	35181293
NC_000001.11	35184561	35184829
NC_000001.11	35358895	35359178
NC_000001.11	35361178	35361294
NC_000001.11	35361630	35361809
NC_000001.11	35448158	35448285
NC_000001.11	35668658	35668813
NC_000001.11	35893563	35893825
NC_000001.11	36008669	36008786
NC_000001.11	36174861	36175023
NC_000001.11	36293959	36294264
NC_000001.11	36546819	36546922
NC_000001.11	36658136	36658261
NC_000001.11	36755781	36755903
NC_000001.11	36795529	36795804
NC_000001.11	36845132	36845306
NC_000001.11	36853762	36853876
NC_000001.11	36908591	36908729
NC_000001.11	36978065	36978251
NC_000001.11	36988713	36988939
NC_000001.11	37031296	37031403
NC_000001.11	37033996	37034184
NC_000001.11	37315506	37315676
NC_000001.11	37496500	37496638
NC_000001.11	38029305	38029548
NC_000001.11	38039390	38039556
NC_000001.11	38045736	38045858
NC_000001.11	38088907	38089048
NC_000001.11	38095328	38095725
NC_000001.11	38114398	38114619
NC_000001.11	38129385	38129509
NC_000001.11	38133770	38133926
NC_000001.11	38134314	38134460
NC_000001.11	38138171	38138341
NC_000001.11	38162456	38162734
NC_000001.11	38191390	38191642
NC_000001.11	38197684	38197823
NC_000001.11	38222249	38222428
NC_000001.11	38246996	38247243
NC_000001.11	38258405	38258716
NC_000001.11	38270954	38271108
NC_000001.11	38288641	38288810
NC_000001.11	38326854	38327137
NC_000001.11	38336471	38336919
NC_000001.11	38353968	38354134
NC_000001.11	38354154	38354341
NC_000001.11	38370959	38371071
NC_000001.11	38371078	38371271
NC_000001.11	38381409	38381514
NC_000001.11	38445061	38445184
NC_000001.11	38496536	38496687
NC_000001.11	38498175	38498396
NC_000001.11	38512316	38512482
NC_000001.11	38547374	38547545
NC_000001.11	38551577	38551746
NC_000001.11	38558720	38558838
NC_000001.11	38559919	38560069
NC_000001.11	38570351	38570515
NC_000001.11	38607970	38608161
NC_000001.11	38657400	38657519
NC_000001.11	38669816	38669928
NC_000001.11	38686091	38686508
NC_000001.11	38727594	38727788
NC_000001.11	38727815	38728010
NC_000001.11	38783759	38783941
NC_000001.11	38813136	38813297
NC_000001.11	38826104	38826655
NC_000001.11	38855713	38855918
NC_000001.11	39005761	39005900
NC_000001.11	39268362	39268525
NC_000001.11	39563813	39563957
NC_000001.11	39571081	39571191
NC_000001.11	40709283	40709435
NC_000001.11	40754349	40754451
NC_000001.11	41151603	41151705
NC_000001.11	41291382	41291494
NC_000001.11	41315154	41315343
NC_000001.11	41342168	41342330
NC_000001.11	41366287	41366436
NC_000001.11	41366636	41366768
NC_000001.11	41380958	41381147
NC_000001.11	41387608	41387760
NC_000001.11	41524718	41524918
NC_000001.11	41579784	41580048
NC_000001.11	42205755	42205897
NC_000001.11	42682406	42682534
NC_000001.11	42696165	42696324
NC_000001.11	42700886	42701051
NC_000001.11	43582975	43583123
NC_000001.11	43964059	43964450
NC_000001.11	44010717	44010840
NC_000001.11	44223530	44223649
NC_000001.11	44228357	44228605
NC_000001.11	44229438	44229600
NC_000001.11	44229997	44230216
NC_000001.11	44238846	44239014
NC_000001.11	44249988	44250236
NC_000001.11	44252431	44252700
NC_000001.11	44257089	44257295
NC_000001.11	44261287	44261552
NC_000001.11	44264188	44264302
NC_000001.11	44264364	44264551
NC_000001.11	44267441	44267602
NC_000001.11	44274074	44274512
NC_000001.11	44296179	44296342
NC_000001.11	44296929	44297070
NC_000001.11	44312977	44313096
NC_000001.11	44314319	44314527
NC_000001.11	44320612	44320775
NC_000001.11	44321736	44321902
NC_000001.11	44321914	44322020
NC_000001.11	44326423	44326738
NC_000001.11	44353765	44353866
NC_000001.11	44359334	44359459
NC_000001.11	44405251	44405351
NC_000001.11	44409322	44409661
NC_000001.11	44409680	44409830
NC_000001.11	44410406	44410525
NC_000001.11	44413858	44414018
NC_000001.11	44473175	44473358
NC_000001.11	44485870	44485975
NC_000001.11	44505545	44505885
NC_000001.11	44507974	44508085
NC_000001.11	44512581	44512705
NC_000001.11	44524624	44524968
NC_000001.11	44524997	44525126
NC_000001.11	44536699	44537128
NC_000001.11	44540358	44540558
NC_000001.11	44540561	44540741
NC_000001.11	44543336	44543549
NC_000001.11	44546431	44546625
NC_000001.11	44559399	44559513
NC_000001.11	44569221	44569574
NC_000001.11	44581176	44581323
NC_000001.11	44598295	44598488
NC_000001.11	44602782	44602951
NC_000001.11	44603010	44603251
NC_000001.11	44603529	44603676
NC_000001.11	44606025	44606324
NC_000001.11	44610181	44610323
NC_000001.11	44610919	44611098
NC_000001.11	44617154	44617289
NC_000001.11	44617404	44617542
NC_000001.11	44619374	44619678
NC_000001.11	44621976	44622096
NC_000001.11	44624710	44624909
NC_000001.11	44635537	44635678
NC_000001.11	44636393	44636577
NC_000001.11	44638245	44638359
NC_000001.11	44640569	44640835
NC_000001.11	44646276	44646380
NC_000001.11	44662068	44662185
NC_000001.11	45627561	45627679
NC_000001.11	45627791	45627902
NC_000001.11	46131830	46131976
NC_000001.11	46303112	46303347
NC_000001.11	46448336	46448466
NC_000001.11	46455970	46456124
NC_000001.11	46456175	46456281
NC_000001.11	46466539	46466731
NC_000001.11	46483496	46483726
NC_000001.11	46485606	46485729
NC_000001.11	46497675	46497893
NC_000001.11	46526505	46526610
NC_000001.11	46575254	46575547
NC_000001.11	47510334	47510542
NC_000001.11	47533263	47533441
NC_000001.11	47546870	47547088
NC_000001.11	47558885	47559027
NC_000001.11	47578960	47579121
NC_000001.11	47817923	47818029
NC_000001.11	47912191	47912335
NC_000001.11	48647314	48647426
NC_000001.11	48695391	48695505
NC_000001.11	48727871	48728048
NC_000001.11	48742665	48742816
NC_000001.11	48776712	48776825
NC_000001.11	48970404	48970665
NC_000001.11	49185521	49185680
NC_000001.11	50091278	50091380
NC_000001.11	50104291	50104394
NC_000001.11	50105818	50105989
NC_000001.11	50108693	50108852
NC_000001.11	50108874	50109002
NC_000001.11	50109678	50109974
NC_000001.11	50110772	50110972
NC_000001.11	50144557	50144746
NC_000001.11	50147283	50147422
NC_000001.11	50197321	50197535
NC_000001.11	50201402	50201579
NC_000001.11	50201818	50202137
NC_000001.11	50202145	50202289
NC_000001.11	50202540	50202888
NC_000001.11	50203042	50203269
NC_000001.11	50231202	50231330
NC_000001.11	50278439	50278554
NC_000001.11	50278677	50278809
NC_000001.11	50309099	50309279
NC_000001.11	50453434	50453538
NC_000001.11	50540558	50540866
NC_000001.11	50540882	50541003
NC_000001.11	50559500	50559838
NC_000001.11	50565454	50565645
NC_000001.11	50570033	50570386
NC_000001.11	50577974	50578210
NC_000001.11	50583638	50583752
NC_000001.11	50633449	50633867
NC_000001.11	50669050	50669257
NC_000001.11	50696871	50697063
NC_000001.11	50699793	50700014
NC_000001.11	50700184	50700300
NC_000001.11	50700329	50700613
NC_000001.11	50703907	50704186
NC_000001.11	50705769	50705922
NC_000001.11	50968701	50968822
NC_000001.11	50970138	50970247
NC_000001.11	50970321	50970505
NC_000001.11	50977517	50977619
NC_000001.11	51271144	51271285
NC_000001.11	51271820	51271925
NC_000001.11	51508239	51508384
NC_000001.11	51669365	51669547
NC_000001.11	52266594	52266855
NC_000001.11	52423853	52423955
NC_000001.11	52481416	52481550
NC_000001.11	52992263	52992383
NC_000001.11	53706657	53706792
NC_000001.11	53767882	53768099
NC_000001.11	53974783	53974953
NC_000001.11	54096048	54096187
NC_000001.11	54239095	54239205
NC_000001.11	54243227	54243328
NC_000001.11	54258096	54258205
NC_000001.11	54259852	54260139
NC_000001.11	54355941	54356139
NC_000001.11	54387541	54387774
NC_000001.11	54407766	54407868
NC_000001.11	55106099	55106283
NC_000001.11	55151890	55152020
NC_000001.11	56495042	56495173
NC_000001.11	57035227	57035354
NC_000001.11	57839533	57839672
NC_000001.11	57883476	57883586
NC_000001.11	57897193	57897312
NC_000001.11	58047907	58048012
NC_000001.11	58048062	58048175
NC_000001.11	58048418	58048525
NC_000001.11	58354400	58354526
NC_000001.11	58676954	58677068
NC_000001.11	59024221	59024328
NC_000001.11	60165490	60165590
NC_000001.11	60223208	60223372
NC_000001.11	60223443	60223601
NC_000001.11	60503458	60503610
NC_000001.11	60621379	60621709
NC_000001.11	60753661	60753764
NC_000001.11	60862405	60862542
NC_000001.11	60864882	60865028
NC_000001.11	60865258	60865489
NC_000001.11	60892156	60892323
NC_000001.11	60895689	60895965
NC_000001.11	60952900	60953000
NC_000001.11	61042491	61042701
NC_000001.11	61080032	61080198
NC_000001.11	61091653	61091845
NC_000001.11	61111547	61111935
NC_000001.11	61152139	61152241
NC_000001.11	61157622	61157730
NC_000001.11	61181128	61181386
NC_000001.11	61184455	61184558
NC_000001.11	61220469	61220762
NC_000001.11	61242070	61242197
NC_000001.11	61244127	61244319
NC_000001.11	61244348	61244451
NC_000001.11	61254847	61254947
NC_000001.11	61268601	61268883
NC_000001.11	61339088	61339225
NC_000001.11	61426386	61426596
NC_000001.11	61447692	61447808
NC_000001.11	61447882	61448148
NC_000001.11	61452735	61452872
NC_000001.11	61453016	61453120
NC_000001.11	61453222	61453404
NC_000001.11	61456099	61456375
NC_000001.11	61456970	61457192
NC_000001.11	61457195	61457321
NC_000001.11	61457709	61457846
NC_000001.11	61457915	61458069
NC_000001.11	61458473	61458581
NC_000001.11	61460303	61460869
NC_000001.11	61462553	61462791
NC_000001.11	61638277	61638395
NC_000001.11	61638396	61638573
NC_000001.11	62153341	62153486
NC_000001.11	62271465	62271577
NC_000001.11	62544939	62545087
NC_000001.11	62583131	62583289
NC_000001.11	62834695	62834834
NC_000001.11	62876628	62876909
NC_000001.11	62882316	62882490
NC_000001.11	62884268	62884813
NC_000001.11	62897799	62897953
NC_000001.11	62897978	62898160
NC_000001.11	62903883	62904642
NC_000001.11	62904753	62905010
NC_000001.11	62917161	62917460
NC_000001.11	62918642	62918884
NC_000001.11	62918885	62919062
NC_000001.11	62928924	62929229
NC_000001.11	62937933	62938348
NC_000001.11	62941345	62941475
NC_000001.11	62941602	62941710
NC_000001.11	62976295	62976395
NC_000001.11	62978384	62978902
NC_000001.11	62997751	62997930
NC_000001.11	62997956	62998190
NC_000001.11	62999053	62999645
NC_000001.11	63000176	63000334
NC_000001.11	63000409	63000552
NC_000001.11	63072517	63072936
NC_000001.11	63072937	63073069
NC_000001.11	63073368	63073594
NC_000001.11	63074288	63074434
NC_000001.11	63108597	63108880
NC_000001.11	63112599	63112722
NC_000001.11	63124937	63125067
NC_000001.11	63134236	63134339
NC_000001.11	63134554	63134692
NC_000001.11	63142873	63142987
NC_000001.11	63199618	63200267
NC_000001.11	63200853	63201202
NC_000001.11	63248329	63248429
NC_000001.11	63257005	63257157
NC_000001.11	63257198	63257490
NC_000001.11	63274550	63274722
NC_000001.11	63274869	63275187
NC_000001.11	63317998	63318240
NC_000001.11	63326630	63326746
NC_000001.11	63326776	63326938
NC_000001.11	63448762	63448869
NC_000001.11	63448922	63449251
NC_000001.11	63534817	63534943
NC_000001.11	64172639	64172811
NC_000001.11	64172833	64172961
NC_000001.11	64503114	64503226
NC_000001.11	64597197	64597511
NC_000001.11	65058418	65058521
NC_000001.11	66271396	66271526
NC_000001.11	66695391	66695521
NC_000001.11	66836171	66836282
NC_000001.11	66926138	66926254
NC_000001.11	66928845	66928997
NC_000001.11	66946163	66946273
NC_000001.11	66985447	66985653
NC_000001.11	67051990	67052121
NC_000001.11	67283807	67283914
NC_000001.11	67412818	67413047
NC_000001.11	67430292	67430394
NC_000001.11	68160890	68161038
NC_000001.11	68217116	68217313
NC_000001.11	68217375	68217484
NC_000001.11	68217894	68218003
NC_000001.11	68230252	68230418
NC_000001.11	68231956	68232125
NC_000001.11	68232185	68232303
NC_000001.11	70023131	70023301
NC_000001.11	70036099	70036239
NC_000001.11	70039544	70039695
NC_000001.11	70043922	70044071
NC_000001.11	70053001	70053102
NC_000001.11	70121791	70122027
NC_000001.11	70230478	70230675
NC_000001.11	70230938	70231332
NC_000001.11	70231756	70232033
NC_000001.11	70232258	70232358
NC_000001.11	70665006	70665111
NC_000001.11	71070773	71070873
NC_000001.11	71403732	71403835
NC_000001.11	71403838	71403978
NC_000001.11	71407085	71407529
NC_000001.11	71532834	71532957
NC_000001.11	71630871	71631017
NC_000001.11	72282312	72282547
NC_000001.11	73869020	73869122
NC_000001.11	73886919	73887078
NC_000001.11	74778228	74778425
NC_000001.11	74791399	74791578
NC_000001.11	74791586	74791878
NC_000001.11	74964355	74964656
NC_000001.11	77564677	77564811
NC_000001.11	77631799	77631925
NC_000001.11	77633235	77633417
NC_000001.11	77944156	77944281
NC_000001.11	77945455	77945727
NC_000001.11	77946492	77946655
NC_000001.11	77947373	77947631
NC_000001.11	77948371	77948497
NC_000001.11	77948504	77948628
NC_000001.11	77948654	77948838
NC_000001.11	77968968	77969148
NC_000001.11	78296492	78296625
NC_000001.11	78296721	78296869
NC_000001.11	79343114	79343214
NC_000001.11	79379347	79379479
NC_000001.11	80365648	80365858
NC_000001.11	81054400	81054527
NC_000001.11	81231163	81231346
NC_000001.11	81407497	81407608
NC_000001.11	81407613	81407729
NC_000001.11	81454376	81454599
NC_000001.11	81464402	81464579
NC_000001.11	81512764	81512917
NC_000001.11	81583902	81584136
NC_000001.11	81650947	81651193
NC_000001.11	81700884	81701003
NC_000001.11	81804329	81804472
NC_000001.11	81936997	81937102
NC_000001.11	81968031	81968132
NC_000001.11	81974278	81974441
NC_000001.11	81980693	81980867
NC_000001.11	81981032	81981193
NC_000001.11	81986890	81987044
NC_000001.11	81987840	81987949
NC_000001.11	81989542	81989732
NC_000001.11	81991473	81991610
NC_000001.11	81991648	81991814
NC_000001.11	81992215	81992320
NC_000001.11	82078112	82078252
NC_000001.11	82153706	82153846
NC_000001.11	82244700	82244859
NC_000001.11	82423171	82423298
NC_000001.11	82787026	82787298
NC_000001.11	82845774	82845888
NC_000001.11	82880129	82880276
NC_000001.11	83013530	83013640
NC_000001.11	83412933	83413256
NC_000001.11	83512991	83513091
NC_000001.11	83709757	83709971
NC_000001.11	83767226	83767448
NC_000001.11	83770034	83770412
NC_000001.11	83777176	83777362
NC_000001.11	83799752	83799888
NC_000001.11	84301550	84301781
NC_000001.11	85578620	85578790
NC_000001.11	85581622	85581745
NC_000001.11	85583602	85583707
NC_000001.11	87136492	87136672
NC_000001.11	87136788	87137123
NC_000001.11	87150344	87150489
NC_000001.11	87153858	87154030
NC_000001.11	87154800	87155040
NC_000001.11	87155224	87155563
NC_000001.11	87156122	87156236
NC_000001.11	87204385	87204793
NC_000001.11	87206322	87206669
NC_000001.11	87263240	87263489
NC_000001.11	87293606	87293904
NC_000001.11	87310764	87310873
NC_000001.11	87329745	87329848
NC_000001.11	87329875	87330012
NC_000001.11	87330014	87330207
NC_000001.11	87330333	87330482
NC_000001.11	87330484	87330590
NC_000001.11	87331106	87331315
NC_000001.11	87333121	87333317
NC_000001.11	87334829	87335019
NC_000001.11	87335671	87336037
NC_000001.11	87336109	87336216
NC_000001.11	87336649	87336815
NC_000001.11	87337926	87338231
NC_000001.11	87338679	87339203
NC_000001.11	87340061	87340216
NC_000001.11	87340981	87341114
NC_000001.11	87341147	87341455
NC_000001.11	87344938	87345055
NC_000001.11	87345077	87345257
NC_000001.11	87356218	87357025
NC_000001.11	87369843	87369969
NC_000001.11	87386910	87387027
NC_000001.11	87426233	87426472
NC_000001.11	87505569	87505684
NC_000001.11	87505770	87505894
NC_000001.11	87550633	87550912
NC_000001.11	87560690	87560790
NC_000001.11	87563231	87563567
NC_000001.11	87564095	87564237
NC_000001.11	87584914	87585034
NC_000001.11	87599769	87600002
NC_000001.11	87600225	87600418
NC_000001.11	87642826	87643166
NC_000001.11	87683548	87683753
NC_000001.11	87685072	87685253
NC_000001.11	87715393	87715497
NC_000001.11	87715556	87715694
NC_000001.11	87718414	87718660
NC_000001.11	87718661	87718774
NC_000001.11	87742522	87742636
NC_000001.11	87750593	87750756
NC_000001.11	87796294	87796396
NC_000001.11	87842168	87842310
NC_000001.11	87849770	87849907
NC_000001.11	87885230	87885386
NC_000001.11	87904762	87904947
NC_000001.11	87937804	87938188
NC_000001.11	87949738	87949843
NC_000001.11	87955911	87956045
NC_000001.11	87965347	87965489
NC_000001.11	87965497	87965675
NC_000001.11	87991326	87991484
NC_000001.11	88013707	88013838
NC_000001.11	88058020	88058189
NC_000001.11	88071094	88071232
NC_000001.11	88071240	88071358
NC_000001.11	88099904	88100100
NC_000001.11	88112308	88112484
NC_000001.11	88115359	88115468
NC_000001.11	88115478	88115692
NC_000001.11	88129844	88130117
NC_000001.11	88139671	88139813
NC_000001.11	88150241	88150788
NC_000001.11	88169047	88169155
NC_000001.11	88181438	88181720
NC_000001.11	88181725	88182013
NC_000001.11	88221159	88221496
NC_000001.11	88239546	88239775
NC_000001.11	88290420	88290558
NC_000001.11	88308186	88308312
NC_000001.11	88315147	88315271
NC_000001.11	88376483	88376863
NC_000001.11	88410528	88410947
NC_000001.11	88462007	88462628
NC_000001.11	88472471	88472626
NC_000001.11	88548256	88548526
NC_000001.11	88804384	88804485
NC_000001.11	88813590	88813745
NC_000001.11	88982828	88982932
NC_000001.11	90007287	90007825
NC_000001.11	90105167	90105413
NC_000001.11	90105416	90105523
NC_000001.11	90105580	90105682
NC_000001.11	90106552	90106660
NC_000001.11	90134487	90134640
NC_000001.11	90134750	90135063
NC_000001.11	90135640	90135761
NC_000001.11	90135815	90136165
NC_000001.11	90198765	90198883
NC_000001.11	90282435	90282613
NC_000001.11	90296318	90296481
NC_000001.11	90341631	90341773
NC_000001.11	90387333	90387645
NC_000001.11	90439686	90439809
NC_000001.11	90480588	90480779
NC_000001.11	90501227	90501380
NC_000001.11	90535023	90535194
NC_000001.11	90561896	90562075
NC_000001.11	90567360	90567483
NC_000001.11	90567697	90567852
NC_000001.11	90621938	90622423
NC_000001.11	90622690	90622989
NC_000001.11	90623412	90623547
NC_000001.11	90623607	90623754
NC_000001.11	90671913	90672092
NC_000001.11	90694377	90694495
NC_000001.11	90701505	90701870
NC_000001.11	90702000	90702100
NC_000001.11	90719076	90719206
NC_000001.11	90728023	90728742
NC_000001.11	90729914	90730053
NC_000001.11	90730060	90730404
NC_000001.11	90731670	90732158
NC_000001.11	90759535	90759668
NC_000001.11	90759669	90759930
NC_000001.11	90828881	90829160
NC_000001.11	90832099	90832329
NC_000001.11	90833727	90834344
NC_000001.11	90834937	90835367
NC_000001.11	90840391	90840514
NC_000001.11	90840561	90840686
NC_000001.11	90841087	90841370
NC_000001.11	90851900	90852008
NC_000001.11	90854563	90854682
NC_000001.11	90854737	90854838
NC_000001.11	90856670	90856877
NC_000001.11	90916017	90916184
NC_000001.11	90935390	90935571
NC_000001.11	90945500	90945695
NC_000001.11	91021963	91022068
NC_000001.11	91197042	91197163
NC_000001.11	91387224	91387590
NC_000001.11	91513919	91514065
NC_000001.11	92073931	92074040
NC_000001.11	92662753	92662882
NC_000001.11	93129264	93129438
NC_000001.11	93136955	93137060
NC_000001.11	93137626	93137806
NC_000001.11	93536286	93536583
NC_000001.11	93552360	93552481
NC_000001.11	95311883	95312131
NC_000001.11	95345952	95346149
NC_000001.11	95408521	95408624
NC_000001.11	95513161	95513313
NC_000001.11	95582301	95582406
NC_000001.11	95671760	95671887
NC_000001.11	95671992	95672127
NC_000001.11	95683548	95683710
NC_000001.11	95924123	95924267
NC_000001.11	95954631	95954782
NC_000001.11	96008459	96008707
NC_000001.11	96096282	96096599
NC_000001.11	96096644	96096820
NC_000001.11	96098921	96099023
NC_000001.11	96130553	96130700
NC_000001.11	96164181	96164309
NC_000001.11	96208019	96208125
NC_000001.11	96208530	96208700
NC_000001.11	96464467	96464634
NC_000001.11	96464635	96464744
NC_000001.11	96597212	96597576
NC_000001.11	96804728	96804854
NC_000001.11	96805877	96806051
NC_000001.11	96806165	96806677
NC_000001.11	96814075	96814825
NC_000001.11	96955252	96955438
NC_000001.11	96955552	96955656
NC_000001.11	96958358	96958473
NC_000001.11	97145032	97145705
NC_000001.11	97254677	97254812
NC_000001.11	97299647	97299748
NC_000001.11	97450996	97451395
NC_000001.11	97500861	97501039
NC_000001.11	97536720	97536930
NC_000001.11	97559326	97559638
NC_000001.11	97593377	97593496
NC_000001.11	97651295	97651413
NC_000001.11	97743262	97743475
NC_000001.11	97817726	97817919
NC_000001.11	97826901	97827070
NC_000001.11	97827834	97828133
NC_000001.11	97837166	97837565
NC_000001.11	98046056	98046178
NC_000001.11	98048493	98048594
NC_000001.11	98049808	98050034
NC_000001.11	98059633	98059769
NC_000001.11	98104491	98104603
NC_000001.11	98126793	98127018
NC_000001.11	98133272	98133403
NC_000001.11	98179238	98179363
NC_000001.11	98331357	98331484
NC_000001.11	98405040	98405333
NC_000001.11	98406496	98406611
NC_000001.11	98452313	98452465
NC_000001.11	99087930	99088038
NC_000001.11	99683018	99683136
NC_000001.11	100083009	100083177
NC_000001.11	100353752	100353860
NC_000001.11	103196009	103196114
NC_000001.11	105187108	105187275
NC_000001.11	105892051	105892203
NC_000001.11	107145583	107145722
NC_000001.11	107211685	107211794
NC_000001.11	107421064	107421243
NC_000001.11	107430749	107430932
NC_000001.11	108693466	108693692
NC_000001.11	108697781	108698100
NC_000001.11	110012341	110012443
NC_000001.11	110015355	110015563
NC_000001.11	110232846	110232947
NC_000001.11	110342162	110342280
NC_000001.11	110346405	110346519
NC_000001.11	110346522	110346759
NC_000001.11	111174852	111174969
NC_000001.11	111712973	111713131
NC_000001.11	111778442	111778557
NC_000001.11	111920367	111920476
NC_000001.11	111973709	111973817
NC_000001.11	112317401	112317574
NC_000001.11	112355883	112356061
NC_000001.11	113437839	113437951
NC_000001.11	113450801	113451116
NC_000001.11	113682192	113682295
NC_000001.11	113765709	113765987
NC_000001.11	113797945	113798066
NC_000001.11	113963356	113963575
NC_000001.11	113974663	113974800
NC_000001.11	113977644	113977803
NC_000001.11	114396485	114396653
NC_000001.11	114397744	114398018
NC_000001.11	114430782	114430943
NC_000001.11	114733758	114733864
NC_000001.11	114737406	114737636
NC_000001.11	114749941	114750123
NC_000001.11	114757910	114758014
NC_000001.11	115761409	115761516
NC_000001.11	115841186	115841336
NC_000001.11	115856628	115856735
NC_000001.11	115856795	115856902
NC_000001.11	118076825	118076925
NC_000001.11	120277891	120277993
NC_000001.11	120620397	120620499
NC_000001.11	143479460	143479560
NC_000001.11	143729403	143729576
NC_000001.11	144305089	144305189
NC_000001.11	144551804	144551909
NC_000001.11	144560662	144560835
NC_000001.11	144661188	144661288
NC_000001.11	145465614	145465786
NC_000001.11	146376801	146376973
NC_000001.11	147053773	147053891
NC_000001.11	147541354	147541585
NC_000001.11	147574505	147574727
NC_000001.11	147612874	147613214
NC_000001.11	148038749	148038922
NC_000001.11	148292485	148292600
NC_000001.11	148292707	148292810
NC_000001.11	148362374	148362500
NC_000001.11	148889749	148889851
NC_000001.11	149240419	149240521
NC_000001.11	149886261	149886363
NC_000001.11	150327502	150327706
NC_000001.11	150344443	150344558
NC_000001.11	150346039	150346150
NC_000001.11	150441833	150441998
NC_000001.11	151612330	151612503
NC_000001.11	151638871	151638971
NC_000001.11	151639008	151639138
NC_000001.11	151698955	151699077
NC_000001.11	151704085	151704192
NC_000001.11	153638189	153638458
NC_000001.11	153643181	153643389
NC_000001.11	153806499	153806601
NC_000001.11	153806616	153806739
NC_000001.11	154220921	154221021
NC_000001.11	154263377	154263539
NC_000001.11	154269298	154269423
NC_000001.11	154270179	154270302
NC_000001.11	154549976	154550144
NC_000001.11	154550268	154550412
NC_000001.11	154869056	154869217
NC_000001.11	154970065	154970211
NC_000001.11	155078896	155079009
NC_000001.11	155086107	155086242
NC_000001.11	155266745	155266894
NC_000001.11	155268645	155268815
NC_000001.11	155273186	155273300
NC_000001.11	155335278	155335524
NC_000001.11	155335585	155335738
NC_000001.11	155921507	155921684
NC_000001.11	156043985	156044178
NC_000001.11	156081816	156081947
NC_000001.11	156082430	156082537
NC_000001.11	156420321	156420444
NC_000001.11	156439793	156439913
NC_000001.11	156463723	156463929
NC_000001.11	156744523	156744625
NC_000001.11	157121234	157121338
NC_000001.11	157710661	157710789
NC_000001.11	157996188	157996290
NC_000001.11	158008033	158008146
NC_000001.11	158014313	158014413
NC_000001.11	159141593	159141781
NC_000001.11	160084450	160084551
NC_000001.11	160225015	160225168
NC_000001.11	160420417	160420536
NC_000001.11	163367808	163367946
NC_000001.11	163374090	163374193
NC_000001.11	163389980	163390081
NC_000001.11	163472341	163472784
NC_000001.11	163472789	163472892
NC_000001.11	163863854	163863992
NC_000001.11	163888259	163888427
NC_000001.11	163970718	163970901
NC_000001.11	164054334	164054653
NC_000001.11	164276459	164276565
NC_000001.11	164320802	164321100
NC_000001.11	164321121	164321235
NC_000001.11	164559812	164560045
NC_000001.11	164564257	164564373
NC_000001.11	164623760	164623950
NC_000001.11	164635126	164635236
NC_000001.11	164635401	164635567
NC_000001.11	164651326	164651504
NC_000001.11	164668726	164668982
NC_000001.11	164669104	164669352
NC_000001.11	164689896	164690089
NC_000001.11	164699823	164700086
NC_000001.11	164704121	164704505
NC_000001.11	164712242	164712442
NC_000001.11	164723681	164723873
NC_000001.11	164731596	164731823
NC_000001.11	164754333	164754496
NC_000001.11	164811983	164812087
NC_000001.11	164820021	164820201
NC_000001.11	164821526	164821639
NC_000001.11	164836774	164836931
NC_000001.11	164846553	164846685
NC_000001.11	164846720	164846871
NC_000001.11	164849930	164850050
NC_000001.11	164851720	164851828
NC_000001.11	165203305	165203405
NC_000001.11	165280024	165280165
NC_000001.11	166165979	166166116
NC_000001.11	166275453	166275618
NC_000001.11	166276645	166276804
NC_000001.11	167220848	167221022
NC_000001.11	167222313	167222487
NC_000001.11	167328913	167329025
NC_000001.11	167426045	167426243
NC_000001.11	168038393	168038498
NC_000001.11	168457819	168457920
NC_000001.11	169028904	169029004
NC_000001.11	169931879	169931997
NC_000001.11	169932021	169932183
NC_000001.11	170483236	170483343
NC_000001.11	170583193	170583310
NC_000001.11	170730223	170730365
NC_000001.11	170893588	170893727
NC_000001.11	170893807	170893918
NC_000001.11	171270642	171270763
NC_000001.11	171340107	171340217
NC_000001.11	171340521	171340679
NC_000001.11	171341033	171341151
NC_000001.11	171589320	171589621
NC_000001.11	171591062	171591237
NC_000001.11	172093654	172093768
NC_000001.11	172138781	172138895
NC_000001.11	172144539	172144647
NC_000001.11	172144751	172144930
NC_000001.11	172145484	172145593
NC_000001.11	173934604	173934770
NC_000001.11	173936943	173937113
NC_000001.11	173938403	173938522
NC_000001.11	175396699	175396812
NC_000001.11	176532170	176532270
NC_000001.11	177433985	177434144
NC_000001.11	179456111	179456224
NC_000001.11	180073749	180073918
NC_000001.11	180265054	180265320
NC_000001.11	180342794	180342894
NC_000001.11	180354093	180354297
NC_000001.11	180360996	180361156
NC_000001.11	181779426	181779549
NC_000001.11	181781412	181781544
NC_000001.11	182336076	182336186
NC_000001.11	182855503	182855648
NC_000001.11	182982209	182982322
NC_000001.11	183517593	183517762
NC_000001.11	183544991	183545146
NC_000001.11	184690649	184690808
NC_000001.11	185306536	185306685
NC_000001.11	185306811	185306960
NC_000001.11	186087903	186088024
NC_000001.11	190454646	190454764
NC_000001.11	191145763	191145868
NC_000001.11	193180360	193180470
NC_000001.11	196319473	196319596
NC_000001.11	197604309	197604494
NC_000001.11	197606309	197606454
NC_000001.11	197606508	197606651
NC_000001.11	197606669	197606787
NC_000001.11	197675958	197676092
NC_000001.11	197723247	197723391
NC_000001.11	197928969	197929082
NC_000001.11	197930669	197930782
NC_000001.11	197930850	197930954
NC_000001.11	197931854	197932033
NC_000001.11	198246594	198246708
NC_000001.11	198295365	198295614
NC_000001.11	198298716	198298820
NC_000001.11	198932390	198932539
NC_000001.11	200076115	200076270
NC_000001.11	200079271	200079381
NC_000001.11	200079387	200079638
NC_000001.11	200247336	200247505
NC_000001.11	200316358	200316495
NC_000001.11	200406760	200406988
NC_000001.11	200407039	200407200
NC_000001.11	200463401	200463508
NC_000001.11	200463615	200463742
NC_000001.11	201788445	201788624
NC_000001.11	202912730	202913000
NC_000001.11	203056356	203056463
NC_000001.11	203770451	203770553
NC_000001.11	204108823	204108939
NC_000001.11	204768621	204768739
NC_000001.11	205094862	205095069
NC_000001.11	205569102	205569203
NC_000001.11	206454862	206455030
NC_000001.11	207801838	207801945
NC_000001.11	207802425	207802535
NC_000001.11	207824071	207824195
NC_000001.11	208101041	208101169
NC_000001.11	208332935	208333098
NC_000001.11	208748077	208748295
NC_000001.11	208918189	208918315
NC_000001.11	209102674	209102867
NC_000001.11	210159369	210159530
NC_000001.11	211304031	211304170
NC_000001.11	211312659	211312987
NC_000001.11	213000805	213000937
NC_000001.11	213159465	213159674
NC_000001.11	213225004	213225120
NC_000001.11	213233290	213233502
NC_000001.11	213242227	213242663
NC_000001.11	213293032	213293289
NC_000001.11	213326226	213326591
NC_000001.11	213340338	213340686
NC_000001.11	213389147	213389270
NC_000001.11	213390369	213390470
NC_000001.11	213425154	213425659
NC_000001.11	213519510	213519625
NC_000001.11	213550528	213550628
NC_000001.11	213586369	213586601
NC_000001.11	213768726	213768900
NC_000001.11	213783209	213783368
NC_000001.11	213793581	213793784
NC_000001.11	213829835	213830222
NC_000001.11	213892375	213892490
NC_000001.11	213892491	213892612
NC_000001.11	213933283	213933431
NC_000001.11	213950519	213950664
NC_000001.11	213994960	213995088
NC_000001.11	213996257	213996654
NC_000001.11	213996745	213996855
NC_000001.11	213996892	213996993
NC_000001.11	214002594	214002827
NC_000001.11	214004051	214004220
NC_000001.11	214005725	214005895
NC_000001.11	214009088	214009278
NC_000001.11	214009745	214010098
NC_000001.11	214010099	214010233
NC_000001.11	214017166	214017296
NC_000001.11	214029888	214030091
NC_000001.11	214040783	214040927
NC_000001.11	214067070	214067232
NC_000001.11	214136573	214136710
NC_000001.11	214186132	214186480
NC_000001.11	214482802	214482923
NC_000001.11	214679622	214679740
NC_000001.11	215715655	215715967
NC_000001.11	215715968	215716157
NC_000001.11	215716214	215716334
NC_000001.11	215718416	215718547
NC_000001.11	215739092	215739375
NC_000001.11	215749860	215749992
NC_000001.11	215765258	215765417
NC_000001.11	215792362	215792646
NC_000001.11	215794155	215794361
NC_000001.11	215889545	215889704
NC_000001.11	215889901	215890130
NC_000001.11	215891587	215891779
NC_000001.11	215930602	215930760
NC_000001.11	215932423	215932549
NC_000001.11	215963567	215963981
NC_000001.11	215997998	215998160
NC_000001.11	216040920	216041091
NC_000001.11	216041096	216041213
NC_000001.11	216048119	216048382
NC_000001.11	216048384	216048558
NC_000001.11	216090660	216090927
NC_000001.11	216121461	216121771
NC_000001.11	216183533	216183911
NC_000001.11	216184377	216184507
NC_000001.11	216248590	216248775
NC_000001.11	216248892	216249007
NC_000001.11	216366872	216366987
NC_000001.11	216367032	216367337
NC_000001.11	216503285	216503474
NC_000001.11	216503556	216503794
NC_000001.11	216504356	216504489
NC_000001.11	216504895	216505008
NC_000001.11	216505094	216505195
NC_000001.11	216505974	216506156
NC_000001.11	216517909	216518042
NC_000001.11	216518098	216518410
NC_000001.11	216521613	216521787
NC_000001.11	216521791	216521947
NC_000001.11	216532144	216532354
NC_000001.11	216532371	216532531
NC_000001.11	216533813	216533920
NC_000001.11	216533982	216534100
NC_000001.11	216547797	216547901
NC_000001.11	216550068	216550573
NC_000001.11	216555686	216555867
NC_000001.11	216560746	216560934
NC_000001.11	216563273	216563492
NC_000001.11	216599541	216599687
NC_000001.11	216614233	216614344
NC_000001.11	216614475	216614643
NC_000001.11	216652249	216652391
NC_000001.11	216680748	216680963
NC_000001.11	216723407	216723510
NC_000001.11	216725269	216725397
NC_000001.11	216806198	216806381
NC_000001.11	216817601	216817738
NC_000001.11	216817807	216817937
NC_000001.11	216843641	216843741
NC_000001.11	216896695	216896857
NC_000001.11	216923056	216923207
NC_000001.11	217022122	217022231
NC_000001.11	217077040	217077148
NC_000001.11	217403140	217403285
NC_000001.11	217425532	217425633
NC_000001.11	217449523	217449643
NC_000001.11	217539541	217539786
NC_000001.11	217564289	217564446
NC_000001.11	217593225	217593739
NC_000001.11	217610103	217610222
NC_000001.11	217668686	217668826
NC_000001.11	217678667	217678775
NC_000001.11	217728997	217729257
NC_000001.11	217740506	217740667
NC_000001.11	217781064	217781228
NC_000001.11	217839279	217839476
NC_000001.11	217929467	217929575
NC_000001.11	217929776	217929877
NC_000001.11	217940344	217940448
NC_000001.11	218034444	218034630
NC_000001.11	218034687	218034831
NC_000001.11	218049714	218050144
NC_000001.11	218064668	218064898
NC_000001.11	218079053	218079174
NC_000001.11	218108079	218108318
NC_000001.11	218128143	218128415
NC_000001.11	218201047	218201218
NC_000001.11	218241398	218241594
NC_000001.11	218241609	218241719
NC_000001.11	218255244	218255506
NC_000001.11	218473653	218473789
NC_000001.11	219555823	219555944
NC_000001.11	220876772	220876878
NC_000001.11	221100990	221101163
NC_000001.11	221239649	221239791
NC_000001.11	221524202	221524304
NC_000001.11	224389084	224389274
NC_000001.11	224389697	224389830
NC_000001.11	224431432	224431594
NC_000001.11	224431640	224431813
NC_000001.11	224434277	224434411
NC_000001.11	226071348	226071488
NC_000001.11	226071883	226072002
NC_000001.11	226309094	226309201
NC_000001.11	227219226	227219462
NC_000001.11	228457520	228457637
NC_000001.11	228610264	228610385
NC_000001.11	228612505	228612626
NC_000001.11	228614746	228614867
NC_000001.11	228616987	228617108
NC_000001.11	228619228	228619349
NC_000001.11	228621443	228621564
NC_000001.11	228623663	228623784
NC_000001.11	228625905	228626026
NC_000001.11	228628144	228628265
NC_000001.11	228630386	228630507
NC_000001.11	228632627	228632748
NC_000001.11	228634867	228634988
NC_000001.11	228637092	228637213
NC_000001.11	228639333	228639454
NC_000001.11	228641564	228641685
NC_000001.11	228643805	228643926
NC_000001.11	228646036	228646157
NC_000001.11	229570765	229570865
NC_000001.11	231370600	231370704
NC_000001.11	235181042	235181191
NC_000001.11	235213742	235213911
NC_000001.11	236405770	236405879
NC_000001.11	237603044	237603270
NC_000001.11	237655901	237656075
NC_000001.11	237755056	237755166
NC_000001.11	240800634	240800744
NC_000001.11	240920611	240920882
NC_000001.11	241220962	241221064
NC_000001.11	242288432	242288544
NC_000001.11	243142251	243142390
NC_000001.11	243156336	243156497
NC_000001.11	243392861	243393424
NC_000001.11	243396886	243397242
NC_000001.11	243415866	243416454
NC_000001.11	243422259	243422364
NC_000001.11	243422389	243422507
NC_000001.11	243461034	243461321
NC_000001.11	243471140	243471277
NC_000001.11	243494158	243494396
NC_000001.11	243558653	243558979
NC_000001.11	243573010	243573170
NC_000001.11	243713445	243713647
NC_000001.11	243713760	243713955
NC_000001.11	243713959	243714228
NC_000001.11	243959996	243960131
NC_000001.11	243960184	243960360
NC_000001.11	244011516	244011644
NC_000001.11	244051083	244051394
NC_000001.11	244052085	244052267
NC_000001.11	244053912	244054169
NC_000001.11	244054417	244054699
NC_000001.11	244055796	244055918
NC_000001.11	244056090	244056193
NC_000001.11	244056837	244057173
NC_000001.11	244057316	244057478
NC_000001.11	244066176	244066318
NC_000001.11	244106271	244106472
NC_000001.11	244121817	244121978
NC_000001.11	244171645	244172054
NC_000001.11	244853383	244853592
NC_000001.11	244853620	244853739
NC_000001.11	244854165	244854529
NC_000001.11	246851892	246852075
NC_000002.12	2331468	2331622
NC_000002.12	3116849	3116963
NC_000002.12	5410209	5410368
NC_000002.12	5694690	5694796
NC_000002.12	5694808	5695103
NC_000002.12	5695207	5695349
NC_000002.12	5695435	5695537
NC_000002.12	6637476	6637584
NC_000002.12	7203230	7203383
NC_000002.12	7408118	7408317
NC_000002.12	7468963	7469207
NC_000002.12	7583277	7583464
NC_000002.12	7595381	7595557
NC_000002.12	7634530	7634829
NC_000002.12	7666769	7666932
NC_000002.12	7860091	7860192
NC_000002.12	7929917	7930017
NC_000002.12	7944741	7944865
NC_000002.12	8073588	8073879
NC_000002.12	8141872	8142014
NC_000002.12	8684240	8684370
NC_000002.12	11374035	11374135
NC_000002.12	11584841	11584958
NC_000002.12	15808803	15808947
NC_000002.12	15944094	15944194
NC_000002.12	15946570	15946838
NC_000002.12	16115448	16115554
NC_000002.12	16166878	16166992
NC_000002.12	16249097	16249219
NC_000002.12	18479995	18480121
NC_000002.12	18791752	18791979
NC_000002.12	18931210	18931324
NC_000002.12	18976141	18976325
NC_000002.12	18976753	18976868
NC_000002.12	19224728	19224832
NC_000002.12	19487177	19487319
NC_000002.12	19541182	19541367
NC_000002.12	19574654	19574784
NC_000002.12	19575660	19575861
NC_000002.12	19649514	19649616
NC_000002.12	19785783	19785899
NC_000002.12	20102652	20102766
NC_000002.12	20249836	20249970
NC_000002.12	20278568	20278894
NC_000002.12	20311480	20311690
NC_000002.12	20318529	20318636
NC_000002.12	20917889	20918118
NC_000002.12	20965941	20966120
NC_000002.12	21314325	21314440
NC_000002.12	21652329	21652444
NC_000002.12	21884734	21884880
NC_000002.12	21972919	21973086
NC_000002.12	22035313	22035414
NC_000002.12	22442239	22442344
NC_000002.12	22560004	22560116
NC_000002.12	22880874	22880974
NC_000002.12	23514028	23514139
NC_000002.12	23657463	23657592
NC_000002.12	23663673	23663805
NC_000002.12	23684351	23684627
NC_000002.12	23749950	23750077
NC_000002.12	23785970	23786089
NC_000002.12	23827785	23827907
NC_000002.12	24284743	24284879
NC_000002.12	24705072	24705182
NC_000002.12	24768008	24768313
NC_000002.12	24768328	24768449
NC_000002.12	25227873	25227973
NC_000002.12	25228499	25228745
NC_000002.12	25596131	25596249
NC_000002.12	25799379	25799543
NC_000002.12	27378684	27378803
NC_000002.12	27435084	27435269
NC_000002.12	27435634	27435767
NC_000002.12	28799317	28799433
NC_000002.12	28930014	28930125
NC_000002.12	29228869	29228998
NC_000002.12	31883354	31883524
NC_000002.12	31887006	31887174
NC_000002.12	31891968	31892152
NC_000002.12	31893227	31893341
NC_000002.12	32435412	32435596
NC_000002.12	32463255	32463443
NC_000002.12	32590791	32590896
NC_000002.12	33134466	33134626
NC_000002.12	33257243	33257406
NC_000002.12	33521985	33522093
NC_000002.12	33588313	33588548
NC_000002.12	33637625	33637729
NC_000002.12	36550431	36550599
NC_000002.12	38296011	38296118
NC_000002.12	38296317	38296439
NC_000002.12	38481799	38481903
NC_000002.12	38577453	38577574
NC_000002.12	38577849	38578047
NC_000002.12	38748871	38749380
NC_000002.12	38969369	38969479
NC_000002.12	38971834	38971938
NC_000002.12	38973646	38973754
NC_000002.12	39486817	39486921
NC_000002.12	40177740	40177893
NC_000002.12	41157717	41157824
NC_000002.12	41906751	41906862
NC_000002.12	41954497	41954613
NC_000002.12	41954671	41954787
NC_000002.12	42036334	42036455
NC_000002.12	42304455	42304561
NC_000002.12	42810529	42810629
NC_000002.12	43195623	43195734
NC_000002.12	43463310	43463424
NC_000002.12	43463468	43463707
NC_000002.12	43467887	43467998
NC_000002.12	43897038	43897253
NC_000002.12	43905400	43906103
NC_000002.12	43939680	43939997
NC_000002.12	43940008	43940150
NC_000002.12	43943886	43944111
NC_000002.12	43944204	43944401
NC_000002.12	43948446	43948750
NC_000002.12	44201884	44202053
NC_000002.12	44230448	44230567
NC_000002.12	44430347	44430486
NC_000002.12	44430511	44430680
NC_000002.12	44493886	44494099
NC_000002.12	44546379	44546642
NC_000002.12	44546718	44546827
NC_000002.12	44580550	44580807
NC_000002.12	44580820	44580924
NC_000002.12	44618118	44618772
NC_000002.12	44680719	44680835
NC_000002.12	44681157	44681259
NC_000002.12	44682339	44682606
NC_000002.12	44687650	44688074
NC_000002.12	44705884	44705992
NC_000002.12	44706287	44706393
NC_000002.12	44706464	44706585
NC_000002.12	44706668	44707384
NC_000002.12	44707396	44707503
NC_000002.12	44709153	44709281
NC_000002.12	44743749	44744008
NC_000002.12	44769142	44769322
NC_000002.12	44773509	44773691
NC_000002.12	44775955	44776262
NC_000002.12	44776930	44777223
NC_000002.12	44804646	44804804
NC_000002.12	44804842	44804975
NC_000002.12	44805093	44805239
NC_000002.12	44840105	44840259
NC_000002.12	44840260	44840521
NC_000002.12	44841313	44841911
NC_000002.12	44843231	44843336
NC_000002.12	44880260	44880408
NC_000002.12	44914501	44914622
NC_000002.12	44927443	44927573
NC_000002.12	44929963	44930112
NC_000002.12	44941662	44941795
NC_000002.12	44942300	44942415
NC_000002.12	44942656	44942787
NC_000002.12	44945530	44945718
NC_000002.12	45043095	45043221
NC_000002.12	45070322	45070452
NC_000002.12	45191533	45191736
NC_000002.12	45257682	45257855
NC_000002.12	45343426	45343527
NC_000002.12	45352445	45352627
NC_000002.12	45450777	45451060
NC_000002.12	45452952	45453095
NC_000002.12	47160470	47160587
NC_000002.12	47806912	47807119
NC_000002.12	47807432	47807600
NC_000002.12	47807871	47807998
NC_000002.12	47808136	47808250
NC_000002.12	47905640	47905763
NC_000002.12	48564533	48564659
NC_000002.12	49973955	49974157
NC_000002.12	50053502	50053642
NC_000002.12	50054825	50055167
NC_000002.12	50055175	50055308
NC_000002.12	50528574	50528758
NC_000002.12	50620139	50620266
NC_000002.12	50620941	50621483
NC_000002.12	50922608	50922741
NC_000002.12	50925925	50926028
NC_000002.12	51284386	51284489
NC_000002.12	53942130	53942257
NC_000002.12	55303036	55303187
NC_000002.12	55548420	55548532
NC_000002.12	56049697	56049807
NC_000002.12	56372345	56372468
NC_000002.12	57741016	57741283
NC_000002.12	57745352	57745658
NC_000002.12	57759432	57759847
NC_000002.12	57802259	57802419
NC_000002.12	57869722	57869925
NC_000002.12	57878138	57878315
NC_000002.12	57878341	57878574
NC_000002.12	57886265	57886610
NC_000002.12	57891072	57891365
NC_000002.12	57898144	57898531
NC_000002.12	57959396	57959749
NC_000002.12	58124097	58124240
NC_000002.12	58140665	58141009
NC_000002.12	58194630	58194850
NC_000002.12	58445436	58445707
NC_000002.12	58521869	58522024
NC_000002.12	58522350	58522452
NC_000002.12	58539988	58540106
NC_000002.12	58543375	58543855
NC_000002.12	58572988	58573090
NC_000002.12	58583105	58583420
NC_000002.12	58583579	58583977
NC_000002.12	58584815	58585010
NC_000002.12	58603785	58603890
NC_000002.12	58614476	58614663
NC_000002.12	58630979	58631400
NC_000002.12	58633283	58633699
NC_000002.12	58644666	58644872
NC_000002.12	58655201	58655418
NC_000002.12	58664373	58664789
NC_000002.12	58664791	58664927
NC_000002.12	58699064	58699179
NC_000002.12	58707475	58707729
NC_000002.12	58719511	58719770
NC_000002.12	58720888	58721182
NC_000002.12	58722069	58722439
NC_000002.12	58749116	58749431
NC_000002.12	58766623	58766856
NC_000002.12	58767607	58767946
NC_000002.12	58768859	58768979
NC_000002.12	58769661	58770165
NC_000002.12	58839703	58839904
NC_000002.12	58852946	58853267
NC_000002.12	58875517	58875619
NC_000002.12	58881047	58881337
NC_000002.12	58886231	58886394
NC_000002.12	58893985	58894180
NC_000002.12	58900503	58900657
NC_000002.12	58906175	58906549
NC_000002.12	58906685	58906825
NC_000002.12	58914785	58914975
NC_000002.12	58917659	58918118
NC_000002.12	58928603	58928713
NC_000002.12	58936395	58936594
NC_000002.12	58952243	58952420
NC_000002.12	58952483	58952596
NC_000002.12	58952646	58952755
NC_000002.12	58955082	58955222
NC_000002.12	58956115	58956252
NC_000002.12	58972073	58972499
NC_000002.12	58972817	58972969
NC_000002.12	58975473	58975893
NC_000002.12	58976559	58976813
NC_000002.12	58983386	58983492
NC_000002.12	59004411	59004519
NC_000002.12	59019208	59019412
NC_000002.12	59026199	59026511
NC_000002.12	59047482	59047602
NC_000002.12	59075254	59075414
NC_000002.12	59078162	59078482
NC_000002.12	59079022	59079168
NC_000002.12	59138072	59138242
NC_000002.12	59144838	59144975
NC_000002.12	59145031	59145157
NC_000002.12	59202022	59202124
NC_000002.12	59276965	59277085
NC_000002.12	59282538	59282650
NC_000002.12	59295082	59295255
NC_000002.12	59313994	59314396
NC_000002.12	59314420	59314611
NC_000002.12	59348493	59348604
NC_000002.12	59435008	59435241
NC_000002.12	59462697	59462824
NC_000002.12	59519440	59519740
NC_000002.12	59568528	59568689
NC_000002.12	59572385	59572511
NC_000002.12	59659476	59659613
NC_000002.12	59662222	59662483
NC_000002.12	59662548	59662684
NC_000002.12	59665313	59665435
NC_000002.12	59668071	59668254
NC_000002.12	59668344	59668456
NC_000002.12	59670300	59670457
NC_000002.12	59720500	59721001
NC_000002.12	59735272	59735433
NC_000002.12	59739819	59739957
NC_000002.12	59771593	59771804
NC_000002.12	59779362	59779493
NC_000002.12	59791063	59791265
NC_000002.12	59828990	59829294
NC_000002.12	59850156	59850304
NC_000002.12	59850306	59850423
NC_000002.12	59850672	59850836
NC_000002.12	59874570	59874678
NC_000002.12	59879536	59879772
NC_000002.12	59887112	59887315
NC_000002.12	59889818	59889944
NC_000002.12	59894442	59894613
NC_000002.12	59904369	59904482
NC_000002.12	59910830	59911152
NC_000002.12	59911998	59912385
NC_000002.12	59920769	59920898
NC_000002.12	59924404	59924597
NC_000002.12	59925512	59925692
NC_000002.12	59936223	59936398
NC_000002.12	60024271	60024397
NC_000002.12	60064878	60065053
NC_000002.12	60069255	60069367
NC_000002.12	60070667	60071540
NC_000002.12	60103709	60103909
NC_000002.12	60125599	60125778
NC_000002.12	60125875	60126149
NC_000002.12	60213379	60213527
NC_000002.12	60214462	60214950
NC_000002.12	60289532	60289693
NC_000002.12	60290128	60290428
NC_000002.12	60389036	60389191
NC_000002.12	60440379	60440488
NC_000002.12	60440496	60440643
NC_000002.12	60457088	60457189
NC_000002.12	60457203	60457669
NC_000002.12	60458033	60458277
NC_000002.12	60458301	60458422
NC_000002.12	60458652	60458794
NC_000002.12	60460387	60460850
NC_000002.12	60460982	60461162
NC_000002.12	60461820	60462152
NC_000002.12	60462171	60462462
NC_000002.12	60533569	60533884
NC_000002.12	60534756	60535335
NC_000002.12	60537028	60537170
NC_000002.12	60541447	60541548
NC_000002.12	60545169	60545361
NC_000002.12	60545914	60546214
NC_000002.12	60547568	60547773
NC_000002.12	60548478	60548689
NC_000002.12	60551885	60552042
NC_000002.12	60553159	60553291
NC_000002.12	60553295	60553481
NC_000002.12	60553546	60553806
NC_000002.12	60567241	60567426
NC_000002.12	60568097	60568347
NC_000002.12	60568595	60568700
NC_000002.12	60569231	60569365
NC_000002.12	60570300	60570431
NC_000002.12	60571175	60571277
NC_000002.12	60579655	60579784
NC_000002.12	60628642	60629040
NC_000002.12	60648188	60648318
NC_000002.12	60672198	60672341
NC_000002.12	60781861	60782011
NC_000002.12	60954066	60954216
NC_000002.12	61187512	61187718
NC_000002.12	61203092	61203311
NC_000002.12	61204238	61204421
NC_000002.12	61214184	61214702
NC_000002.12	61311583	61311711
NC_000002.12	61478039	61478232
NC_000002.12	61478657	61478760
NC_000002.12	61525206	61525678
NC_000002.12	61538172	61538378
NC_000002.12	61684889	61684999
NC_000002.12	62665171	62665276
NC_000002.12	62858419	62858524
NC_000002.12	62964645	62964809
NC_000002.12	62966900	62967516
NC_000002.12	62968689	62969021
NC_000002.12	62970854	62970992
NC_000002.12	62972813	62972928
NC_000002.12	62979040	62979359
NC_000002.12	62991945	62992116
NC_000002.12	62992625	62993026
NC_000002.12	62993862	62994579
NC_000002.12	62996619	62997070
NC_000002.12	63003349	63003765
NC_000002.12	63006976	63007265
NC_000002.12	63013525	63013830
NC_000002.12	63013865	63014133
NC_000002.12	63034649	63035138
NC_000002.12	63035724	63035858
NC_000002.12	63041449	63041680
NC_000002.12	63041707	63041829
NC_000002.12	63043691	63043836
NC_000002.12	63044426	63044588
NC_000002.12	63049192	63049344
NC_000002.12	63434506	63434647
NC_000002.12	63434654	63435011
NC_000002.12	63893084	63893222
NC_000002.12	64579448	64579601
NC_000002.12	64581070	64581303
NC_000002.12	64635245	64635428
NC_000002.12	64667157	64667262
NC_000002.12	65087867	65088020
NC_000002.12	65088225	65088440
NC_000002.12	65344800	65344911
NC_000002.12	65432501	65432631
NC_000002.12	65637891	65638025
NC_000002.12	65688166	65688288
NC_000002.12	65714689	65714992
NC_000002.12	65748181	65748308
NC_000002.12	65786291	65786613
NC_000002.12	65864762	65865114
NC_000002.12	65866087	65866471
NC_000002.12	65999754	66000158
NC_000002.12	66071293	66071668
NC_000002.12	66074134	66074257
NC_000002.12	66171109	66171238
NC_000002.12	66184360	66184599
NC_000002.12	66284002	66284154
NC_000002.12	66384617	66384747
NC_000002.12	66429905	66430084
NC_000002.12	66431427	66431534
NC_000002.12	66435018	66435246
NC_000002.12	66435362	66435484
NC_000002.12	66439811	66439968
NC_000002.12	66442636	66442760
NC_000002.12	66442873	66443041
NC_000002.12	66443087	66443223
NC_000002.12	66444818	66444926
NC_000002.12	66461760	66462046
NC_000002.12	66462407	66462613
NC_000002.12	66466658	66466805
NC_000002.12	66507953	66508126
NC_000002.12	66508780	66508925
NC_000002.12	66509306	66509543
NC_000002.12	66512053	66512318
NC_000002.12	66517850	66517961
NC_000002.12	66521552	66521664
NC_000002.12	66522564	66522704
NC_000002.12	66522779	66523039
NC_000002.12	66523137	66523299
NC_000002.12	66537109	66537296
NC_000002.12	66537314	66537418
NC_000002.12	66549105	66549231
NC_000002.12	66565932	66566076
NC_000002.12	66567799	66567925
NC_000002.12	66568998	66569263
NC_000002.12	66569358	66569569
NC_000002.12	66569760	66569903
NC_000002.12	66570228	66570485
NC_000002.12	66570492	66570662
NC_000002.12	66571277	66571486
NC_000002.12	66571684	66571974
NC_000002.12	66572024	66572300
NC_000002.12	66572301	66572652
NC_000002.12	66574607	66574853
NC_000002.12	66575568	66575722
NC_000002.12	66578683	66578907
NC_000002.12	66604540	66604654
NC_000002.12	66671688	66671846
NC_000002.12	66679557	66679755
NC_000002.12	66688789	66689033
NC_000002.12	66689037	66689185
NC_000002.12	66692055	66692173
NC_000002.12	66692174	66692389
NC_000002.12	66695397	66695750
NC_000002.12	66698025	66698407
NC_000002.12	66699850	66700045
NC_000002.12	66700159	66700326
NC_000002.12	66700500	66700632
NC_000002.12	66773558	66773673
NC_000002.12	66827705	66827854
NC_000002.12	66843795	66843966
NC_000002.12	66852955	66853074
NC_000002.12	66930629	66930876
NC_000002.12	66966437	66966550
NC_000002.12	66989930	66990171
NC_000002.12	66995910	66996042
NC_000002.12	67007044	67007236
NC_000002.12	67008146	67008295
NC_000002.12	67008383	67008526
NC_000002.12	67054319	67054699
NC_000002.12	67054837	67055015
NC_000002.12	67055020	67055178
NC_000002.12	67158310	67158418
NC_000002.12	67201669	67201799
NC_000002.12	67209188	67209306
NC_000002.12	67267253	67267374
NC_000002.12	67267744	67267873
NC_000002.12	67277942	67278097
NC_000002.12	67516368	67516641
NC_000002.12	67561374	67561476
NC_000002.12	67626198	67626325
NC_000002.12	67634619	67634833
NC_000002.12	67661583	67661791
NC_000002.12	67854266	67854423
NC_000002.12	67906545	67906735
NC_000002.12	67914223	67914522
NC_000002.12	68180583	68180725
NC_000002.12	68180793	68180952
NC_000002.12	69096257	69096387
NC_000002.12	69475834	69475998
NC_000002.12	70087683	70087904
NC_000002.12	70088187	70088312
NC_000002.12	70088370	70088639
NC_000002.12	70216843	70216988
NC_000002.12	70225289	70225444
NC_000002.12	70228299	70228509
NC_000002.12	70229000	70229144
NC_000002.12	70803402	70803536
NC_000002.12	71348710	71348903
NC_000002.12	71434945	71435045
NC_000002.12	71925999	71926108
NC_000002.12	72129489	72129600
NC_000002.12	72204601	72204756
NC_000002.12	72275670	72275780
NC_000002.12	72334865	72335270
NC_000002.12	72335337	72335447
NC_000002.12	72512325	72512438
NC_000002.12	72548129	72548285
NC_000002.12	72898130	72898374
NC_000002.12	72947873	72948550
NC_000002.12	72972748	72972903
NC_000002.12	72975884	72975998
NC_000002.12	73170766	73170869
NC_000002.12	74107769	74107899
NC_000002.12	74108052	74108180
NC_000002.12	74507566	74507677
NC_000002.12	76445249	76445413
NC_000002.12	77522252	77522440
NC_000002.12	78701597	78701698
NC_000002.12	80139651	80139795
NC_000002.12	80302311	80302412
NC_000002.12	80303460	80303841
NC_000002.12	80304102	80304256
NC_000002.12	80619043	80619213
NC_000002.12	85046158	85046290
NC_000002.12	85053283	85053594
NC_000002.12	85053628	85053856
NC_000002.12	85215814	85215915
NC_000002.12	85543632	85543822
NC_000002.12	85544715	85544937
NC_000002.12	85545086	85545280
NC_000002.12	87089562	87089665
NC_000002.12	89640468	89640568
NC_000002.12	91714659	91714759
NC_000002.12	94627305	94627425
NC_000002.12	94667529	94667712
NC_000002.12	95699839	95700039
NC_000002.12	98047779	98047936
NC_000002.12	99400936	99401039
NC_000002.12	100590631	100590733
NC_000002.12	101863786	101863921
NC_000002.12	101873627	101873741
NC_000002.12	102922718	102922993
NC_000002.12	102932444	102932721
NC_000002.12	102943668	102943800
NC_000002.12	102943801	102944073
NC_000002.12	102944074	102944183
NC_000002.12	102944208	102944359
NC_000002.12	102975952	102976059
NC_000002.12	102976630	102976855
NC_000002.12	103028343	103028443
NC_000002.12	103127676	103127833
NC_000002.12	103176562	103176749
NC_000002.12	103218787	103218908
NC_000002.12	103293420	103293524
NC_000002.12	103312031	103312149
NC_000002.12	103364168	103364428
NC_000002.12	103445153	103445557
NC_000002.12	103448579	103448811
NC_000002.12	103743386	103743528
NC_000002.12	103814354	103814456
NC_000002.12	103880097	103880545
NC_000002.12	103960210	103960546
NC_000002.12	103960898	103961011
NC_000002.12	103961178	103961397
NC_000002.12	104032688	104032871
NC_000002.12	104052520	104052650
NC_000002.12	104120245	104120647
NC_000002.12	104226804	104227048
NC_000002.12	104372420	104372752
NC_000002.12	104408328	104408530
NC_000002.12	104416604	104416780
NC_000002.12	104428520	104428625
NC_000002.12	104429018	104429137
NC_000002.12	104430488	104430636
NC_000002.12	104431615	104431956
NC_000002.12	104431971	104432184
NC_000002.12	104434311	104434475
NC_000002.12	104446882	104447005
NC_000002.12	104503574	104503727
NC_000002.12	104516472	104516960
NC_000002.12	104571954	104572080
NC_000002.12	104582894	104583028
NC_000002.12	104638463	104638822
NC_000002.12	104638842	104639042
NC_000002.12	104639254	104639361
NC_000002.12	104647407	104647508
NC_000002.12	104702574	104702872
NC_000002.12	104837079	104837263
NC_000002.12	104849761	104849875
NC_000002.12	104849899	104850093
NC_000002.12	104851462	104851573
NC_000002.12	104851817	104852034
NC_000002.12	104858223	104858501
NC_000002.12	104860962	104861062
NC_000002.12	104862679	104862836
NC_000002.12	104901013	104901181
NC_000002.12	104901207	104901371
NC_000002.12	105058047	105058367
NC_000002.12	105081128	105081253
NC_000002.12	105081277	105081485
NC_000002.12	105089897	105090023
NC_000002.12	105091813	105091933
NC_000002.12	112981052	112981200
NC_000002.12	113209897	113210043
NC_000002.12	113225838	113225947
NC_000002.12	113235461	113235586
NC_000002.12	113258622	113258752
NC_000002.12	113341978	113342168
NC_000002.12	113794490	113794592
NC_000002.12	113957359	113957463
NC_000002.12	114396710	114396821
NC_000002.12	117609694	117609799
NC_000002.12	118051009	118051204
NC_000002.12	118051978	118052291
NC_000002.12	118053333	118053582
NC_000002.12	118053688	118053811
NC_000002.12	118182704	118183219
NC_000002.12	118281263	118281369
NC_000002.12	118309801	118309961
NC_000002.12	118376067	118376330
NC_000002.12	118498386	118498540
NC_000002.12	118530247	118530353
NC_000002.12	118547234	118547406
NC_000002.12	118669259	118669368
NC_000002.12	118849821	118850225
NC_000002.12	119142932	119143036
NC_000002.12	120351257	120351400
NC_000002.12	120805949	120806049
NC_000002.12	120871747	120871860
NC_000002.12	121414113	121414219
NC_000002.12	121418632	121418736
NC_000002.12	124527327	124527472
NC_000002.12	124786368	124786475
NC_000002.12	124860422	124860545
NC_000002.12	126557265	126557422
NC_000002.12	127763058	127763209
NC_000002.12	127764775	127764895
NC_000002.12	127864949	127865062
NC_000002.12	127865837	127866008
NC_000002.12	131421631	131421733
NC_000002.12	132255115	132255217
NC_000002.12	132664689	132664794
NC_000002.12	134945768	134946016
NC_000002.12	134946083	134946257
NC_000002.12	134946297	134946459
NC_000002.12	134954345	134954550
NC_000002.12	134954551	134954657
NC_000002.12	134955069	134955211
NC_000002.12	135622639	135622756
NC_000002.12	135641570	135641686
NC_000002.12	135665366	135665502
NC_000002.12	136198956	136199079
NC_000002.12	138023310	138023417
NC_000002.12	138040755	138040901
NC_000002.12	138182673	138182792
NC_000002.12	139975068	139975175
NC_000002.12	140231432	140231572
NC_000002.12	140231600	140231711
NC_000002.12	140269276	140269411
NC_000002.12	140350923	140351058
NC_000002.12	140457531	140457717
NC_000002.12	141187259	141187377
NC_000002.12	143156943	143157446
NC_000002.12	143157666	143157805
NC_000002.12	143159464	143159579
NC_000002.12	143159588	143159861
NC_000002.12	143161002	143161487
NC_000002.12	143289285	143289480
NC_000002.12	143310170	143310519
NC_000002.12	143311399	143311753
NC_000002.12	143312498	143312778
NC_000002.12	143333836	143333941
NC_000002.12	143347095	143347803
NC_000002.12	143354534	143355152
NC_000002.12	143355767	143355989
NC_000002.12	143356144	143356268
NC_000002.12	143356995	143357193
NC_000002.12	143357720	143358071
NC_000002.12	143358101	143358434
NC_000002.12	143384263	143384472
NC_000002.12	143390022	143390426
NC_000002.12	143398885	143399091
NC_000002.12	143401413	143401553
NC_000002.12	143401557	143401728
NC_000002.12	143401843	143402257
NC_000002.12	143429835	143429935
NC_000002.12	143450931	143451137
NC_000002.12	143482364	143482499
NC_000002.12	143499194	143499360
NC_000002.12	143524229	143524507
NC_000002.12	143573420	143573748
NC_000002.12	143575746	143575855
[truncated: 10,813 more rows]
