# Supplementary material for: The Evolution of Ultraconserved Elements in Vertebrates
Source: Mol Biol Evol. 2024 Jul 16;41(7):msae146. doi: 10.1093/molbev/msae146 (PMC11276968; doi:10.1093/molbev/msae146)
Supplement: msae146_Supplementary_Data [file msae146_supplementary_data.zip › Supplementary_File_3_human_uce_80_percent_set.txt]

NC_000001.11	6871774	6871875
NC_000001.11	7769587	7769687
NC_000001.11	10298961	10299073
NC_000001.11	10515108	10515232
NC_000001.11	10515248	10515395
NC_000001.11	10533623	10533866
NC_000001.11	10537687	10537791
NC_000001.11	10593722	10594046
NC_000001.11	10602436	10602604
NC_000001.11	10623205	10623428
NC_000001.11	10660717	10660840
NC_000001.11	10664027	10664167
NC_000001.11	10672313	10672419
NC_000001.11	10672501	10672779
NC_000001.11	10675118	10675232
NC_000001.11	10678598	10678950
NC_000001.11	10691107	10691332
NC_000001.11	10698195	10698550
NC_000001.11	10721294	10721510
NC_000001.11	10725383	10725620
NC_000001.11	10734350	10734502
NC_000001.11	10734504	10734663
NC_000001.11	10735063	10735340
NC_000001.11	10776054	10776196
NC_000001.11	10791768	10791974
NC_000001.11	10793490	10793619
NC_000001.11	10808162	10808282
NC_000001.11	10809255	10809374
NC_000001.11	10865323	10865525
NC_000001.11	10905103	10905218
NC_000001.11	10905536	10905791
NC_000001.11	16514129	16514288
NC_000001.11	16666792	16666953
NC_000001.11	16740510	16740671
NC_000001.11	16895974	16896135
NC_000001.11	18768757	18769028
NC_000001.11	22089939	22090039
NC_000001.11	23044381	23044503
NC_000001.11	23318612	23318713
NC_000001.11	23340814	23341067
NC_000001.11	23562276	23562535
NC_000001.11	23969164	23969277
NC_000001.11	23971272	23971446
NC_000001.11	23978016	23978120
NC_000001.11	24646998	24647228
NC_000001.11	24647973	24648146
NC_000001.11	26475139	26475241
NC_000001.11	26698134	26698401
NC_000001.11	26723840	26724050
NC_000001.11	26782003	26782107
NC_000001.11	29159979	29160111
NC_000001.11	30932187	30932315
NC_000001.11	30964677	30964779
NC_000001.11	30992507	30992607
NC_000001.11	31005940	31006050
NC_000001.11	31006958	31007141
NC_000001.11	32042647	32042749
NC_000001.11	32043793	32043902
NC_000001.11	32044684	32044869
NC_000001.11	33257093	33257227
NC_000001.11	33334066	33334203
NC_000001.11	34379653	34379756
NC_000001.11	35181126	35181257
NC_000001.11	35184617	35184823
NC_000001.11	36293990	36294102
NC_000001.11	36978073	36978224
NC_000001.11	37315529	37315663
NC_000001.11	38029323	38029524
NC_000001.11	38095380	38095513
NC_000001.11	38095532	38095714
NC_000001.11	38162508	38162614
NC_000001.11	38191453	38191629
NC_000001.11	38258485	38258674
NC_000001.11	38270959	38271082
NC_000001.11	38326957	38327082
NC_000001.11	38336474	38336636
NC_000001.11	38336727	38336865
NC_000001.11	38354232	38354337
NC_000001.11	38498237	38498368
NC_000001.11	38551586	38551706
NC_000001.11	38686118	38686334
NC_000001.11	38727606	38727780
NC_000001.11	38826149	38826408
NC_000001.11	39563815	39563943
NC_000001.11	41342193	41342314
NC_000001.11	41381012	41381122
NC_000001.11	41524726	41524843
NC_000001.11	41579878	41579990
NC_000001.11	42696167	42696320
NC_000001.11	42700898	42701032
NC_000001.11	43964170	43964381
NC_000001.11	44228369	44228506
NC_000001.11	44229446	44229578
NC_000001.11	44238853	44239006
NC_000001.11	44250049	44250232
NC_000001.11	44252431	44252559
NC_000001.11	44252560	44252692
NC_000001.11	44261292	44261535
NC_000001.11	44264366	44264499
NC_000001.11	44274145	44274446
NC_000001.11	44314389	44314523
NC_000001.11	44326527	44326708
NC_000001.11	44409396	44409558
NC_000001.11	44505550	44505819
NC_000001.11	44524635	44524925
NC_000001.11	44536702	44536968
NC_000001.11	44543343	44543523
NC_000001.11	44546488	44546591
NC_000001.11	44569272	44569559
NC_000001.11	44581196	44581311
NC_000001.11	44602783	44602932
NC_000001.11	44603025	44603246
NC_000001.11	44603532	44603650
NC_000001.11	44619522	44619661
NC_000001.11	44624729	44624896
NC_000001.11	44636453	44636556
NC_000001.11	44638252	44638354
NC_000001.11	44640602	44640733
NC_000001.11	46455976	46456110
NC_000001.11	46466578	46466717
NC_000001.11	46483499	46483704
NC_000001.11	46497740	46497887
NC_000001.11	50108712	50108842
NC_000001.11	50108875	50108975
NC_000001.11	50110785	50110913
NC_000001.11	50144604	50144714
NC_000001.11	50197339	50197523
NC_000001.11	50201818	50202007
NC_000001.11	50202008	50202134
NC_000001.11	50202158	50202286
NC_000001.11	50309152	50309252
NC_000001.11	50540574	50540864
NC_000001.11	50565499	50565643
NC_000001.11	50570245	50570371
NC_000001.11	50633470	50633791
NC_000001.11	50700361	50700595
NC_000001.11	50703951	50704101
NC_000001.11	53974844	53974953
NC_000001.11	54259856	54260096
NC_000001.11	54387557	54387756
NC_000001.11	58048032	58048144
NC_000001.11	60621519	60621622
NC_000001.11	60865260	60865432
NC_000001.11	60895723	60895945
NC_000001.11	61091725	61091831
NC_000001.11	61111754	61111924
NC_000001.11	61181183	61181357
NC_000001.11	61426427	61426569
NC_000001.11	61452736	61452856
NC_000001.11	61453272	61453404
NC_000001.11	61456117	61456249
NC_000001.11	61456257	61456362
NC_000001.11	61460555	61460728
NC_000001.11	62876742	62876844
NC_000001.11	62884287	62884626
NC_000001.11	62897987	62898121
NC_000001.11	62903936	62904625
NC_000001.11	62904810	62904953
NC_000001.11	62917227	62917438
NC_000001.11	62918709	62918847
NC_000001.11	62937968	62938135
NC_000001.11	62978540	62978673
NC_000001.11	62978730	62978839
NC_000001.11	62997800	62997900
NC_000001.11	62998013	62998170
NC_000001.11	62999071	62999282
NC_000001.11	62999305	62999463
NC_000001.11	62999485	62999624
NC_000001.11	63200087	63200189
NC_000001.11	63200948	63201165
NC_000001.11	63275066	63275185
NC_000001.11	63318015	63318185
NC_000001.11	63449124	63449236
NC_000001.11	67412854	67412955
NC_000001.11	70230487	70230639
NC_000001.11	70231008	70231264
NC_000001.11	70231777	70232032
NC_000001.11	71407272	71407388
NC_000001.11	74791634	74791838
NC_000001.11	74964540	74964649
NC_000001.11	77633253	77633372
NC_000001.11	77945560	77945689
NC_000001.11	77947409	77947591
NC_000001.11	77948376	77948494
NC_000001.11	77948687	77948823
NC_000001.11	77968993	77969132
NC_000001.11	81427920	81428034
NC_000001.11	81464441	81464544
NC_000001.11	81981057	81981185
NC_000001.11	81986894	81986994
NC_000001.11	81989600	81989722
NC_000001.11	82787060	82787284
NC_000001.11	83413047	83413167
NC_000001.11	83709816	83709954
NC_000001.11	83770077	83770216
NC_000001.11	83770219	83770345
NC_000001.11	84301628	84301777
NC_000001.11	87136800	87136902
NC_000001.11	87136922	87137118
NC_000001.11	87154814	87154980
NC_000001.11	87204417	87204521
NC_000001.11	87204546	87204746
NC_000001.11	87206431	87206633
NC_000001.11	87263286	87263453
NC_000001.11	87293755	87293877
NC_000001.11	87333140	87333293
NC_000001.11	87334851	87334958
NC_000001.11	87335707	87335848
NC_000001.11	87335885	87336035
NC_000001.11	87337946	87338199
NC_000001.11	87338683	87339050
NC_000001.11	87356385	87356502
NC_000001.11	87356503	87356984
NC_000001.11	87563285	87563563
NC_000001.11	87599843	87599961
NC_000001.11	87642960	87643155
NC_000001.11	87718459	87718586
NC_000001.11	87750631	87750755
NC_000001.11	87938025	87938125
NC_000001.11	87991339	87991459
NC_000001.11	88115484	88115607
NC_000001.11	88129966	88130070
NC_000001.11	88150617	88150747
NC_000001.11	88181839	88181983
NC_000001.11	88239617	88239723
NC_000001.11	88376591	88376714
NC_000001.11	88410547	88410741
NC_000001.11	88410766	88410918
NC_000001.11	88462087	88462583
NC_000001.11	88548267	88548369
NC_000001.11	90007467	90007638
NC_000001.11	90007683	90007816
NC_000001.11	90105253	90105355
NC_000001.11	90134814	90135034
NC_000001.11	90387387	90387502
NC_000001.11	90622213	90622370
NC_000001.11	90622721	90622913
NC_000001.11	90671930	90672041
NC_000001.11	90701531	90701721
NC_000001.11	90728088	90728228
NC_000001.11	90728239	90728735
NC_000001.11	90731756	90732064
NC_000001.11	90759698	90759831
NC_000001.11	90832112	90832226
NC_000001.11	90833817	90834000
NC_000001.11	90834055	90834223
NC_000001.11	90834230	90834341
NC_000001.11	90834951	90835334
NC_000001.11	90841093	90841210
NC_000001.11	91387405	91387532
NC_000001.11	95345980	95346120
NC_000001.11	96008484	96008684
NC_000001.11	96096372	96096497
NC_000001.11	96464495	96464610
NC_000001.11	96805914	96806029
NC_000001.11	96806196	96806619
NC_000001.11	96814401	96814598
NC_000001.11	96814680	96814821
NC_000001.11	97145298	97145509
NC_000001.11	97145534	97145640
NC_000001.11	97451230	97451351
NC_000001.11	97500906	97501038
NC_000001.11	97536727	97536896
NC_000001.11	97559483	97559624
NC_000001.11	97826946	97827046
NC_000001.11	97827962	97828103
NC_000001.11	97837276	97837403
NC_000001.11	108693491	108693667
NC_000001.11	108697886	108698077
NC_000001.11	110015421	110015551
NC_000001.11	113450857	113451119
NC_000001.11	113765823	113765945
NC_000001.11	114737424	114737618
NC_000001.11	114749978	114750095
NC_000001.11	115856797	115856901
NC_000001.11	143729414	143729575
NC_000001.11	144551793	144551916
NC_000001.11	144560673	144560834
NC_000001.11	145465624	145465782
NC_000001.11	146376801	146376962
NC_000001.11	147541357	147541465
NC_000001.11	147574527	147574641
NC_000001.11	148038760	148038921
NC_000001.11	148362377	148362507
NC_000001.11	153643223	153643351
NC_000001.11	154550025	154550128
NC_000001.11	155268659	155268806
NC_000001.11	155335325	155335441
NC_000001.11	156420324	156420438
NC_000001.11	157710470	157710572
NC_000001.11	159141610	159141746
NC_000001.11	163472609	163472771
NC_000001.11	164054406	164054648
NC_000001.11	164320804	164320939
NC_000001.11	164623789	164623902
NC_000001.11	164668826	164668967
NC_000001.11	164669115	164669317
NC_000001.11	164704140	164704485
NC_000001.11	164731675	164731814
NC_000001.11	164820063	164820177
NC_000001.11	166276646	166276804
NC_000001.11	171591118	171591234
NC_000001.11	173936969	173937080
NC_000001.11	179456103	179456221
NC_000001.11	182982210	182982319
NC_000001.11	197931878	197932031
NC_000001.11	200247371	200247472
NC_000001.11	202912733	202912872
NC_000001.11	204108830	204108933
NC_000001.11	211312696	211312892
NC_000001.11	213242260	213242415
NC_000001.11	213326454	213326566
NC_000001.11	213340404	213340633
NC_000001.11	213425473	213425611
NC_000001.11	213996291	213996526
NC_000001.11	214067091	214067214
NC_000001.11	214186333	214186443
NC_000001.11	215715822	215715947
NC_000001.11	215794175	215794331
NC_000001.11	215889905	215890046
NC_000001.11	215963609	215963749
NC_000001.11	215963808	215963940
NC_000001.11	216048215	216048371
NC_000001.11	216090730	216090838
NC_000001.11	216121560	216121677
NC_000001.11	216183566	216183676
NC_000001.11	216183727	216183830
NC_000001.11	216521635	216521746
NC_000001.11	216532185	216532342
NC_000001.11	216550130	216550480
NC_000001.11	216555704	216555851
NC_000001.11	216599572	216599684
NC_000001.11	216806217	216806344
NC_000001.11	216817614	216817723
NC_000001.11	217539565	217539731
NC_000001.11	217593291	217593427
NC_000001.11	218064729	218064881
NC_000001.11	218255384	218255495
NC_000001.11	224431453	224431560
NC_000001.11	235213755	235213899
NC_000001.11	240920614	240920753
NC_000001.11	243396913	243397167
NC_000001.11	243415965	243416141
NC_000001.11	243461153	243461311
NC_000001.11	243494202	243494369
NC_000001.11	243714013	243714159
NC_000001.11	244051128	244051301
NC_000001.11	244054500	244054634
NC_000001.11	244056937	244057057
NC_000001.11	244854166	244854266
NC_000001.11	244854300	244854509
NC_000002.12	5694894	5695065
NC_000002.12	7408170	7408296
NC_000002.12	7634530	7634721
NC_000002.12	8073676	8073831
NC_000002.12	15946702	15946830
NC_000002.12	19575720	19575822
NC_000002.12	20278571	20278869
NC_000002.12	20917907	20918062
NC_000002.12	23684439	23684575
NC_000002.12	31883376	31883514
NC_000002.12	31887044	31887161
NC_000002.12	32435423	32435528
NC_000002.12	43905523	43905719
NC_000002.12	43939698	43939817
NC_000002.12	43939823	43939964
NC_000002.12	43943961	43944084
NC_000002.12	44618353	44618522
NC_000002.12	44618588	44618746
NC_000002.12	44706672	44706795
NC_000002.12	44706936	44707072
NC_000002.12	44707119	44707301
NC_000002.12	44743858	44743958
NC_000002.12	44804685	44804786
NC_000002.12	44945566	44945666
NC_000002.12	45191607	45191724
NC_000002.12	45352479	45352579
NC_000002.12	47807441	47807576
NC_000002.12	49973972	49974130
NC_000002.12	50053514	50053620
NC_000002.12	50054889	50055117
NC_000002.12	50621083	50621466
NC_000002.12	57745396	57745630
NC_000002.12	57759480	57759623
NC_000002.12	57869786	57869916
NC_000002.12	57878344	57878452
NC_000002.12	57886281	57886456
NC_000002.12	57898218	57898333
NC_000002.12	58583164	58583333
NC_000002.12	58583813	58583951
NC_000002.12	58630997	58631374
NC_000002.12	58633499	58633684
NC_000002.12	58644727	58644847
NC_000002.12	58722148	58722252
NC_000002.12	58749117	58749307
NC_000002.12	58767803	58767940
NC_000002.12	58886231	58886345
NC_000002.12	58900530	58900630
NC_000002.12	58906304	58906407
NC_000002.12	58917840	58918003
NC_000002.12	58936414	58936544
NC_000002.12	58972271	58972496
NC_000002.12	58976569	58976801
NC_000002.12	59078170	59078415
NC_000002.12	59314022	59314131
NC_000002.12	59519507	59519705
NC_000002.12	59662314	59662439
NC_000002.12	59720633	59720757
NC_000002.12	59735283	59735418
NC_000002.12	59887202	59887302
NC_000002.12	59911000	59911102
NC_000002.12	59924409	59924556
NC_000002.12	60070808	60071031
NC_000002.12	60071230	60071511
NC_000002.12	60125621	60125759
NC_000002.12	60214466	60214882
NC_000002.12	60457211	60457361
NC_000002.12	60457435	60457668
NC_000002.12	60460446	60460598
NC_000002.12	60460617	60460790
NC_000002.12	60461913	60462059
NC_000002.12	60462187	60462435
NC_000002.12	60533730	60533851
NC_000002.12	60534959	60535310
NC_000002.12	60551899	60552028
NC_000002.12	60553317	60553480
NC_000002.12	60553560	60553682
NC_000002.12	60568131	60568242
NC_000002.12	60628715	60628847
NC_000002.12	60628851	60629033
NC_000002.12	61204245	61204389
NC_000002.12	61525209	61525408
NC_000002.12	61525474	61525642
NC_000002.12	62966954	62967482
NC_000002.12	62992746	62992923
NC_000002.12	62994309	62994552
NC_000002.12	62996636	62996869
NC_000002.12	63003378	63003726
NC_000002.12	63007018	63007207
NC_000002.12	63013592	63013748
NC_000002.12	63034848	63035012
NC_000002.12	63041508	63041648
NC_000002.12	63044438	63044569
NC_000002.12	63434661	63434973
NC_000002.12	65088249	65088355
NC_000002.12	65714799	65714919
NC_000002.12	65786365	65786494
NC_000002.12	65864802	65865054
NC_000002.12	65866092	65866369
NC_000002.12	65999819	66000003
NC_000002.12	66071406	66071649
NC_000002.12	66284020	66284127
NC_000002.12	66435052	66435232
NC_000002.12	66461925	66462030
NC_000002.12	66509350	66509498
NC_000002.12	66512204	66512318
NC_000002.12	66537138	66537283
NC_000002.12	66569028	66569156
NC_000002.12	66569760	66569886
NC_000002.12	66570247	66570428
NC_000002.12	66574620	66574851
NC_000002.12	66679630	66679740
NC_000002.12	66698137	66698370
NC_000002.12	66990004	66990107
NC_000002.12	67007108	67007216
NC_000002.12	67054463	67054647
NC_000002.12	67201683	67201786
NC_000002.12	67209193	67209306
NC_000002.12	67516455	67516634
NC_000002.12	68180615	68180717
NC_000002.12	68180830	68180945
NC_000002.12	70229017	70229141
NC_000002.12	70803417	70803519
NC_000002.12	72334870	72335039
NC_000002.12	72898158	72898297
NC_000002.12	72947883	72948333
NC_000002.12	72948336	72948525
NC_000002.12	76445267	76445410
NC_000002.12	80619056	80619165
NC_000002.12	85053681	85053827
NC_000002.12	85543641	85543750
NC_000002.12	94667568	94667694
NC_000002.12	95699931	95700035
NC_000002.12	102932558	102932699
NC_000002.12	102943822	102944060
NC_000002.12	102976695	102976799
NC_000002.12	103176563	103176677
NC_000002.12	103445278	103445536
NC_000002.12	103880183	103880415
NC_000002.12	103961202	103961337
NC_000002.12	104120384	104120484
NC_000002.12	104431626	104431738
NC_000002.12	104432054	104432164
NC_000002.12	104516528	104516768
NC_000002.12	104516787	104516948
NC_000002.12	104638474	104638586
NC_000002.12	104638655	104638766
NC_000002.12	104638844	104639016
NC_000002.12	104702707	104702811
NC_000002.12	104837087	104837226
NC_000002.12	104858295	104858477
NC_000002.12	105058226	105058342
NC_000002.12	105081334	105081438
NC_000002.12	112981069	112981171
NC_000002.12	113209924	113210028
NC_000002.12	113342059	113342163
NC_000002.12	118051028	118051152
NC_000002.12	118053343	118053502
NC_000002.12	118309810	118309943
NC_000002.12	118376074	118376214
NC_000002.12	118849880	118849998
NC_000002.12	127764783	127764883
NC_000002.12	134945820	134945936
NC_000002.12	134946089	134946222
NC_000002.12	134954420	134954535
NC_000002.12	136198961	136199079
NC_000002.12	138287172	138287273
NC_000002.12	143157077	143157434
NC_000002.12	143161019	143161354
NC_000002.12	143312499	143312763
NC_000002.12	143347110	143347744
NC_000002.12	143354594	143354935
NC_000002.12	143354937	143355074
NC_000002.12	143357735	143357904
NC_000002.12	143358218	143358353
NC_000002.12	143384267	143384367
NC_000002.12	143390028	143390257
NC_000002.12	143390258	143390380
NC_000002.12	143398886	143399010
NC_000002.12	143401857	143402145
NC_000002.12	143524316	143524485
NC_000002.12	143573541	143573664
NC_000002.12	143594220	143594414
NC_000002.12	143622108	143622257
NC_000002.12	143622260	143622416
NC_000002.12	143623997	143624211
NC_000002.12	143679728	143679980
NC_000002.12	143682066	143682181
NC_000002.12	143683508	143683946
NC_000002.12	143684777	143685069
NC_000002.12	143685448	143685914
NC_000002.12	143691216	143691478
NC_000002.12	143694261	143694423
NC_000002.12	143792645	143792758
NC_000002.12	143792803	143792953
NC_000002.12	143844804	143844969
NC_000002.12	143935019	143935272
NC_000002.12	143946873	143947006
NC_000002.12	143950866	143950987
NC_000002.12	143954908	143955150
NC_000002.12	143955252	143955516
NC_000002.12	143955774	143955934
NC_000002.12	143957383	143957844
NC_000002.12	144004774	144005027
NC_000002.12	144005135	144005235
NC_000002.12	144005380	144005603
NC_000002.12	144068354	144068931
NC_000002.12	144078173	144078311
NC_000002.12	144387984	144388116
NC_000002.12	144388136	144388255
NC_000002.12	144388259	144388517
NC_000002.12	144402300	144402421
NC_000002.12	144402508	144402668
NC_000002.12	144403633	144403866
NC_000002.12	144428115	144428505
NC_000002.12	144430784	144431084
NC_000002.12	144431284	144431403
NC_000002.12	144431874	144431998
NC_000002.12	144438999	144439128
NC_000002.12	144439381	144439839
NC_000002.12	144443292	144443633
NC_000002.12	144452470	144452677
NC_000002.12	144455083	144455216
NC_000002.12	144458680	144458793
NC_000002.12	144465941	144466083
NC_000002.12	144466084	144466185
NC_000002.12	144470456	144470566
NC_000002.12	144479735	144479882
NC_000002.12	144494615	144494717
NC_000002.12	144494735	144494856
NC_000002.12	144500086	144500486
NC_000002.12	144504503	144504648
NC_000002.12	144504695	144504930
NC_000002.12	144510730	144510974
NC_000002.12	144512046	144512179
NC_000002.12	144520223	144520416
NC_000002.12	144521158	144521344
NC_000002.12	144554152	144554300
NC_000002.12	144581173	144581337
NC_000002.12	144651006	144651229
NC_000002.12	144874294	144874448
NC_000002.12	144874449	144874633
NC_000002.12	145012279	145012433
NC_000002.12	145012473	145012584
NC_000002.12	145136143	145136380
NC_000002.12	145245417	145245584
NC_000002.12	145245610	145245981
NC_000002.12	145300410	145300640
NC_000002.12	145655054	145655311
NC_000002.12	145668848	145669090
NC_000002.12	145932128	145932259
NC_000002.12	145934875	145935171
NC_000002.12	145935303	145935411
NC_000002.12	145940492	145940773
NC_000002.12	146041356	146041501
NC_000002.12	146041502	146041797
NC_000002.12	146376494	146376705
NC_000002.12	146415101	146415214
NC_000002.12	146503267	146503441
NC_000002.12	146576428	146576567
NC_000002.12	146576578	146576743
NC_000002.12	146592127	146592238
NC_000002.12	146951062	146951242
NC_000002.12	148469593	148469732
NC_000002.12	148483924	148484059
NC_000002.12	148786522	148786761
NC_000002.12	148786821	148786931
NC_000002.12	148787444	148787552
NC_000002.12	155544088	155544252
NC_000002.12	155546944	155547097
NC_000002.12	155715891	155716032
NC_000002.12	155725006	155725110
NC_000002.12	155726620	155726769
NC_000002.12	155728262	155728370
NC_000002.12	155729265	155729400
NC_000002.12	155733046	155733210
NC_000002.12	155733419	155733567
NC_000002.12	155802772	155803300
NC_000002.12	155830550	155830728
NC_000002.12	155839571	155839673
NC_000002.12	155870352	155870764
NC_000002.12	155905708	155906094
NC_000002.12	155947059	155947178
NC_000002.12	155947242	155947406
NC_000002.12	156135099	156135375
NC_000002.12	156161491	156161761
NC_000002.12	156164237	156164342
NC_000002.12	156328859	156328998
NC_000002.12	156329905	156330206
NC_000002.12	156338171	156338419
NC_000002.12	156590256	156590663
NC_000002.12	156592939	156593235
NC_000002.12	156598012	156598140
NC_000002.12	156694939	156695172
NC_000002.12	156700705	156700880
NC_000002.12	156803583	156803950
NC_000002.12	156864436	156864596
NC_000002.12	157005003	157005227
NC_000002.12	157043756	157044058
NC_000002.12	157149301	157149573
NC_000002.12	159319775	159319916
NC_000002.12	159337481	159337598
NC_000002.12	159396944	159397150
NC_000002.12	159427978	159428081
NC_000002.12	159516542	159516668
NC_000002.12	159612694	159612809
NC_000002.12	159616478	159616580
NC_000002.12	160274588	160274733
NC_000002.12	161238551	161238839
NC_000002.12	161246073	161246179
NC_000002.12	161246258	161246477
NC_000002.12	161246481	161246617
NC_000002.12	161250418	161250538
NC_000002.12	161318620	161318766
NC_000002.12	161371981	161372138
NC_000002.12	161381925	161382494
NC_000002.12	161416581	161416712
NC_000002.12	161417662	161417851
NC_000002.12	161995173	161995408
NC_000002.12	161995409	161995520
NC_000002.12	161998688	161998940
NC_000002.12	162000500	162000768
NC_000002.12	162149660	162149790
NC_000002.12	162167701	162167851
NC_000002.12	162173079	162173232
NC_000002.12	163248818	163248943
NC_000002.12	163444683	163445027
NC_000002.12	163465599	163465757
NC_000002.12	163493836	163494071
NC_000002.12	163565478	163565598
NC_000002.12	163593998	163594790
NC_000002.12	163602629	163602853
NC_000002.12	163603036	163603154
NC_000002.12	163613690	163613799
NC_000002.12	163717945	163718055
NC_000002.12	163718074	163718243
NC_000002.12	163718291	163718418
NC_000002.12	163718516	163718690
NC_000002.12	163732828	163732929
NC_000002.12	163733417	163733557
NC_000002.12	163734864	163735147
NC_000002.12	163735168	163735283
NC_000002.12	163735911	163736042
NC_000002.12	163800716	163801101
NC_000002.12	163801145	163801316
NC_000002.12	163805392	163805671
NC_000002.12	163944442	163944627
NC_000002.12	163987625	163987868
NC_000002.12	164014396	164014544
NC_000002.12	164054791	164054908
NC_000002.12	164066099	164066378
NC_000002.12	164379229	164379357
NC_000002.12	164379365	164379515
NC_000002.12	164389631	164389743
NC_000002.12	164426977	164427188
NC_000002.12	164429387	164429491
NC_000002.12	164450366	164450543
NC_000002.12	164464301	164464436
NC_000002.12	170651849	170652067
NC_000002.12	170715031	170715133
NC_000002.12	170715134	170715300
NC_000002.12	171723791	171723923
NC_000002.12	171723951	171724072
NC_000002.12	171964255	171964400
NC_000002.12	171965834	171965963
NC_000002.12	171966112	171966251
NC_000002.12	171966329	171966447
NC_000002.12	172072034	172072271
NC_000002.12	172072390	172072539
NC_000002.12	172072739	172072900
NC_000002.12	172073037	172073237
NC_000002.12	172091485	172091606
NC_000002.12	172091809	172092041
NC_000002.12	172093652	172094110
NC_000002.12	173198129	173198402
NC_000002.12	173250051	173250529
NC_000002.12	173386323	173386493
NC_000002.12	173459585	173459823
NC_000002.12	173653579	173653710
NC_000002.12	173909759	173909958
NC_000002.12	174077089	174077279
NC_000002.12	174080800	174081169
NC_000002.12	174081730	174081983
NC_000002.12	174104949	174105143
NC_000002.12	174106947	174107081
NC_000002.12	174124283	174124387
NC_000002.12	174124992	174125300
NC_000002.12	174158976	174159220
NC_000002.12	174160713	174160933
NC_000002.12	174177137	174177248
NC_000002.12	174177249	174177434
NC_000002.12	174331756	174332087
NC_000002.12	174339005	174339163
NC_000002.12	174339188	174339297
NC_000002.12	174339542	174339691
NC_000002.12	174341444	174341585
NC_000002.12	174342907	174343149
NC_000002.12	174557963	174558076
NC_000002.12	175121423	175121551
NC_000002.12	175362736	175362839
NC_000002.12	175431269	175431400
NC_000002.12	175560089	175560206
NC_000002.12	175563952	175564129
NC_000002.12	175571275	175571391
NC_000002.12	175686801	175686987
NC_000002.12	175889503	175889924
NC_000002.12	175890094	175890294
NC_000002.12	176073549	176073814
NC_000002.12	176075629	176076017
NC_000002.12	176078760	176078865
NC_000002.12	176116721	176116997
NC_000002.12	176119054	176119170
NC_000002.12	176122091	176122210
NC_000002.12	176130766	176130893
NC_000002.12	176136404	176136531
NC_000002.12	176638594	176638835
NC_000002.12	176820749	176820869
NC_000002.12	176961999	176962103
NC_000002.12	176962152	176962274
NC_000002.12	176980252	176980359
NC_000002.12	177219362	177219515
NC_000002.12	177219516	177219829
NC_000002.12	181063092	181063232
NC_000002.12	181326906	181327102
NC_000002.12	181621885	181622021
NC_000002.12	181677179	181677421
NC_000002.12	185545729	185545848
NC_000002.12	191950111	191950224
NC_000002.12	197418848	197418996
NC_000002.12	197419559	197419693
NC_000002.12	198324130	198324255
NC_000002.12	198324270	198324375
NC_000002.12	198337718	198337938
NC_000002.12	198337979	198338090
NC_000002.12	198362577	198362963
NC_000002.12	198753153	198753335
NC_000002.12	198817609	198817717
NC_000002.12	198817743	198817874
NC_000002.12	198967995	198968313
NC_000002.12	199269756	199269881
NC_000002.12	199850326	199850440
NC_000002.12	200830013	200830115
NC_000002.12	200860232	200860467
NC_000002.12	201064052	201064192
NC_000002.12	204108689	204108807
NC_000002.12	207075095	207075357
NC_000002.12	207529966	207530098
NC_000002.12	209969741	209969904
NC_000002.12	209970819	209970987
NC_000002.12	211260055	211260156
NC_000002.12	212999716	212999828
NC_000002.12	213056837	213056944
NC_000002.12	213149566	213149747
NC_000002.12	222272686	222272816
NC_000002.12	229805748	229805898
NC_000002.12	229880020	229880123
NC_000002.12	235904067	235904180
NC_000003.12	9429826	9430072
NC_000003.12	9433420	9433552
NC_000003.12	9433823	9433961
NC_000003.12	9434180	9434374
NC_000003.12	15738601	15738722
NC_000003.12	17339194	17339328
NC_000003.12	17551233	17551664
NC_000003.12	17551740	17551849
NC_000003.12	17567366	17567553
NC_000003.12	17577907	17578037
NC_000003.12	17837025	17837150
NC_000003.12	17935115	17935309
NC_000003.12	17935412	17935528
NC_000003.12	18128072	18128434
NC_000003.12	18185360	18185478
NC_000003.12	18370010	18370180
NC_000003.12	18370932	18371041
NC_000003.12	18376666	18376795
NC_000003.12	18402865	18402990
NC_000003.12	18415286	18415449
NC_000003.12	18419456	18419573
NC_000003.12	18634919	18635147
NC_000003.12	18658591	18658823
NC_000003.12	18857567	18858008
NC_000003.12	18875395	18875628
NC_000003.12	18986927	18987086
NC_000003.12	18992725	18992884
NC_000003.12	22382535	22382641
NC_000003.12	25618408	25618543
NC_000003.12	33408682	33408837
NC_000003.12	37135057	37135161
NC_000003.12	42619918	42620053
NC_000003.12	44846144	44846285
NC_000003.12	50100498	50100633
NC_000003.12	52558219	52558494
NC_000003.12	53063635	53063736
NC_000003.12	53501611	53501727
NC_000003.12	53673019	53673121
NC_000003.12	53786791	53786900
NC_000003.12	53801018	53801161
NC_000003.12	57925834	57925938
NC_000003.12	62365484	62365624
NC_000003.12	62365633	62365770
NC_000003.12	62376274	62376395
NC_000003.12	62480064	62480201
NC_000003.12	62513624	62513761
NC_000003.12	62531017	62531129
NC_000003.12	62534510	62534688
NC_000003.12	69077819	69077942
NC_000003.12	70076393	70076549
NC_000003.12	70076561	70076788
NC_000003.12	70517063	70517202
NC_000003.12	70517328	70517484
NC_000003.12	70523662	70523821
NC_000003.12	70822547	70822657
NC_000003.12	70822662	70822981
NC_000003.12	70970400	70970555
NC_000003.12	70972040	70972209
NC_000003.12	70977287	70977513
NC_000003.12	71003435	71003926
NC_000003.12	71004754	71004941
NC_000003.12	71042762	71042903
NC_000003.12	71042939	71043049
NC_000003.12	71050811	71051035
NC_000003.12	71051080	71051226
NC_000003.12	71054491	71054658
NC_000003.12	71105293	71105445
NC_000003.12	71136394	71136656
NC_000003.12	71167057	71167162
NC_000003.12	71168499	71168615
NC_000003.12	71169314	71169431
NC_000003.12	71228463	71228849
NC_000003.12	71241672	71241914
NC_000003.12	71304415	71304586
NC_000003.12	71308179	71308279
NC_000003.12	71391715	71391823
NC_000003.12	71392447	71392642
NC_000003.12	71542962	71543152
NC_000003.12	72374990	72375177
NC_000003.12	72378112	72378214
NC_000003.12	77080321	77080444
NC_000003.12	80217397	80217512
NC_000003.12	86978590	86978707
NC_000003.12	96351042	96351149
NC_000003.12	101579732	101579874
NC_000003.12	112696929	112697038
NC_000003.12	114314845	114314952
NC_000003.12	114319160	114319272
NC_000003.12	114380302	114380485
NC_000003.12	114432349	114432464
NC_000003.12	114453939	114454044
NC_000003.12	114454628	114454731
NC_000003.12	114454762	114454939
NC_000003.12	114455186	114455399
NC_000003.12	114565095	114565431
NC_000003.12	114660343	114660462
NC_000003.12	114716202	114716422
NC_000003.12	114801166	114801289
NC_000003.12	114856625	114856771
NC_000003.12	114875147	114875266
NC_000003.12	115082111	115082375
NC_000003.12	115100206	115100349
NC_000003.12	136150956	136151070
NC_000003.12	137264730	137265182
NC_000003.12	137283567	137283690
NC_000003.12	137329573	137329881
NC_000003.12	137349534	137349706
NC_000003.12	137406804	137407172
NC_000003.12	137467455	137467623
NC_000003.12	137467680	137467847
NC_000003.12	137693928	137694173
NC_000003.12	141864912	141865014
NC_000003.12	143023878	143024076
NC_000003.12	147258233	147258337
NC_000003.12	147312931	147313173
NC_000003.12	147331850	147332148
NC_000003.12	147376258	147376401
NC_000003.12	147388521	147388661
NC_000003.12	147407981	147408121
NC_000003.12	147409341	147409495
NC_000003.12	147661462	147661565
NC_000003.12	148083700	148083991
NC_000003.12	148369378	148369486
NC_000003.12	149966460	149966621
NC_000003.12	152299386	152299494
NC_000003.12	152446597	152446811
NC_000003.12	152455488	152455603
NC_000003.12	152464471	152464671
NC_000003.12	157156917	157157034
NC_000003.12	157872131	157872276
NC_000003.12	158058454	158058603
NC_000003.12	158058689	158058850
NC_000003.12	158058885	158059059
NC_000003.12	158059330	158059501
NC_000003.12	158061993	158062208
NC_000003.12	158308686	158308927
NC_000003.12	158308999	158309180
NC_000003.12	167683908	167684022
NC_000003.12	167684063	167684181
NC_000003.12	169116459	169116722
NC_000003.12	169354958	169355063
NC_000003.12	169364706	169364836
NC_000003.12	169435372	169435486
NC_000003.12	169449326	169449467
NC_000003.12	169453700	169453847
NC_000003.12	169466420	169466548
NC_000003.12	169476162	169476475
NC_000003.12	169476538	169476647
NC_000003.12	169579194	169579344
NC_000003.12	169608075	169608188
NC_000003.12	170128322	170128450
NC_000003.12	171063847	171063984
NC_000003.12	171066244	171066374
NC_000003.12	173605498	173605601
NC_000003.12	174275469	174275572
NC_000003.12	177064908	177065016
NC_000003.12	180719049	180719197
NC_000003.12	180719228	180719453
NC_000003.12	180744500	180744856
NC_000003.12	180975307	180975417
NC_000003.12	181056320	181056754
NC_000003.12	181174566	181174901
NC_000003.12	181174902	181175011
NC_000003.12	181231733	181231846
NC_000003.12	181252778	181252910
NC_000003.12	181379460	181379608
NC_000003.12	181417924	181418054
NC_000003.12	181497497	181497658
NC_000003.12	181534971	181535170
NC_000003.12	181561407	181561701
NC_000003.12	181626241	181626344
NC_000003.12	181692823	181692930
NC_000003.12	185931510	185931747
NC_000003.12	185931752	185931903
NC_000003.12	186784942	186785124
NC_000003.12	187745380	187745505
NC_000003.12	193153557	193153690
NC_000003.12	194136013	194136138
NC_000003.12	194139478	194139584
NC_000003.12	195214784	195214895
NC_000003.12	196784978	196785088
NC_000004.12	4521840	4521991
NC_000004.12	15066877	15066988
NC_000004.12	15069221	15069828
NC_000004.12	15070009	15070153
NC_000004.12	16359372	16359491
NC_000004.12	16503473	16503587
NC_000004.12	16652917	16653025
NC_000004.12	17880826	17880954
NC_000004.12	17884541	17884815
NC_000004.12	18100028	18100148
NC_000004.12	23824311	23824417
NC_000004.12	23876102	23876216
NC_000004.12	24192645	24192748
NC_000004.12	24527515	24527658
NC_000004.12	24527725	24527836
NC_000004.12	24537154	24537341
NC_000004.12	39297602	39297714
NC_000004.12	39737389	39737526
NC_000004.12	41748051	41748323
NC_000004.12	41748781	41748988
NC_000004.12	41748989	41749094
NC_000004.12	41750088	41750236
NC_000004.12	41857640	41857761
NC_000004.12	42148406	42148836
NC_000004.12	42153780	42153983
NC_000004.12	42594281	42594381
NC_000004.12	53391392	53391538
NC_000004.12	54001907	54002084
NC_000004.12	54013765	54013884
NC_000004.12	54015419	54015536
NC_000004.12	54015610	54015963
NC_000004.12	54096126	54096253
NC_000004.12	62028796	62028910
NC_000004.12	62063475	62063595
NC_000004.12	62068107	62068293
NC_000004.12	68332756	68332888
NC_000004.12	71571951	71572080
NC_000004.12	73139495	73139621
NC_000004.12	73140132	73140332
NC_000004.12	75653934	75654138
NC_000004.12	77987717	77987856
NC_000004.12	78180515	78180616
NC_000004.12	78987540	78987697
NC_000004.12	78987730	78987851
NC_000004.12	79023953	79024118
NC_000004.12	79050516	79050719
NC_000004.12	79274047	79274222
NC_000004.12	79413672	79413841
NC_000004.12	79453673	79453773
NC_000004.12	79495550	79495706
NC_000004.12	79687567	79687686
NC_000004.12	79687712	79687830
NC_000004.12	79904531	79904646
NC_000004.12	80155396	80155519
NC_000004.12	82129777	82130009
NC_000004.12	82354572	82354674
NC_000004.12	82354840	82355040
NC_000004.12	82356494	82356751
NC_000004.12	82425489	82425770
NC_000004.12	83724565	83724665
NC_000004.12	83779063	83779180
NC_000004.12	83779365	83779719
NC_000004.12	83779720	83779839
NC_000004.12	83832436	83832564
NC_000004.12	84312658	84312773
NC_000004.12	84324536	84324709
NC_000004.12	84324710	84324864
NC_000004.12	84379125	84379238
NC_000004.12	84407819	84407939
NC_000004.12	84408000	84408144
NC_000004.12	84433629	84433823
NC_000004.12	84479357	84479551
NC_000004.12	88684845	88684957
NC_000004.12	93772055	93772176
NC_000004.12	102797303	102797462
NC_000004.12	103575787	103575925
NC_000004.12	104425155	104425309
NC_000004.12	105241298	105241438
NC_000004.12	111115833	111115959
NC_000004.12	111501033	111501158
NC_000004.12	111635812	111635913
NC_000004.12	113258298	113258424
NC_000004.12	139057871	139057990
NC_000004.12	140273850	140274077
NC_000004.12	144648006	144648205
NC_000004.12	144779711	144779866
NC_000004.12	146653158	146653404
NC_000004.12	146768667	146768914
NC_000004.12	146880710	146880854
NC_000004.12	147015164	147015269
NC_000004.12	147239317	147239419
NC_000004.12	150315339	150315522
NC_000004.12	150322706	150322827
NC_000004.12	150572921	150573286
NC_000004.12	150679351	150679634
NC_000004.12	150679968	150680084
NC_000004.12	152321256	152321386
NC_000004.12	157336644	157336744
NC_000004.12	157360972	157361135
NC_000004.12	157361478	157361680
NC_000004.12	159359947	159360074
NC_000004.12	181507723	181507832
NC_000004.12	181507884	181508056
NC_000004.12	181660488	181660645
NC_000004.12	182601051	182601164
NC_000004.12	185017404	185017545
NC_000004.12	185017612	185017765
NC_000005.10	3179913	3180057
NC_000005.10	3512552	3512768
NC_000005.10	3512870	3512976
NC_000005.10	6848355	6848462
NC_000005.10	32380025	32380241
NC_000005.10	36984664	36984829
NC_000005.10	36996423	36996560
NC_000005.10	37063927	37064058
NC_000005.10	37064508	37064660
NC_000005.10	37064739	37064930
NC_000005.10	51039818	51040025
NC_000005.10	51665002	51665453
NC_000005.10	52466153	52466265
NC_000005.10	53479028	53479148
NC_000005.10	57237099	57237207
NC_000005.10	61496504	61496708
NC_000005.10	61496748	61496863
NC_000005.10	61546028	61546181
NC_000005.10	61736821	61736929
NC_000005.10	61737880	61738025
NC_000005.10	61738175	61738282
NC_000005.10	61804153	61804262
NC_000005.10	65329645	65329777
NC_000005.10	66155978	66156140
NC_000005.10	66158723	66158976
NC_000005.10	72507408	72507576
NC_000005.10	72899826	72900107
NC_000005.10	72914187	72914389
NC_000005.10	73300127	73300263
NC_000005.10	76241930	76242032
NC_000005.10	77560442	77560548
NC_000005.10	77562098	77562223
NC_000005.10	77633883	77634059
NC_000005.10	77634122	77634225
NC_000005.10	77638593	77638768
NC_000005.10	77639617	77639813
NC_000005.10	77641893	77642029
NC_000005.10	77645073	77645212
NC_000005.10	77645351	77645539
NC_000005.10	77725178	77725497
NC_000005.10	77725670	77725829
NC_000005.10	77725948	77726100
NC_000005.10	77726101	77726212
NC_000005.10	77844411	77844672
NC_000005.10	77847794	77847935
NC_000005.10	77847968	77848123
NC_000005.10	77850065	77850169
NC_000005.10	77852133	77852574
NC_000005.10	77869181	77869374
NC_000005.10	77875163	77875447
NC_000005.10	77912576	77912816
NC_000005.10	77972270	77972374
NC_000005.10	77973068	77973237
NC_000005.10	77973239	77973341
NC_000005.10	77996007	77996120
NC_000005.10	78017304	78017476
NC_000005.10	78051102	78051388
NC_000005.10	78062701	78063030
NC_000005.10	78112862	78113020
NC_000005.10	80358934	80359076
NC_000005.10	81419956	81420062
NC_000005.10	81466997	81467108
NC_000005.10	81750995	81751155
NC_000005.10	81851584	81851728
NC_000005.10	87787841	87787972
NC_000005.10	87872905	87873129
NC_000005.10	87944587	87944777
NC_000005.10	88392097	88392386
NC_000005.10	88393253	88393388
NC_000005.10	88397037	88397350
NC_000005.10	88539816	88540051
NC_000005.10	88540110	88540243
NC_000005.10	88663704	88664032
NC_000005.10	88665974	88666083
NC_000005.10	88666144	88666269
NC_000005.10	88673384	88673496
NC_000005.10	88721631	88721734
NC_000005.10	88721828	88721978
NC_000005.10	88722187	88722382
NC_000005.10	88722772	88722957
NC_000005.10	88760978	88761080
NC_000005.10	88761175	88761277
NC_000005.10	88833563	88833699
NC_000005.10	88924250	88924453
NC_000005.10	89253611	89253771
NC_000005.10	89375507	89375782
NC_000005.10	89449623	89449762
NC_000005.10	89996259	89996376
NC_000005.10	90154304	90154405
NC_000005.10	90356775	90356895
NC_000005.10	91632980	91633254
NC_000005.10	91741999	91742240
NC_000005.10	91742272	91742416
NC_000005.10	91885728	91885915
NC_000005.10	91898908	91899056
NC_000005.10	91977665	91977818
NC_000005.10	92002607	92002735
NC_000005.10	92002878	92003007
NC_000005.10	92023118	92023299
NC_000005.10	92147205	92147309
NC_000005.10	92147803	92148058
NC_000005.10	92148076	92148186
NC_000005.10	92468575	92468757
NC_000005.10	92605696	92605892
NC_000005.10	92634773	92635094
NC_000005.10	92635102	92635236
NC_000005.10	92712073	92712220
NC_000005.10	92802103	92802208
NC_000005.10	93091793	93091911
NC_000005.10	93190879	93190980
NC_000005.10	93279808	93279958
NC_000005.10	93407072	93407252
NC_000005.10	93583106	93583209
NC_000005.10	93585338	93585494
NC_000005.10	93594413	93594545
NC_000005.10	93615786	93615968
NC_000005.10	93675645	93676039
NC_000005.10	93886995	93887109
NC_000005.10	93887128	93887263
NC_000005.10	93887772	93887893
NC_000005.10	93890811	93891070
NC_000005.10	93891625	93892333
NC_000005.10	93893058	93893541
NC_000005.10	93894768	93894871
NC_000005.10	94240002	94240242
NC_000005.10	94240257	94240649
NC_000005.10	94253240	94253384
NC_000005.10	94260069	94260319
NC_000005.10	94275938	94276051
NC_000005.10	94314624	94314752
NC_000005.10	94314857	94314960
NC_000005.10	94782965	94783073
NC_000005.10	94870823	94871015
NC_000005.10	94871033	94871164
NC_000005.10	94884375	94884476
NC_000005.10	94891951	94892054
NC_000005.10	103183225	103183436
NC_000005.10	107387202	107387322
NC_000005.10	109699727	109699834
NC_000005.10	124735134	124735234
NC_000005.10	124980701	124980804
NC_000005.10	125412674	125412778
NC_000005.10	134390620	134390722
NC_000005.10	134944896	134945007
NC_000005.10	135264447	135264602
NC_000005.10	135352934	135353054
NC_000005.10	138168426	138168643
NC_000005.10	139307919	139308140
NC_000005.10	139308225	139308337
NC_000005.10	139683244	139683371
NC_000005.10	139747686	139747813
NC_000005.10	139865523	139865672
NC_000005.10	140115282	140115409
NC_000005.10	140115414	140115568
NC_000005.10	140115624	140115727
NC_000005.10	140115754	140115913
NC_000005.10	140127800	140127911
NC_000005.10	146342757	146342869
NC_000005.10	146468329	146468435
NC_000005.10	146482694	146482799
NC_000005.10	149505415	149505516
NC_000005.10	149517743	149518005
NC_000005.10	153794605	153794728
NC_000005.10	153795460	153795603
NC_000005.10	157771733	157771847
NC_000005.10	158162877	158163029
NC_000005.10	158164299	158164400
NC_000005.10	158283518	158283651
NC_000005.10	158716748	158716971
NC_000005.10	158725557	158725687
NC_000005.10	158732312	158732422
NC_000005.10	158776069	158776226
NC_000005.10	158914359	158914466
NC_000005.10	158914478	158914595
NC_000005.10	158914845	158915074
NC_000005.10	158979490	158979595
NC_000005.10	159059836	159059950
NC_000005.10	159091277	159091398
NC_000005.10	159269876	159269981
NC_000005.10	166408327	166408450
NC_000005.10	166540436	166540542
NC_000005.10	166616595	166616748
NC_000005.10	166851958	166852073
NC_000005.10	167905798	167905918
NC_000005.10	168024479	168024607
NC_000005.10	168110941	168111073
NC_000005.10	168264017	168264139
NC_000005.10	170990993	170991113
NC_000005.10	171032248	171032447
NC_000005.10	171044738	171044845
NC_000005.10	171156898	171157042
NC_000005.10	171172200	171172432
NC_000005.10	171201180	171201422
NC_000005.10	171201484	171201713
NC_000005.10	171202512	171202833
NC_000005.10	171309180	171309283
NC_000005.10	171322581	171322725
NC_000005.10	171322735	171322861
NC_000005.10	171957561	171957745
NC_000005.10	173958186	173958581
NC_000005.10	173959810	173959910
NC_000005.10	173959977	173960101
NC_000005.10	173960171	173960309
NC_000005.10	174734044	174734145
NC_000005.10	179616856	179616966
NC_000005.10	179619244	179619488
NC_000006.12	5609084	5609199
NC_000006.12	10396937	10397037
NC_000006.12	10401087	10401190
NC_000006.12	10405801	10405906
NC_000006.12	10407753	10407982
NC_000006.12	13214081	13214197
NC_000006.12	19558333	19558437
NC_000006.12	19860987	19861118
NC_000006.12	21597653	21597766
NC_000006.12	24002432	24002570
NC_000006.12	32326179	32326319
NC_000006.12	36210176	36210280
NC_000006.12	36517705	36517851
NC_000006.12	36599956	36600345
NC_000006.12	41375488	41375598
NC_000006.12	41467062	41467340
NC_000006.12	41469619	41469725
NC_000006.12	41555730	41555905
NC_000006.12	45433787	45433949
NC_000006.12	45491933	45492127
NC_000006.12	45757777	45757885
NC_000006.12	48068045	48068222
NC_000006.12	50093645	50093786
NC_000006.12	50277906	50278063
NC_000006.12	50520302	50520472
NC_000006.12	50520552	50520657
NC_000006.12	50585397	50585640
NC_000006.12	50713649	50713884
NC_000006.12	50717979	50718093
NC_000006.12	50718263	50718410
NC_000006.12	50818748	50818905
NC_000006.12	50826911	50827087
NC_000006.12	50829271	50829392
NC_000006.12	50831260	50831377
NC_000006.12	50831469	50831579
NC_000006.12	50837938	50838040
NC_000006.12	50854026	50854353
NC_000006.12	51109141	51109247
NC_000006.12	51148923	51149049
NC_000006.12	51214069	51214209
NC_000006.12	51284189	51284447
NC_000006.12	51284468	51284626
NC_000006.12	51387701	51387822
NC_000006.12	51466756	51466917
NC_000006.12	51579050	51579157
NC_000006.12	51579212	51579336
NC_000006.12	51651651	51651765
NC_000006.12	52010452	52010604
NC_000006.12	52995619	52995762
NC_000006.12	52995798	52995929
NC_000006.12	61679490	61679649
NC_000006.12	63646485	63646656
NC_000006.12	63646657	63646804
NC_000006.12	68638646	68638761
NC_000006.12	68930513	68930693
NC_000006.12	68936562	68936692
NC_000006.12	69233296	69233440
NC_000006.12	69389194	69389431
NC_000006.12	75084329	75084437
NC_000006.12	85608297	85608439
NC_000006.12	85611241	85611374
NC_000006.12	85611967	85612187
NC_000006.12	85612239	85612359
NC_000006.12	85612808	85612960
NC_000006.12	85614795	85615019
NC_000006.12	85615092	85615214
NC_000006.12	85641268	85641389
NC_000006.12	85642866	85642970
NC_000006.12	90612389	90612497
NC_000006.12	90677395	90677500
NC_000006.12	90896371	90896471
NC_000006.12	91572944	91573178
NC_000006.12	93241374	93241478
NC_000006.12	93259369	93259577
NC_000006.12	97068781	97068902
NC_000006.12	97097259	97097586
NC_000006.12	97215530	97215675
NC_000006.12	97215752	97215891
NC_000006.12	97306499	97306829
NC_000006.12	97461267	97461490
NC_000006.12	97627320	97627450
NC_000006.12	97668679	97668924
NC_000006.12	97831795	97831929
NC_000006.12	97885406	97885615
NC_000006.12	97886083	97886189
NC_000006.12	97914940	97915236
NC_000006.12	98044235	98044443
NC_000006.12	98044513	98044724
NC_000006.12	98044725	98044953
NC_000006.12	98272022	98272326
NC_000006.12	98365997	98366106
NC_000006.12	98382513	98382662
NC_000006.12	98454855	98455114
NC_000006.12	98547789	98547895
NC_000006.12	98835770	98835871
NC_000006.12	98838711	98838821
NC_000006.12	98843987	98844255
NC_000006.12	98977884	98977985
NC_000006.12	99185700	99185847
NC_000006.12	99403839	99403946
NC_000006.12	99550196	99550332
NC_000006.12	99602746	99602861
NC_000006.12	100210681	100210813
NC_000006.12	100211055	100211159
NC_000006.12	100456879	100456992
NC_000006.12	100526212	100526334
NC_000006.12	101889723	101889886
NC_000006.12	107555624	107555752
NC_000006.12	107632453	107632605
NC_000006.12	108114578	108114761
NC_000006.12	108177618	108177736
NC_000006.12	108180339	108180515
NC_000006.12	108365569	108365692
NC_000006.12	108423093	108423356
NC_000006.12	108476795	108477210
NC_000006.12	113861293	113861413
NC_000006.12	131615243	131615456
NC_000006.12	136267019	136267126
NC_000006.12	136269071	136269274
NC_000006.12	136274074	136274178
NC_000006.12	137332971	137333093
NC_000006.12	137575746	137575846
NC_000006.12	138926352	138926463
NC_000006.12	139372317	139372450
NC_000006.12	142752565	142752665
NC_000006.12	142752760	142752900
NC_000006.12	142944609	142944712
NC_000006.12	155985810	155985911
NC_000006.12	156815586	156815705
NC_000006.12	163565912	163566036
NC_000006.12	163570671	163570828
NC_000006.12	163573410	163573535
NC_000007.14	1226343	1226459
NC_000007.14	1228738	1228871
NC_000007.14	1229281	1229478
NC_000007.14	1230631	1230756
NC_000007.14	1239312	1239575
NC_000007.14	1239855	1239974
NC_000007.14	13466973	13467109
NC_000007.14	13467170	13467275
NC_000007.14	13724816	13724921
NC_000007.14	13912862	13912994
NC_000007.14	13945816	13945938
NC_000007.14	14150018	14150134
NC_000007.14	14340393	14340612
NC_000007.14	14340622	14340758
NC_000007.14	16004760	16004893
NC_000007.14	18846808	18846950
NC_000007.14	19413711	19413818
NC_000007.14	20786811	20786952
NC_000007.14	20790122	20790319
NC_000007.14	20793683	20793837
NC_000007.14	20958545	20958744
NC_000007.14	20958745	20958895
NC_000007.14	20964152	20964668
NC_000007.14	21030547	21030687
NC_000007.14	21041714	21041825
NC_000007.14	21044973	21045075
NC_000007.14	21045120	21045231
NC_000007.14	21045429	21045544
NC_000007.14	21771909	21772033
NC_000007.14	23522072	23522230
NC_000007.14	23522268	23522424
NC_000007.14	25656888	25657016
NC_000007.14	26191783	26191914
NC_000007.14	26191925	26192128
NC_000007.14	26192253	26192381
NC_000007.14	26193570	26193709
NC_000007.14	26372265	26372469
NC_000007.14	26485286	26485436
NC_000007.14	26485690	26485826
NC_000007.14	26594366	26594468
NC_000007.14	26649649	26649768
NC_000007.14	26655683	26655841
NC_000007.14	26656137	26656262
NC_000007.14	26657473	26657709
NC_000007.14	26666942	26667141
NC_000007.14	26690004	26690118
NC_000007.14	27102336	27102527
NC_000007.14	27102612	27102834
NC_000007.14	27140175	27140317
NC_000007.14	27140327	27140453
NC_000007.14	27143428	27143846
NC_000007.14	27147757	27147885
NC_000007.14	27156486	27156666
NC_000007.14	27184283	27184385
NC_000007.14	27185045	27185325
NC_000007.14	27248868	27248988
NC_000007.14	27251185	27251287
NC_000007.14	27533740	27533853
NC_000007.14	27552012	27552142
NC_000007.14	27606251	27606493
NC_000007.14	31234916	31235042
NC_000007.14	31310612	31310728
NC_000007.14	31362880	31363012
NC_000007.14	31602168	31602298
NC_000007.14	31602398	31602515
NC_000007.14	39084302	39084442
NC_000007.14	39084594	39084702
NC_000007.14	39131309	39131413
NC_000007.14	39226059	39226305
NC_000007.14	39353849	39353977
NC_000007.14	39464172	39464376
NC_000007.14	42113614	42113716
NC_000007.14	42153000	42153337
NC_000007.14	50318558	50318846
NC_000007.14	50381996	50382184
NC_000007.14	50382187	50382333
NC_000007.14	64435381	64435482
NC_000007.14	70098286	70098397
NC_000007.14	70132467	70132622
NC_000007.14	70171648	70171793
NC_000007.14	70237658	70237971
NC_000007.14	70237992	70238171
NC_000007.14	70337998	70338193
NC_000007.14	70417109	70417419
NC_000007.14	70426386	70426516
NC_000007.14	70426620	70426768
NC_000007.14	70515793	70516007
NC_000007.14	70516018	70516154
NC_000007.14	70630759	70630902
NC_000007.14	70630919	70631019
NC_000007.14	70704869	70705029
NC_000007.14	76869528	76869648
NC_000007.14	78065547	78065717
NC_000007.14	81984618	81984754
NC_000007.14	84984510	84984650
NC_000007.14	88179004	88179155
NC_000007.14	91201884	91201992
NC_000007.14	92701705	92701810
NC_000007.14	92755329	92755448
NC_000007.14	97004319	97004761
NC_000007.14	97004765	97004865
NC_000007.14	97005526	97005652
NC_000007.14	97011653	97012359
NC_000007.14	97013994	97014163
NC_000007.14	97014175	97014280
NC_000007.14	101985045	101985152
NC_000007.14	105040836	105040940
NC_000007.14	105639451	105639592
NC_000007.14	105876424	105876583
NC_000007.14	113880554	113880713
NC_000007.14	113880781	113880886
NC_000007.14	114153775	114153973
NC_000007.14	114153987	114154094
NC_000007.14	114336864	114337065
NC_000007.14	114337721	114337875
NC_000007.14	114412675	114412930
NC_000007.14	114414295	114414511
NC_000007.14	114417042	114417338
NC_000007.14	114417441	114417764
NC_000007.14	114418126	114418408
NC_000007.14	114422959	114423347
NC_000007.14	114425538	114425885
NC_000007.14	114426467	114426629
NC_000007.14	114431095	114431645
NC_000007.14	114432252	114432387
NC_000007.14	114432829	114432975
NC_000007.14	114502677	114503004
NC_000007.14	114533313	114533484
NC_000007.14	114569261	114569542
NC_000007.14	114622303	114622547
NC_000007.14	114623231	114623419
NC_000007.14	114629759	114629872
NC_000007.14	114649750	114650103
NC_000007.14	114655260	114655481
NC_000007.14	114655670	114655965
NC_000007.14	114656735	114656916
NC_000007.14	114657282	114657606
NC_000007.14	114658068	114658272
NC_000007.14	114659750	114659961
NC_000007.14	114660339	114660445
NC_000007.14	114660818	114661052
NC_000007.14	114661550	114661854
NC_000007.14	114687304	114687512
NC_000007.14	114688685	114688812
NC_000007.14	114690629	114690839
NC_000007.14	114691276	114691376
NC_000007.14	114692352	114692550
NC_000007.14	114742103	114742491
NC_000007.14	114823949	114824050
NC_000007.14	114824127	114824247
NC_000007.14	115300177	115300326
NC_000007.14	115473938	115474255
NC_000007.14	115476664	115476876
NC_000007.14	115494659	115494889
NC_000007.14	115623728	115623969
NC_000007.14	115655679	115655856
NC_000007.14	115673808	115674168
NC_000007.14	115679060	115679511
NC_000007.14	115707690	115707897
NC_000007.14	115721560	115721850
NC_000007.14	115728623	115728786
NC_000007.14	115942101	115942268
NC_000007.14	117784347	117784458
NC_000007.14	122304651	122304798
NC_000007.14	122328827	122329000
NC_000007.14	122924968	122925071
NC_000007.14	123790605	123790716
NC_000007.14	151131242	151131466
NC_000007.14	151136574	151136678
NC_000007.14	152168509	152168614
NC_000007.14	157019831	157019939
NC_000007.14	157020430	157020532
NC_000008.11	22761506	22761647
NC_000008.11	22773068	22773251
NC_000008.11	22775481	22775628
NC_000008.11	22848129	22848242
NC_000008.11	25909462	25909573
NC_000008.11	25918322	25918639
NC_000008.11	25935273	25935467
NC_000008.11	25963675	25963784
NC_000008.11	26014898	26015062
NC_000008.11	27064427	27064627
NC_000008.11	27064821	27064946
NC_000008.11	27064948	27065063
NC_000008.11	28980031	28980165
NC_000008.11	29063648	29063777
NC_000008.11	35708369	35708516
NC_000008.11	37329817	37329941
NC_000008.11	37342067	37342171
NC_000008.11	37360653	37360879
NC_000008.11	37365165	37365272
NC_000008.11	37380702	37380865
NC_000008.11	37380874	37381037
NC_000008.11	37381047	37381149
NC_000008.11	37392911	37393220
NC_000008.11	37420499	37420685
NC_000008.11	37452856	37453027
NC_000008.11	37517331	37517438
NC_000008.11	37520925	37521058
NC_000008.11	38317884	38318085
NC_000008.11	52225431	52225839
NC_000008.11	52244651	52244863
NC_000008.11	52251709	52251859
NC_000008.11	52254615	52254768
NC_000008.11	52254773	52254905
NC_000008.11	56211175	56211282
NC_000008.11	56917080	56917192
NC_000008.11	58901211	58901357
NC_000008.11	58901369	58901510
NC_000008.11	59029812	59030117
NC_000008.11	59630992	59631155
NC_000008.11	60792908	60793015
NC_000008.11	60848060	60848168
NC_000008.11	60848307	60848417
NC_000008.11	63606608	63606762
NC_000008.11	63704126	63704305
NC_000008.11	64226193	64226301
NC_000008.11	64266789	64267009
NC_000008.11	64270514	64270677
NC_000008.11	64377228	64377351
NC_000008.11	64580014	64580196
NC_000008.11	64580310	64580455
NC_000008.11	64584605	64584777
NC_000008.11	64607417	64607632
NC_000008.11	64700995	64701187
NC_000008.11	65145308	65145420
NC_000008.11	65189702	65189918
NC_000008.11	65237061	65237552
NC_000008.11	65238951	65239216
NC_000008.11	65409662	65409921
NC_000008.11	65449852	65449989
NC_000008.11	69738098	69738198
NC_000008.11	70110295	70110415
NC_000008.11	71358485	71358589
NC_000008.11	71359316	71359458
NC_000008.11	74321174	74321275
NC_000008.11	74603348	74603467
NC_000008.11	75837809	75837916
NC_000008.11	76048213	76048345
NC_000008.11	76404465	76404600
NC_000008.11	76451629	76451763
NC_000008.11	76665434	76665589
NC_000008.11	76670033	76670169
NC_000008.11	76674787	76674926
NC_000008.11	76681206	76681414
NC_000008.11	76681605	76681729
NC_000008.11	76685045	76685176
NC_000008.11	76685201	76685393
NC_000008.11	76703999	76704099
NC_000008.11	76707538	76707666
NC_000008.11	76777433	76777599
NC_000008.11	76778651	76779199
NC_000008.11	76800525	76800792
NC_000008.11	76802194	76802310
NC_000008.11	76808485	76808677
NC_000008.11	76810408	76810517
NC_000008.11	76847962	76848087
NC_000008.11	76864103	76864207
NC_000008.11	76864623	76864735
NC_000008.11	76866535	76866675
NC_000008.11	76867176	76867286
NC_000008.11	77130764	77130885
NC_000008.11	77259288	77259397
NC_000008.11	77261126	77261371
NC_000008.11	77396306	77396411
NC_000008.11	79665073	79665176
NC_000008.11	81808759	81808874
NC_000008.11	82291481	82291622
NC_000008.11	91813100	91813205
NC_000008.11	91957299	91957437
NC_000008.11	92009117	92009278
NC_000008.11	92059662	92059803
NC_000008.11	92066321	92066508
NC_000008.11	92169269	92169387
NC_000008.11	92271938	92272095
NC_000008.11	92505372	92505476
NC_000008.11	92506247	92506381
NC_000008.11	92593191	92593327
NC_000008.11	92596570	92596686
NC_000008.11	92611300	92611535
NC_000008.11	93014768	93014879
NC_000008.11	93026502	93026632
NC_000008.11	93244581	93244703
NC_000008.11	93580880	93580980
NC_000008.11	94674424	94674529
NC_000008.11	98951481	98951630
NC_000008.11	99636641	99636777
NC_000008.11	104869077	104869387
NC_000008.11	104869388	104869597
NC_000008.11	104900751	104900852
NC_000008.11	104900853	104900975
NC_000008.11	104950097	104950444
NC_000008.11	105090036	105090154
NC_000008.11	105090169	105090431
NC_000008.11	105143558	105143759
NC_000008.11	105321789	105321945
NC_000008.11	105325382	105325490
NC_000008.11	105339471	105339611
NC_000008.11	105354246	105354411
NC_000008.11	105592803	105593023
NC_000008.11	105599913	105600093
NC_000008.11	105641023	105641214
NC_000008.11	105730880	105731068
NC_000008.11	105732163	105732341
NC_000008.11	105732342	105732641
NC_000008.11	105747431	105747615
NC_000008.11	105756770	105756914
NC_000008.11	109340413	109340549
NC_000008.11	112408325	112408441
NC_000008.11	112954691	112954796
NC_000008.11	115412410	115412552
NC_000008.11	115412553	115412658
NC_000008.11	115419609	115419875
NC_000008.11	117799374	117799479
NC_000008.11	118976509	118976622
NC_000008.11	129879366	129879490
NC_000008.11	129880344	129880481
NC_000008.11	132141226	132141350
NC_000009.12	969192	969333
NC_000009.12	969344	969503
NC_000009.12	974085	974187
NC_000009.12	3270413	3270545
NC_000009.12	3525820	3525938
NC_000009.12	4944527	4944669
NC_000009.12	5944861	5945014
NC_000009.12	8438723	8438828
NC_000009.12	8523470	8523611
NC_000009.12	9442146	9442267
NC_000009.12	13429434	13429535
NC_000009.12	13939983	13940109
NC_000009.12	14081904	14082015
NC_000009.12	14086538	14086638
NC_000009.12	14087838	14087963
NC_000009.12	14096785	14096887
NC_000009.12	14102388	14102553
NC_000009.12	14203379	14203521
NC_000009.12	14271254	14271497
NC_000009.12	14293116	14293258
NC_000009.12	15471150	15471276
NC_000009.12	15843559	15843684
NC_000009.12	15843970	15844094
NC_000009.12	15872565	15872739
NC_000009.12	16268382	16268538
NC_000009.12	16449348	16449508
NC_000009.12	16597314	16597429
NC_000009.12	16625339	16625439
NC_000009.12	16679461	16679584
NC_000009.12	16710871	16710988
NC_000009.12	16729770	16729903
NC_000009.12	16730216	16730343
NC_000009.12	16730367	16730469
NC_000009.12	16730496	16730612
NC_000009.12	16803547	16803836
NC_000009.12	16868160	16868303
NC_000009.12	17323294	17323443
NC_000009.12	17323582	17323976
NC_000009.12	17395300	17395414
NC_000009.12	17487551	17487657
NC_000009.12	18675805	18675916
NC_000009.12	23005294	23005405
NC_000009.12	23690147	23690287
NC_000009.12	23691768	23692010
NC_000009.12	23692249	23692440
NC_000009.12	23765012	23765137
NC_000009.12	23843021	23843152
NC_000009.12	24608755	24608860
NC_000009.12	25175777	25175897
NC_000009.12	36336404	36336583
NC_000009.12	36768710	36768829
NC_000009.12	36819226	36819393
NC_000009.12	36939666	36939771
NC_000009.12	36961449	36961677
NC_000009.12	36978917	36979125
NC_000009.12	37006094	37006358
NC_000009.12	37034177	37034332
NC_000009.12	37144934	37145085
NC_000009.12	37215165	37215448
NC_000009.12	37251471	37251840
NC_000009.12	37324178	37324656
NC_000009.12	37324762	37324939
NC_000009.12	37327604	37327712
NC_000009.12	37337559	37337701
NC_000009.12	40417045	40417186
NC_000009.12	41655357	41655507
NC_000009.12	41670700	41670813
NC_000009.12	43043401	43043542
NC_000009.12	61643976	61644089
NC_000009.12	61882039	61882152
NC_000009.12	63255577	63255718
NC_000009.12	64557113	64557254
NC_000009.12	65574986	65575099
NC_000009.12	65959127	65959268
NC_000009.12	67698675	67698788
NC_000009.12	74083878	74084097
NC_000009.12	77012962	77013240
NC_000009.12	78397732	78397837
NC_000009.12	78526246	78526350
NC_000009.12	78631574	78631686
NC_000009.12	78857499	78857656
NC_000009.12	79208739	79208866
NC_000009.12	79240084	79240192
NC_000009.12	79256692	79256894
NC_000009.12	79578653	79578810
NC_000009.12	79580029	79580131
NC_000009.12	79610128	79610277
NC_000009.12	79631097	79631380
NC_000009.12	79936449	79936576
NC_000009.12	80066910	80067040
NC_000009.12	81112616	81112751
NC_000009.12	81112843	81113118
NC_000009.12	81394989	81395161
NC_000009.12	81395227	81395327
NC_000009.12	81823641	81823745
NC_000009.12	81824064	81824216
NC_000009.12	82613143	82613298
NC_000009.12	82668875	82668975
NC_000009.12	83969200	83969462
NC_000009.12	83973563	83973671
NC_000009.12	83973846	83974013
NC_000009.12	83975372	83975796
NC_000009.12	95496353	95496482
NC_000009.12	105356190	105356373
NC_000009.12	105389195	105389300
NC_000009.12	105976407	105976511
NC_000009.12	106616152	106616252
NC_000009.12	106929649	106929811
NC_000009.12	113742193	113742330
NC_000009.12	113742341	113742511
NC_000009.12	113945801	113945923
NC_000009.12	113964805	113964960
NC_000009.12	113965001	113965208
NC_000009.12	114055775	114055900
NC_000009.12	120788133	120788297
NC_000009.12	122227783	122227942
NC_000009.12	122291688	122291807
NC_000009.12	122337226	122337343
NC_000009.12	122845050	122845190
NC_000009.12	122848081	122848245
NC_000009.12	122919808	122919950
NC_000009.12	123123082	123123208
NC_000009.12	123422748	123422873
NC_000009.12	123605801	123605938
NC_000009.12	123776747	123776853
NC_000009.12	123777238	123777402
NC_000009.12	123789638	123789805
NC_000009.12	123792605	123792763
NC_000009.12	123861312	123861448
NC_000009.12	123861453	123861643
NC_000009.12	124008103	124008252
NC_000009.12	124018067	124018275
NC_000009.12	124361390	124361495
NC_000009.12	125379384	125379565
NC_000009.12	125470155	125470314
NC_000009.12	125515423	125515532
NC_000009.12	125541698	125541995
NC_000009.12	125542056	125542201
NC_000009.12	125545997	125546097
NC_000009.12	125549710	125549904
NC_000009.12	125596657	125596775
NC_000009.12	125633875	125634035
NC_000009.12	125634037	125634156
NC_000009.12	125644531	125644759
NC_000009.12	125644760	125644861
NC_000009.12	125652257	125652435
NC_000009.12	125670084	125670305
NC_000009.12	125670307	125670499
NC_000009.12	125695317	125695441
NC_000009.12	125755425	125755676
NC_000009.12	125759492	125759918
NC_000009.12	125762404	125762538
NC_000009.12	125762542	125762729
NC_000009.12	125763494	125763597
NC_000009.12	125763611	125763729
NC_000009.12	125764379	125764493
NC_000009.12	125821866	125822072
NC_000009.12	125843576	125843979
NC_000009.12	125845454	125845695
NC_000009.12	125856612	125856745
NC_000009.12	125883701	125883814
NC_000009.12	125883892	125884128
NC_000009.12	125885545	125885646
NC_000009.12	125886418	125886541
NC_000009.12	125894630	125894943
NC_000009.12	125904606	125904941
NC_000009.12	125910169	125910276
NC_000009.12	125910279	125910568
NC_000009.12	125915723	125915902
NC_000009.12	125962064	125962231
NC_000009.12	125973173	125973328
NC_000009.12	125987838	125987958
NC_000009.12	126057279	126057422
NC_000009.12	126057445	126057560
NC_000009.12	126057801	126058035
NC_000009.12	126058068	126058193
NC_000009.12	126069950	126070075
NC_000009.12	126107902	126108068
NC_000009.12	126108070	126108196
NC_000009.12	126157739	126157840
NC_000009.12	126276366	126276476
NC_000009.12	126408246	126408358
NC_000009.12	126429429	126429530
NC_000009.12	126437316	126437565
NC_000009.12	126437697	126437921
NC_000009.12	126439897	126440023
NC_000009.12	126490952	126491073
NC_000009.12	126639882	126639985
NC_000009.12	128393359	128393462
NC_000009.12	132620137	132620371
NC_000010.11	221206	221309
NC_000010.11	8040686	8040843
NC_000010.11	8040885	8040989
NC_000010.11	8502548	8502780
NC_000010.11	9200194	9200426
NC_000010.11	11217412	11217514
NC_000010.11	11266590	11266717
NC_000010.11	11330886	11331040
NC_000010.11	13217265	13217379
NC_000010.11	21321956	21322069
NC_000010.11	21518205	21518395
NC_000010.11	23198393	23198521
NC_000010.11	23198534	23198640
NC_000010.11	23202942	23203130
NC_000010.11	31528600	31528772
NC_000010.11	32347108	32347220
NC_000010.11	43788811	43788998
NC_000010.11	46416419	46416558
NC_000010.11	47968097	47968236
NC_000010.11	49389853	49390069
NC_000010.11	49398924	49399024
NC_000010.11	61892325	61892477
NC_000010.11	61900073	61900179
NC_000010.11	61900708	61900810
NC_000010.11	61901118	61901262
NC_000010.11	61901629	61901751
NC_000010.11	61902182	61902409
NC_000010.11	61902910	61903027
NC_000010.11	61911187	61911301
NC_000010.11	61974777	61974914
NC_000010.11	61974973	61975084
NC_000010.11	62020570	62020690
NC_000010.11	62059196	62059323
NC_000010.11	62096786	62096941
NC_000010.11	68337791	68338027
NC_000010.11	68338584	68338696
NC_000010.11	68600545	68600662
NC_000010.11	68756211	68756569
NC_000010.11	68935988	68936092
NC_000010.11	69577081	69577189
NC_000010.11	73438320	73438441
NC_000010.11	73448643	73448747
NC_000010.11	73470666	73470824
NC_000010.11	73801001	73801119
NC_000010.11	74418467	74418676
NC_000010.11	74589435	74589637
NC_000010.11	74975381	74975547
NC_000010.11	75031759	75032008
NC_000010.11	75239102	75239216
NC_000010.11	75294879	75295020
NC_000010.11	75295434	75295577
NC_000010.11	75379339	75379538
NC_000010.11	75405247	75405408
NC_000010.11	75408437	75408550
NC_000010.11	75450862	75450968
NC_000010.11	75451067	75451215
NC_000010.11	75462077	75462264
NC_000010.11	75462361	75462474
NC_000010.11	75508546	75508651
[truncated: 1,397 more rows]
