# Supplementary material for: The Evolution of Ultraconserved Elements in Vertebrates
Source: Mol Biol Evol. 2024 Jul 16;41(7):msae146. doi: 10.1093/molbev/msae146 (PMC11276968; doi:10.1093/molbev/msae146)
Supplement: msae146_Supplementary_Data [file msae146_supplementary_data.zip › Supplementary_File_4_human_uce_100_percent_set.txt]

NC_000001.11	10298971	10299071
NC_000001.11	10623213	10623424
NC_000001.11	10678605	10678716
NC_000001.11	10678809	10678931
NC_000001.11	10698218	10698361
NC_000001.11	10721399	10721503
NC_000001.11	10735203	10735328
NC_000001.11	24647020	24647190
NC_000001.11	44261305	44261498
NC_000001.11	44536762	44536946
NC_000001.11	44569433	44569533
NC_000001.11	44603055	44603156
NC_000001.11	50201856	50201965
NC_000001.11	50633598	50633773
NC_000001.11	62903974	62904177
NC_000001.11	62904367	62904498
NC_000001.11	62999307	62999457
NC_000001.11	87338705	87338875
NC_000001.11	87563325	87563550
NC_000001.11	90007473	90007590
NC_000001.11	90835182	90835307
NC_000001.11	96806369	96806496
NC_000001.11	216550347	216550452
NC_000001.11	240920621	240920741
NC_000002.12	50054947	50055098
NC_000002.12	60070827	60070996
NC_000002.12	60457435	60457556
NC_000002.12	60535055	60535292
NC_000002.12	63003454	63003694
NC_000002.12	72947917	72948074
NC_000002.12	72948195	72948316
NC_000002.12	143161105	143161289
NC_000002.12	143347272	143347442
NC_000002.12	143347529	143347665
NC_000002.12	143354621	143354726
NC_000002.12	143594239	143594411
NC_000002.12	143624019	143624151
NC_000002.12	143684898	143685045
NC_000002.12	143685722	143685836
NC_000002.12	143955288	143955412
NC_000002.12	143957421	143957536
NC_000002.12	143957559	143957762
NC_000002.12	144005406	144005524
NC_000002.12	144068766	144068915
NC_000002.12	144388284	144388517
NC_000002.12	144430822	144430954
NC_000002.12	144439394	144439659
NC_000002.12	144439675	144439809
NC_000002.12	144443385	144443555
NC_000002.12	144500182	144500442
NC_000002.12	144874325	144874445
NC_000002.12	155715919	155716021
NC_000002.12	156135120	156135228
NC_000002.12	156330034	156330135
NC_000002.12	156590437	156590537
NC_000002.12	156593025	156593169
NC_000002.12	161246298	161246451
NC_000002.12	161382065	161382245
NC_000002.12	161998698	161998907
NC_000002.12	163444711	163444919
NC_000002.12	163594005	163594130
NC_000002.12	163594254	163594354
NC_000002.12	163594506	163594606
NC_000002.12	163800752	163800876
NC_000002.12	164450437	164450540
NC_000002.12	172093687	172094098
NC_000002.12	173250379	173250522
NC_000002.12	174557966	174558072
NC_000002.12	176073664	176073804
NC_000002.12	176075640	176075966
NC_000002.12	201064060	201064180
NC_000003.12	18128114	18128238
NC_000003.12	18634999	18635124
NC_000003.12	44846153	44846273
NC_000003.12	70523662	70523777
NC_000003.12	70970420	70970527
NC_000003.12	71003540	71003674
NC_000003.12	71003765	71003898
NC_000003.12	71542978	71543115
NC_000003.12	114565211	114565322
NC_000003.12	114856632	114856736
NC_000003.12	137329751	137329873
NC_000003.12	147331856	147332016
NC_000003.12	148166207	148166327
NC_000003.12	169476190	169476309
NC_000003.12	181231736	181231842
NC_000003.12	195214792	195214892
NC_000004.12	15069475	15069575
NC_000004.12	39297605	39297705
NC_000004.12	41748207	41748310
NC_000004.12	77987730	77987850
NC_000004.12	82356598	82356716
NC_000004.12	82425495	82425603
NC_000004.12	83779398	83779541
NC_000004.12	88684848	88684948
NC_000005.10	51665321	51665431
NC_000005.10	77725671	77725771
NC_000005.10	77852206	77852566
NC_000005.10	80358947	80359067
NC_000005.10	93891962	93892095
NC_000005.10	94260123	94260237
NC_000005.10	158914897	158915060
NC_000005.10	171202549	171202690
NC_000005.10	173958403	173958510
NC_000006.12	32326187	32326307
NC_000006.12	50854034	50854147
NC_000006.12	51284203	51284406
NC_000006.12	85614795	85614968
NC_000006.12	97097338	97097448
NC_000007.14	1239333	1239442
NC_000007.14	20964326	20964488
NC_000007.14	26657489	26657603
NC_000007.14	27143512	27143713
NC_000007.14	84984518	84984638
NC_000007.14	97004452	97004583
NC_000007.14	97011990	97012295
NC_000007.14	114412701	114412816
NC_000007.14	114417119	114417331
NC_000007.14	114417445	114417567
NC_000007.14	114418257	114418377
NC_000007.14	114422970	114423215
NC_000007.14	114431289	114431486
NC_000007.14	114622426	114622536
NC_000007.14	114649756	114649863
NC_000007.14	114655815	114655916
NC_000007.14	114660867	114661038
NC_000007.14	115679063	115679243
NC_000007.14	115679249	115679405
NC_000007.14	123790605	123790705
NC_000007.14	151131242	151131385
NC_000008.11	25918445	25918570
NC_000008.11	56917089	56917189
NC_000008.11	64266812	64266988
NC_000008.11	65237145	65237324
NC_000008.11	65409768	65409899
NC_000008.11	82291494	82291614
NC_000008.11	105592825	105592972
NC_000008.11	118976518	118976618
NC_000009.12	4944540	4944660
NC_000009.12	16710872	16710985
NC_000009.12	23691769	23691972
NC_000009.12	79631263	79631373
NC_000009.12	83973886	83973991
NC_000009.12	83975394	83975561
NC_000009.12	123792629	123792738
NC_000009.12	125596643	125596763
NC_000009.12	125755533	125755639
NC_000009.12	125759492	125759696
NC_000009.12	125759715	125759875
NC_000009.12	125883945	125884115
NC_000009.12	125910340	125910490
NC_000009.12	126057867	126057995
NC_000010.11	13217268	13217374
NC_000010.11	46416426	46416546
NC_000010.11	47968110	47968230
NC_000010.11	61901634	61901736
NC_000010.11	62059207	62059318
NC_000010.11	68756233	68756440
NC_000010.11	75924164	75924346
NC_000010.11	76282237	76282372
NC_000010.11	76282533	76282649
NC_000010.11	100613978	100614115
NC_000010.11	100614131	100614299
NC_000010.11	100615322	100615552
NC_000010.11	100622813	100622922
NC_000010.11	100649752	100649871
NC_000010.11	100655349	100655556
NC_000010.11	100787360	100787568
NC_000010.11	100808137	100808276
NC_000010.11	101219422	101219602
NC_000010.11	101292841	101292941
NC_000010.11	112644470	112644575
NC_000010.11	118314894	118314994
NC_000010.11	118317233	118317351
NC_000010.11	129893412	129893539
NC_000011.10	3972672	3972774
NC_000011.10	5571118	5571220
NC_000011.10	8283147	8283286
NC_000011.10	8283347	8283454
NC_000011.10	15300894	15301042
NC_000011.10	16290495	16290732
NC_000011.10	16290753	16291049
NC_000011.10	16356522	16356712
NC_000011.10	16607679	16607780
NC_000011.10	31764518	31764656
NC_000011.10	47468801	47468903
NC_000012.12	16562501	16562658
NC_000012.12	16608830	16608996
NC_000012.12	24139071	24139280
NC_000012.12	49024032	49024133
NC_000012.12	53990402	53990517
NC_000012.12	54037811	54037926
NC_000012.12	54053815	54054014
NC_000012.12	54284553	54284673
NC_000012.12	70354612	70354745
NC_000012.12	89598554	89598686
NC_000012.12	92884713	92884833
NC_000012.12	97721721	97721821
NC_000013.11	52643464	52643584
NC_000013.11	71464562	71464667
NC_000013.11	71546965	71547101
NC_000013.11	71547174	71547282
NC_000013.11	71682281	71682422
NC_000013.11	71772414	71772515
NC_000013.11	72195432	72195564
NC_000013.11	72197649	72197757
NC_000013.11	72513784	72513910
NC_000013.11	97356565	97356748
NC_000014.9	26445814	26445977
NC_000014.9	28763928	28764195
NC_000014.9	28879529	28879630
NC_000014.9	29215917	29216036
NC_000014.9	29216509	29216614
NC_000014.9	29216639	29216779
NC_000014.9	29458895	29459040
NC_000014.9	30273218	30273433
NC_000014.9	32202044	32202150
NC_000014.9	32203163	32203269
NC_000014.9	32726708	32726810
NC_000014.9	33053168	33053287
NC_000014.9	33250343	33250480
NC_000014.9	33530142	33530245
NC_000014.9	33530325	33530434
NC_000014.9	33653410	33653577
NC_000014.9	33661177	33661280
NC_000014.9	33676994	33677133
NC_000014.9	33792649	33792798
NC_000014.9	35551279	35551380
NC_000014.9	36424781	36424883
NC_000015.10	30254402	30254502
NC_000015.10	32284157	32284257
NC_000015.10	36527876	36527994
NC_000015.10	36673251	36673413
NC_000015.10	36893507	36893734
NC_000015.10	67747965	67748072
NC_000015.10	67748074	67748283
NC_000015.10	67839939	67840045
NC_000016.10	28836357	28836467
NC_000016.10	51646789	51646909
NC_000016.10	54289776	54289941
NC_000016.10	55189651	55189784
NC_000016.10	55720316	55720436
NC_000017.11	36701775	36701924
NC_000017.11	36979017	36979185
NC_000017.11	39562976	39563107
NC_000017.11	39607905	39608018
NC_000017.11	40131219	40131335
NC_000017.11	48593598	48593818
NC_000018.10	25176110	25176389
NC_000018.10	25187840	25187960
NC_000018.10	25285349	25285555
NC_000018.10	32412084	32412204
NC_000018.10	32773329	32773432
NC_000018.10	47244429	47244628
NC_000018.10	47333967	47334078
NC_000018.10	55321766	55321875
NC_000018.10	55336835	55336996
NC_000018.10	55422699	55422822
NC_000018.10	68858939	68859039
NC_000018.10	72619238	72619358
NC_000018.10	74651539	74651658
NC_000019.10	893483	893589
NC_000019.10	1021521	1021627
NC_000019.10	11665939	11666059
NC_000019.10	30004111	30004241
NC_000019.10	30276937	30277128
NC_000019.10	31315726	31315921
NC_000019.10	41830946	41831066
NC_000020.11	35739451	35739590
NC_000020.11	45745601	45745721
NC_000023.11	24876904	24877035
NC_000023.11	24877037	24877269
NC_000023.11	24898040	24898538
NC_000023.11	24898539	24898792
NC_000023.11	24928393	24928726
NC_000023.11	24990461	24990758
NC_000023.11	48776965	48777065
NC_000023.11	119221753	119221873
NC_000023.11	141118030	141118136
