# Supplementary material for: The Evolution of Ultraconserved Elements in Vertebrates
Source: Mol Biol Evol. 2024 Jul 16;41(7):msae146. doi: 10.1093/molbev/msae146 (PMC11276968; doi:10.1093/molbev/msae146)
Supplement: msae146_Supplementary_Data [file msae146_supplementary_data.zip › Supplementary_File_5_Human_Mouse_Syntenic.xls]

## Sheet: Sheet1
NC_000001.11:100083009-100083177	MFSD14A		NC_000001.11:100083009-100083177	MFSD14A			NC_000001.11:100083009-100083177	Mfsd14a		NC_000001.11:100083009-100083177	Mfsd14a
NC_000001.11:100083009-100083177	SASS6		NC_000001.11:100083009-100083177	SASS6			NC_000001.11:100353752-100353860	Cdc14a		NC_000001.11:100353752-100353860	Cdc14a
NC_000001.11:100353752-100353860	CDC14A		NC_000001.11:100353752-100353860	CDC14A			NC_000001.11:10298962-10299087	H2az1		NC_000001.11:10298962-10299087	Ddit4l
NC_000001.11:10298962-10299087	KIF1B		NC_000001.11:10298962-10299087	KIF1B			NC_000001.11:103196009-103196114	Nanos1		NC_000001.11:103196009-103196114	Cacul1
NC_000001.11:103196009-103196114	RNPC3		NC_000001.11:103196009-103196114	COL11A1			NC_000001.11:10513674-10513774	Pex14		NC_000001.11:10513674-10513774	Pex14
NC_000001.11:10513674-10513774	PEX14		NC_000001.11:10513674-10513774	PEX14			NC_000001.11:10513816-10513945	Pex14		NC_000001.11:10513816-10513945	Pex14
NC_000001.11:10513816-10513945	PEX14		NC_000001.11:10513816-10513945	PEX14			NC_000001.11:10515098-10515398	Pex14		NC_000001.11:10515098-10515398	Pex14
NC_000001.11:10515098-10515398	PEX14		NC_000001.11:10515098-10515398	PEX14			NC_000001.11:105187108-105187275	Amy2b		NC_000001.11:105187108-105187275	Gm43405
NC_000001.11:105187108-105187275	PRMT6		NC_000001.11:105187108-105187275	AMY1C			NC_000001.11:10520606-10520814	Pex14		NC_000001.11:10520606-10520814	Pex14
NC_000001.11:10520606-10520814	PEX14		NC_000001.11:10520606-10520814	PEX14			NC_000001.11:10523880-10524062	Pex14		NC_000001.11:10523880-10524062	Pex14
NC_000001.11:10523880-10524062	PEX14		NC_000001.11:10523880-10524062	PEX14			NC_000001.11:10530226-10530391	Pex14		NC_000001.11:10530226-10530391	Pex14
NC_000001.11:10530226-10530391	PEX14		NC_000001.11:10530226-10530391	PEX14			NC_000001.11:10533616-10533877	Pex14		NC_000001.11:10533616-10533877	Pex14
NC_000001.11:10533616-10533877	PEX14		NC_000001.11:10533616-10533877	PEX14			NC_000001.11:10537661-10537852	Pex14		NC_000001.11:10537661-10537852	Pex14
NC_000001.11:10537661-10537852	PEX14		NC_000001.11:10537661-10537852	PEX14			NC_000001.11:10538953-10539059	Pex14		NC_000001.11:10538953-10539059	Pex14
NC_000001.11:10538953-10539059	PEX14		NC_000001.11:10538953-10539059	PEX14			NC_000001.11:10540336-10540455	Pex14		NC_000001.11:10540336-10540455	Pex14
NC_000001.11:10540336-10540455	PEX14		NC_000001.11:10540336-10540455	PEX14			NC_000001.11:105892051-105892203	Matr3		NC_000001.11:105892051-105892203	Matr3
NC_000001.11:105892051-105892203	PRMT6		NC_000001.11:105892051-105892203	AMY1C			NC_000001.11:10593705-10594101	Pex14		NC_000001.11:10593705-10594101	Pex14
NC_000001.11:10593705-10594101	PEX14		NC_000001.11:10593705-10594101	PEX14			NC_000001.11:10598979-10599088	Pex14		NC_000001.11:10598979-10599088	Pex14
NC_000001.11:10598979-10599088	PEX14		NC_000001.11:10598979-10599088	PEX14			NC_000001.11:10602432-10602644	Pex14		NC_000001.11:10602432-10602644	Pex14
NC_000001.11:10602432-10602644	PEX14		NC_000001.11:10602432-10602644	PEX14			NC_000001.11:10614224-10614361	Pex14		NC_000001.11:10614224-10614361	Pex14
NC_000001.11:10614224-10614361	PEX14		NC_000001.11:10614224-10614361	PEX14			NC_000001.11:10623199-10623450	Pex14		NC_000001.11:10623199-10623450	Pex14
NC_000001.11:10623199-10623450	PEX14		NC_000001.11:10623199-10623450	PEX14			NC_000001.11:10636662-10636784	Casz1		NC_000001.11:10636662-10636784	Casz1
NC_000001.11:10636662-10636784	CASZ1		NC_000001.11:10636662-10636784	CASZ1			NC_000001.11:10650476-10650625	Casz1		NC_000001.11:10650476-10650625	Casz1
NC_000001.11:10650476-10650625	CASZ1		NC_000001.11:10650476-10650625	CASZ1			NC_000001.11:10660653-10660877	Casz1		NC_000001.11:10660653-10660877	Casz1
NC_000001.11:10660653-10660877	CASZ1		NC_000001.11:10660653-10660877	CASZ1			NC_000001.11:10664013-10664175	Casz1		NC_000001.11:10664013-10664175	Casz1
NC_000001.11:10664013-10664175	CASZ1		NC_000001.11:10664013-10664175	CASZ1			NC_000001.11:10672272-10672462	Casz1		NC_000001.11:10672272-10672462	Casz1
NC_000001.11:10672272-10672462	CASZ1		NC_000001.11:10672272-10672462	CASZ1			NC_000001.11:10672489-10672814	Casz1		NC_000001.11:10672489-10672814	Casz1
NC_000001.11:10672489-10672814	CASZ1		NC_000001.11:10672489-10672814	CASZ1			NC_000001.11:10673178-10673384	Casz1		NC_000001.11:10673178-10673384	Casz1
NC_000001.11:10673178-10673384	CASZ1		NC_000001.11:10673178-10673384	CASZ1			NC_000001.11:10673528-10673673	Casz1		NC_000001.11:10673528-10673673	Casz1
NC_000001.11:10673528-10673673	CASZ1		NC_000001.11:10673528-10673673	CASZ1			NC_000001.11:10675109-10675292	Casz1		NC_000001.11:10675109-10675292	Casz1
NC_000001.11:10675109-10675292	CASZ1		NC_000001.11:10675109-10675292	CASZ1			NC_000001.11:10678588-10678956	Casz1		NC_000001.11:10678588-10678956	Casz1
NC_000001.11:10678588-10678956	CASZ1		NC_000001.11:10678588-10678956	CASZ1			NC_000001.11:10686667-10686767	Casz1		NC_000001.11:10686667-10686767	Casz1
NC_000001.11:10686667-10686767	CASZ1		NC_000001.11:10686667-10686767	CASZ1			NC_000001.11:10691104-10691335	Casz1		NC_000001.11:10691104-10691335	Casz1
NC_000001.11:10691104-10691335	CASZ1		NC_000001.11:10691104-10691335	CASZ1			NC_000001.11:10693325-10693441	Casz1		NC_000001.11:10693325-10693441	Casz1
NC_000001.11:10693325-10693441	CASZ1		NC_000001.11:10693325-10693441	CASZ1			NC_000001.11:10694285-10694405	Casz1		NC_000001.11:10694285-10694405	Casz1
NC_000001.11:10694285-10694405	CASZ1		NC_000001.11:10694285-10694405	CASZ1			NC_000001.11:10698191-10698558	Casz1		NC_000001.11:10698191-10698558	Casz1
NC_000001.11:10698191-10698558	CASZ1		NC_000001.11:10698191-10698558	CASZ1			NC_000001.11:10699571-10699700	Casz1		NC_000001.11:10699571-10699700	Casz1
NC_000001.11:10699571-10699700	CASZ1		NC_000001.11:10699571-10699700	CASZ1			NC_000001.11:10707390-10707491	Casz1		NC_000001.11:10707390-10707491	Casz1
NC_000001.11:10707390-10707491	CASZ1		NC_000001.11:10707390-10707491	CASZ1			NC_000001.11:10713085-10713255	Casz1		NC_000001.11:10713085-10713255	Casz1
NC_000001.11:10713085-10713255	CASZ1		NC_000001.11:10713085-10713255	CASZ1			NC_000001.11:107145583-107145722	Ntng1		NC_000001.11:107145583-107145722	Ntng1
NC_000001.11:107145583-107145722	NTNG1		NC_000001.11:107145583-107145722	NTNG1			NC_000001.11:107211685-107211794	Ntng1		NC_000001.11:107211685-107211794	Ntng1
NC_000001.11:107211685-107211794	NTNG1		NC_000001.11:107211685-107211794	NTNG1			NC_000001.11:10721291-10721522	Casz1		NC_000001.11:10721291-10721522	Casz1
NC_000001.11:10721291-10721522	CASZ1		NC_000001.11:10721291-10721522	CASZ1			NC_000001.11:10725380-10725648	Casz1		NC_000001.11:10725380-10725648	Casz1
NC_000001.11:10725380-10725648	CASZ1		NC_000001.11:10725380-10725648	CASZ1			NC_000001.11:10734326-10734665	Casz1		NC_000001.11:10734326-10734665	Casz1
NC_000001.11:10734326-10734665	CASZ1		NC_000001.11:10734326-10734665	CASZ1			NC_000001.11:10735043-10735381	Casz1		NC_000001.11:10735043-10735381	Casz1
NC_000001.11:10735043-10735381	CASZ1		NC_000001.11:10735043-10735381	CASZ1			NC_000001.11:10738734-10738934	Casz1		NC_000001.11:10738734-10738934	Casz1
NC_000001.11:10738734-10738934	CASZ1		NC_000001.11:10738734-10738934	CASZ1			NC_000001.11:107421064-107421243	Ntng1		NC_000001.11:107421064-107421243	Ntng1
NC_000001.11:107421064-107421243	NTNG1		NC_000001.11:107421064-107421243	NTNG1			NC_000001.11:107430749-107430932	Ntng1		NC_000001.11:107430749-107430932	Ntng1
NC_000001.11:107430749-107430932	NTNG1		NC_000001.11:107430749-107430932	NTNG1			NC_000001.11:10743923-10744031	Casz1		NC_000001.11:10743923-10744031	Casz1
NC_000001.11:10743923-10744031	CASZ1		NC_000001.11:10743923-10744031	CASZ1			NC_000001.11:10762319-10762456	Casz1		NC_000001.11:10762319-10762456	Casz1
NC_000001.11:10762319-10762456	CASZ1		NC_000001.11:10762319-10762456	CASZ1			NC_000001.11:10776029-10776315	Casz1		NC_000001.11:10776029-10776315	Casz1
NC_000001.11:10776029-10776315	CASZ1		NC_000001.11:10776029-10776315	CASZ1			NC_000001.11:10791761-10791979	Casz1		NC_000001.11:10791761-10791979	Casz1
NC_000001.11:10791761-10791979	CASZ1		NC_000001.11:10791761-10791979	CASZ1			NC_000001.11:10793487-10793678	Casz1		NC_000001.11:10793487-10793678	Casz1
NC_000001.11:10793487-10793678	CASZ1		NC_000001.11:10793487-10793678	CASZ1			NC_000001.11:10796541-10796666	Casz1		NC_000001.11:10796541-10796666	Casz1
NC_000001.11:10796541-10796666	CASZ1		NC_000001.11:10796541-10796666	CASZ1			NC_000001.11:10808105-10808284	Casz1		NC_000001.11:10808105-10808284	Gm572
NC_000001.11:10808105-10808284	C1orf127		NC_000001.11:10808105-10808284	CASZ1			NC_000001.11:10809219-10809412	Casz1		NC_000001.11:10809219-10809412	Gm572
NC_000001.11:10809219-10809412	C1orf127		NC_000001.11:10809219-10809412	CASZ1			NC_000001.11:10834556-10834735	Casz1		NC_000001.11:10834556-10834735	Gm572
NC_000001.11:10834556-10834735	C1orf127		NC_000001.11:10834556-10834735	CASZ1			NC_000001.11:10835238-10835344	Casz1		NC_000001.11:10835238-10835344	Gm572
NC_000001.11:10835238-10835344	C1orf127		NC_000001.11:10835238-10835344	CASZ1			NC_000001.11:10856286-10856457	Casz1		NC_000001.11:10856286-10856457	Gm572
NC_000001.11:10856286-10856457	C1orf127		NC_000001.11:10856286-10856457	CASZ1			NC_000001.11:10863768-10863870	Casz1		NC_000001.11:10863768-10863870	Gm572
NC_000001.11:10863768-10863870	C1orf127		NC_000001.11:10863768-10863870	CASZ1			NC_000001.11:10863976-10864155	Casz1		NC_000001.11:10863976-10864155	Gm572
NC_000001.11:10863976-10864155	C1orf127		NC_000001.11:10863976-10864155	CASZ1			NC_000001.11:10865318-10865554	Casz1		NC_000001.11:10865318-10865554	Gm572
NC_000001.11:10865318-10865554	C1orf127		NC_000001.11:10865318-10865554	CASZ1			NC_000001.11:108693466-108693692	Prpf38b		NC_000001.11:108693466-108693692	Prpf38b
NC_000001.11:108693466-108693692	PRPF38B		NC_000001.11:108693466-108693692	PRPF38B			NC_000001.11:108697781-108698100	Prpf38b		NC_000001.11:108697781-108698100	Prpf38b
NC_000001.11:108697781-108698100	PRPF38B		NC_000001.11:108697781-108698100	PRPF38B			NC_000001.11:10878300-10878429	Casz1		NC_000001.11:10878300-10878429	Gm572
NC_000001.11:10878300-10878429	C1orf127		NC_000001.11:10878300-10878429	CASZ1			NC_000001.11:10905093-10905255	Casz1		NC_000001.11:10905093-10905255	Gm572
NC_000001.11:10905093-10905255	C1orf127		NC_000001.11:10905093-10905255	CASZ1			NC_000001.11:10905469-10905799	Casz1		NC_000001.11:10905469-10905799	Gm572
NC_000001.11:10905469-10905799	C1orf127		NC_000001.11:10905469-10905799	CASZ1			NC_000001.11:10907620-10907787	Casz1		NC_000001.11:10907620-10907787	Gm572
NC_000001.11:10907620-10907787	C1orf127		NC_000001.11:10907620-10907787	CASZ1			NC_000001.11:10916109-10916229	Casz1		NC_000001.11:10916109-10916229	Gm572
NC_000001.11:10916109-10916229	C1orf127		NC_000001.11:10916109-10916229	CASZ1			NC_000001.11:10941467-10941579	Casz1		NC_000001.11:10941467-10941579	Gm572
NC_000001.11:10941467-10941579	C1orf127		NC_000001.11:10941467-10941579	CASZ1			NC_000001.11:10946250-10946353	Casz1		NC_000001.11:10946250-10946353	Gm572
NC_000001.11:10946250-10946353	C1orf127		NC_000001.11:10946250-10946353	CASZ1			NC_000001.11:10968760-10968951	Gm572		NC_000001.11:10968760-10968951	Gm572
NC_000001.11:10968760-10968951	C1orf127		NC_000001.11:10968760-10968951	C1orf127			NC_000001.11:10987381-10987505	Trps1		NC_000001.11:10987381-10987505	Trps1
NC_000001.11:10987381-10987505	TARDBP		NC_000001.11:10987381-10987505	C1orf127			NC_000001.11:110012341-110012443	Ahcyl1		NC_000001.11:110012341-110012443	Ahcyl1
NC_000001.11:110012341-110012443	AHCYL1		NC_000001.11:110012341-110012443	AHCYL1			NC_000001.11:110015355-110015563	Ahcyl1		NC_000001.11:110015355-110015563	Ahcyl1
NC_000001.11:110015355-110015563	AHCYL1		NC_000001.11:110015355-110015563	AHCYL1			NC_000001.11:110232846-110232947	Kcnc4		NC_000001.11:110232846-110232947	Kcnc4
NC_000001.11:110232846-110232947	KCNC4		NC_000001.11:110232846-110232947	KCNC4			NC_000001.11:11023348-11023599	Tardbp		NC_000001.11:11023348-11023599	Tardbp
NC_000001.11:11023348-11023599	TARDBP		NC_000001.11:11023348-11023599	TARDBP			NC_000001.11:11023941-11024105	Tardbp		NC_000001.11:11023941-11024105	Tardbp
NC_000001.11:11023941-11024105	TARDBP		NC_000001.11:11023941-11024105	TARDBP			NC_000001.11:110342162-110342280	Rbm15		NC_000001.11:110342162-110342280	Rbm15
NC_000001.11:110342162-110342280	RBM15		NC_000001.11:110342162-110342280	RBM15			NC_000001.11:110346405-110346519	Rbm15		NC_000001.11:110346405-110346519	Rbm15
NC_000001.11:110346405-110346519	RBM15		NC_000001.11:110346405-110346519	RBM15			NC_000001.11:110346522-110346759	Rbm15		NC_000001.11:110346522-110346759	Rbm15
NC_000001.11:110346522-110346759	RBM15		NC_000001.11:110346522-110346759	RBM15			NC_000001.11:111174852-111174969	Cept1		NC_000001.11:111174852-111174969	Cept1
NC_000001.11:111174852-111174969	CEPT1		NC_000001.11:111174852-111174969	CEPT1			NC_000001.11:111712973-111713131	Rap1a		NC_000001.11:111712973-111713131	Rap1a
NC_000001.11:111712973-111713131	RAP1A		NC_000001.11:111712973-111713131	RAP1A			NC_000001.11:111778442-111778557	Kcnd3		NC_000001.11:111778442-111778557	Kcnd3
NC_000001.11:111778442-111778557	KCND3		NC_000001.11:111778442-111778557	KCND3			NC_000001.11:111920367-111920476	Kcnd3		NC_000001.11:111920367-111920476	Kcnd3
NC_000001.11:111920367-111920476	KCND3		NC_000001.11:111920367-111920476	KCND3			NC_000001.11:111973709-111973817	Kcnd3		NC_000001.11:111973709-111973817	Kcnd3
NC_000001.11:111973709-111973817	KCND3		NC_000001.11:111973709-111973817	KCND3			NC_000001.11:112317401-112317574	Kcnd3		NC_000001.11:112317401-112317574	4930564D02Rik
NC_000001.11:112317401-112317574	CTTNBP2NL		NC_000001.11:112317401-112317574	KCND3			NC_000001.11:112355883-112356061	Kcnd3		NC_000001.11:112355883-112356061	4930564D02Rik
NC_000001.11:112355883-112356061	CTTNBP2NL		NC_000001.11:112355883-112356061	KCND3			NC_000001.11:11278617-11278721	Shq1		NC_000001.11:11278617-11278721	Shq1
NC_000001.11:11278617-11278721	UBIAD1		NC_000001.11:11278617-11278721	UBIAD1			NC_000001.11:113437839-113437951	Cfap58		NC_000001.11:113437839-113437951	Cfap58
NC_000001.11:113437839-113437951	MAGI3		NC_000001.11:113437839-113437951	MAGI3			NC_000001.11:113450801-113451116	Gm28710		NC_000001.11:113450801-113451116	Hgf
NC_000001.11:113450801-113451116	MAGI3		NC_000001.11:113450801-113451116	MAGI3			NC_000001.11:113682192-113682295	Magi3		NC_000001.11:113682192-113682295	Magi3
NC_000001.11:113682192-113682295	MAGI3		NC_000001.11:113682192-113682295	MAGI3			NC_000001.11:113765709-113765987	Rsbn1		NC_000001.11:113765709-113765987	Rsbn1
NC_000001.11:113765709-113765987	RSBN1		NC_000001.11:113765709-113765987	RSBN1			NC_000001.11:113797945-113798066	Rsbn1		NC_000001.11:113797945-113798066	Rsbn1
NC_000001.11:113797945-113798066	RSBN1		NC_000001.11:113797945-113798066	RSBN1			NC_000001.11:113963356-113963575	Hipk1		NC_000001.11:113963356-113963575	Hipk1
NC_000001.11:113963356-113963575	HIPK1		NC_000001.11:113963356-113963575	HIPK1			NC_000001.11:113974663-113974800	Hipk1		NC_000001.11:113974663-113974800	Hipk1
NC_000001.11:113974663-113974800	HIPK1		NC_000001.11:113974663-113974800	HIPK1			NC_000001.11:113977644-113977803	Hipk1		NC_000001.11:113977644-113977803	Hipk1
NC_000001.11:113977644-113977803	HIPK1		NC_000001.11:113977644-113977803	HIPK1			NC_000001.11:114396485-114396653	Trim33		NC_000001.11:114396485-114396653	Trim33
NC_000001.11:114396485-114396653	TRIM33		NC_000001.11:114396485-114396653	TRIM33			NC_000001.11:114397744-114398018	Trim33		NC_000001.11:114397744-114398018	Trim33
NC_000001.11:114397744-114398018	TRIM33		NC_000001.11:114397744-114398018	TRIM33			NC_000001.11:114430782-114430943	Trim33		NC_000001.11:114430782-114430943	Trim33
NC_000001.11:114430782-114430943	TRIM33		NC_000001.11:114430782-114430943	TRIM33			NC_000001.11:11465157-11465259	Olfr552		NC_000001.11:11465157-11465259	Olfr551
NC_000001.11:11465157-11465259	DISP3		NC_000001.11:11465157-11465259	UBIAD1			NC_000001.11:114733758-114733864	Csde1		NC_000001.11:114733758-114733864	Csde1
NC_000001.11:114733758-114733864	CSDE1		NC_000001.11:114733758-114733864	CSDE1			NC_000001.11:114737406-114737636	Csde1		NC_000001.11:114737406-114737636	Csde1
NC_000001.11:114737406-114737636	CSDE1		NC_000001.11:114737406-114737636	CSDE1			NC_000001.11:114749941-114750123	Csde1		NC_000001.11:114749941-114750123	Csde1
NC_000001.11:114749941-114750123	CSDE1		NC_000001.11:114749941-114750123	CSDE1			NC_000001.11:114757910-114758014	Csde1		NC_000001.11:114757910-114758014	Csde1
NC_000001.11:114757910-114758014	CSDE1		NC_000001.11:114757910-114758014	CSDE1			NC_000001.11:115761409-115761516	4930505A04Rik		NC_000001.11:115761409-115761516	Sptbn1
NC_000001.11:115761409-115761516	CASQ2		NC_000001.11:115761409-115761516	CASQ2			NC_000001.11:115841186-115841336	Nhlh2		NC_000001.11:115841186-115841336	Slc22a15
NC_000001.11:115841186-115841336	SLC22A15		NC_000001.11:115841186-115841336	NHLH2			NC_000001.11:115856628-115856735	Sem1		NC_000001.11:115856628-115856735	Slc25a13
NC_000001.11:115856628-115856735	SLC22A15		NC_000001.11:115856628-115856735	NHLH2			NC_000001.11:115856795-115856902	Cdh18		NC_000001.11:115856795-115856902	Cdh18
NC_000001.11:115856795-115856902	SLC22A15		NC_000001.11:115856795-115856902	NHLH2			NC_000001.11:115856795-115856902	Hnrnpa1l2-ps2		NC_000001.11:115856795-115856902	Hnrnpa1l2-ps2
NC_000001.11:118076825-118076925	SPAG17		NC_000001.11:118076825-118076925	SPAG17			NC_000001.11:118076825-118076925	Spag17		NC_000001.11:118076825-118076925	Spag17
NC_000001.11:120277891-120277993	NBPF8		NC_000001.11:120277891-120277993	SEC22B			NC_000001.11:120277891-120277993	Pde4dip		NC_000001.11:120277891-120277993	Pde4dip
NC_000001.11:120620397-120620499	NBPF26		NC_000001.11:120620397-120620499	NBPF8			NC_000001.11:120620397-120620499	Pde4dip		NC_000001.11:120620397-120620499	Pde4dip
NC_000001.11:120620397-120620499	NOTCH2NLR		NC_000001.11:12174125-12174268	TNFRSF1B			NC_000001.11:12174125-12174268	G6pd2		NC_000001.11:12174125-12174268	Pcdh7
NC_000001.11:12174125-12174268	TNFRSF1B		NC_000001.11:12433537-12433640	VPS13D			NC_000001.11:12433537-12433640	Vps13d		NC_000001.11:12433537-12433640	Vps13d
NC_000001.11:12433537-12433640	VPS13D		NC_000001.11:12478286-12478410	VPS13D			NC_000001.11:12478286-12478410	Vps13d		NC_000001.11:12478286-12478410	Vps13d
NC_000001.11:12478286-12478410	VPS13D		NC_000001.11:12478413-12478514	VPS13D			NC_000001.11:12478413-12478514	Vps13d		NC_000001.11:12478413-12478514	Vps13d
NC_000001.11:12478413-12478514	VPS13D		NC_000001.11:12847382-12847494	HNRNPCL1			NC_000001.11:12847382-12847494	Hnrnpc		NC_000001.11:12847382-12847494	Hnrnpc
NC_000001.11:12847382-12847494	HNRNPCL1		NC_000001.11:143479460-143479560	SRGAP2C			NC_000001.11:143479460-143479560	Kmt2c		NC_000001.11:143479460-143479560	Kmt2c
NC_000001.11:143479460-143479560	H3-7		NC_000001.11:143729403-143729576	SRGAP2C			NC_000001.11:143729403-143729576	Snx6		NC_000001.11:143729403-143729576	Eapp
NC_000001.11:143729403-143729576	H3-7		NC_000001.11:144305089-144305189	FAM72C			NC_000001.11:144305089-144305189	Kmt2c		NC_000001.11:144305089-144305189	Kmt2c
NC_000001.11:144305089-144305189	PPIAL4E		NC_000001.11:144551804-144551909	NBPF15			NC_000001.11:144551804-144551909	Ss18		NC_000001.11:144551804-144551909	Ss18
NC_000001.11:144551804-144551909	PPIAL4F		NC_000001.11:144560662-144560835	NBPF15			NC_000001.11:144560662-144560835	Tex14		NC_000001.11:144560662-144560835	Tex14
NC_000001.11:144560662-144560835	PPIAL4F		NC_000001.11:144661188-144661288	PPIAL4F			NC_000001.11:144661188-144661288	Kmt2c		NC_000001.11:144661188-144661288	Kmt2c
NC_000001.11:144661188-144661288	SRGAP2B		NC_000001.11:145465614-145465786	NBPF20			NC_000001.11:145465614-145465786	Snx6		NC_000001.11:145465614-145465786	Eapp
NC_000001.11:145465614-145465786	GPR89A		NC_000001.11:14598945-14599089	KAZN			NC_000001.11:14598945-14599089	Kazn		NC_000001.11:14598945-14599089	Kazn
NC_000001.11:14598945-14599089	KAZN		NC_000001.11:146376801-146376973	PPIAL4H			NC_000001.11:146376801-146376973	Tex14		NC_000001.11:146376801-146376973	Tex14
NC_000001.11:146376801-146376973	NBPF12		NC_000001.11:147053773-147053891	NBPF12			NC_000001.11:147053773-147053891	Igf2bp2		NC_000001.11:147053773-147053891	Igf2bp2
NC_000001.11:147053773-147053891	PRKAB2		NC_000001.11:147541354-147541585	BCL9			NC_000001.11:147541354-147541585	Bcl9		NC_000001.11:147541354-147541585	Bcl9
NC_000001.11:147541354-147541585	BCL9		NC_000001.11:147574505-147574727	BCL9			NC_000001.11:147574505-147574727	Bcl9		NC_000001.11:147574505-147574727	Bcl9
NC_000001.11:147574505-147574727	BCL9		NC_000001.11:147612874-147613214	BCL9			NC_000001.11:147612874-147613214	Bcl9		NC_000001.11:147612874-147613214	Bcl9
NC_000001.11:147612874-147613214	BCL9		NC_000001.11:148038749-148038922	GPR89B			NC_000001.11:148038749-148038922	Snx6		NC_000001.11:148038749-148038922	Eapp
NC_000001.11:148038749-148038922	NBPF11		NC_000001.11:148292485-148292600	NBPF11			NC_000001.11:148292485-148292600	Lmo4		NC_000001.11:148292485-148292600	4930519L02Rik
NC_000001.11:148292485-148292600	PPIAL4G		NC_000001.11:148292707-148292810	NBPF11			NC_000001.11:148292707-148292810	Lmo4		NC_000001.11:148292707-148292810	4930519L02Rik
NC_000001.11:148292707-148292810	PPIAL4G		NC_000001.11:148362374-148362500	NBPF11			NC_000001.11:148362374-148362500	Snx6		NC_000001.11:148362374-148362500	Eapp
NC_000001.11:148362374-148362500	PPIAL4G		NC_000001.11:148889749-148889851	PDE4DIP			NC_000001.11:148889749-148889851	Pde4dip		NC_000001.11:148889749-148889851	Pde4dip
NC_000001.11:148889749-148889851	PDE4DIP		NC_000001.11:149240419-149240521	NBPF9			NC_000001.11:149240419-149240521	Pde4dip		NC_000001.11:149240419-149240521	Pde4dip
NC_000001.11:149240419-149240521	NOTCH2NLC		NC_000001.11:149886261-149886363	H2BC21			NC_000001.11:149886261-149886363	H2bc14		NC_000001.11:149886261-149886363	H2bc14
NC_000001.11:149886261-149886363	H2BC21		NC_000001.11:150327502-150327706	PRPF3			NC_000001.11:150327502-150327706	Prpf3		NC_000001.11:150327502-150327706	Prpf3
NC_000001.11:150327502-150327706	PRPF3		NC_000001.11:150344443-150344558	PRPF3			NC_000001.11:150344443-150344558	Prpf3		NC_000001.11:150344443-150344558	Prpf3
NC_000001.11:150344443-150344558	PRPF3		NC_000001.11:150346039-150346150	PRPF3			NC_000001.11:150346039-150346150	Prpf3		NC_000001.11:150346039-150346150	Prpf3
NC_000001.11:150346039-150346150	PRPF3		NC_000001.11:150441833-150441998	RPRD2			NC_000001.11:150441833-150441998	Rprd2		NC_000001.11:150441833-150441998	Rprd2
NC_000001.11:150441833-150441998	RPRD2		NC_000001.11:151612330-151612503	SNX27			NC_000001.11:151612330-151612503	Snx27		NC_000001.11:151612330-151612503	Snx27
NC_000001.11:151612330-151612503	SNX27		NC_000001.11:151638871-151638971	SNX27			NC_000001.11:151638871-151638971	Snx27		NC_000001.11:151638871-151638971	Snx27
NC_000001.11:151638871-151638971	SNX27		NC_000001.11:151639008-151639138	SNX27			NC_000001.11:151639008-151639138	Snx27		NC_000001.11:151639008-151639138	Snx27
NC_000001.11:151639008-151639138	SNX27		NC_000001.11:151698955-151699077	SNX27			NC_000001.11:151698955-151699077	Celf3		NC_000001.11:151698955-151699077	Celf3
NC_000001.11:151698955-151699077	SNX27		NC_000001.11:151704085-151704192	CELF3			NC_000001.11:151698955-151699077	Snx27		NC_000001.11:151698955-151699077	Snx27
NC_000001.11:151704085-151704192	CELF3		NC_000001.11:153638189-153638458	CHTOP			NC_000001.11:151704085-151704192	Celf3		NC_000001.11:151704085-151704192	Celf3
NC_000001.11:153638189-153638458	CHTOP		NC_000001.11:153643181-153643389	CHTOP			NC_000001.11:153638189-153638458	Chtop		NC_000001.11:153638189-153638458	Chtop
NC_000001.11:153643181-153643389	CHTOP		NC_000001.11:153806499-153806601	GATAD2B			NC_000001.11:153643181-153643389	Chtop		NC_000001.11:153643181-153643389	Chtop
NC_000001.11:153806499-153806601	GATAD2B		NC_000001.11:153806616-153806739	GATAD2B			NC_000001.11:153806499-153806601	Gatad2b		NC_000001.11:153806499-153806601	Gatad2b
NC_000001.11:153806616-153806739	GATAD2B		NC_000001.11:154220921-154221021	UBAP2L			NC_000001.11:153806616-153806739	Gatad2b		NC_000001.11:153806616-153806739	Gatad2b
NC_000001.11:154220921-154221021	UBAP2L		NC_000001.11:154263377-154263539	UBAP2L			NC_000001.11:154220921-154221021	Ubap2l		NC_000001.11:154220921-154221021	Ubap2l
NC_000001.11:154263377-154263539	UBAP2L		NC_000001.11:154269298-154269423	UBAP2L			NC_000001.11:154220921-154221021	4933434E20Rik		NC_000001.11:154220921-154221021	4933434E20Rik
NC_000001.11:154269298-154269423	UBAP2L		NC_000001.11:154270179-154270302	UBAP2L			NC_000001.11:154263377-154263539	Ubap2l		NC_000001.11:154263377-154263539	Ubap2l
NC_000001.11:154270179-154270302	UBAP2L		NC_000001.11:154549976-154550144	UBE2Q1			NC_000001.11:154269298-154269423	Ubap2l		NC_000001.11:154269298-154269423	Ubap2l
NC_000001.11:154549976-154550144	UBE2Q1		NC_000001.11:154550268-154550412	UBE2Q1			NC_000001.11:154270179-154270302	Ubap2l		NC_000001.11:154270179-154270302	Ubap2l
NC_000001.11:154550268-154550412	UBE2Q1		NC_000001.11:154869056-154869217	KCNN3			NC_000001.11:154549976-154550144	Ube2q1		NC_000001.11:154549976-154550144	Ube2q1
NC_000001.11:154869056-154869217	KCNN3		NC_000001.11:154970065-154970211	SHC1			NC_000001.11:154550268-154550412	Ube2q1		NC_000001.11:154550268-154550412	Ube2q1
NC_000001.11:154970065-154970211	SHC1		NC_000001.11:155078896-155079009	EFNA3			NC_000001.11:154869056-154869217	Kcnn3		NC_000001.11:154869056-154869217	Kcnn3
NC_000001.11:155078896-155079009	EFNA3		NC_000001.11:155086107-155086242	EFNA3			NC_000001.11:154970065-154970211	Shc1		NC_000001.11:154970065-154970211	Shc1
NC_000001.11:155086107-155086242	EFNA3		NC_000001.11:155266745-155266894	CLK2			NC_000001.11:155078896-155079009	Efna3		NC_000001.11:155078896-155079009	Efna3
NC_000001.11:155266745-155266894	CLK2		NC_000001.11:155268645-155268815	CLK2			NC_000001.11:155086107-155086242	Efna3		NC_000001.11:155086107-155086242	Efna3
NC_000001.11:155268645-155268815	CLK2		NC_000001.11:155273186-155273300	CLK2			NC_000001.11:155266745-155266894	Clk2		NC_000001.11:155266745-155266894	Clk2
NC_000001.11:155273186-155273300	CLK2		NC_000001.11:155335278-155335524	ASH1L			NC_000001.11:155266745-155266894	Gm45927		NC_000001.11:155266745-155266894	Gm45927
NC_000001.11:155335278-155335524	ASH1L		NC_000001.11:155335585-155335738	ASH1L			NC_000001.11:155268645-155268815	Clk2		NC_000001.11:155268645-155268815	Clk2
NC_000001.11:155335585-155335738	ASH1L		NC_000001.11:155921507-155921684	KHDC4			NC_000001.11:155268645-155268815	Gm45927		NC_000001.11:155268645-155268815	Gm45927
NC_000001.11:155921507-155921684	KHDC4		NC_000001.11:156043985-156044178	UBQLN4			NC_000001.11:155273186-155273300	Clk2		NC_000001.11:155273186-155273300	Clk2
NC_000001.11:156043985-156044178	UBQLN4		NC_000001.11:156081816-156081947	MEX3A			NC_000001.11:155273186-155273300	Gm45927		NC_000001.11:155273186-155273300	Gm45927
NC_000001.11:156081816-156081947	MEX3A		NC_000001.11:156082430-156082537	MEX3A			NC_000001.11:155335278-155335524	Ash1l		NC_000001.11:155335278-155335524	Ash1l
NC_000001.11:156082430-156082537	MEX3A		NC_000001.11:156420321-156420444	RHBG			NC_000001.11:155335585-155335738	Ash1l		NC_000001.11:155335585-155335738	Ash1l
NC_000001.11:156420321-156420444	MEF2D		NC_000001.11:156439793-156439913	RHBG			NC_000001.11:155921507-155921684	Khdc4		NC_000001.11:155921507-155921684	Khdc4
NC_000001.11:156439793-156439913	MEF2D		NC_000001.11:156463723-156463929	MEF2D			NC_000001.11:156043985-156044178	Ubqln4		NC_000001.11:156043985-156044178	Ubqln4
NC_000001.11:156463723-156463929	MEF2D		NC_000001.11:156744523-156744625	HDGF			NC_000001.11:156081816-156081947	Mex3a		NC_000001.11:156081816-156081947	Mex3a
NC_000001.11:156744523-156744625	HDGF		NC_000001.11:157121234-157121338	ETV3			NC_000001.11:156082430-156082537	Mex3a		NC_000001.11:156082430-156082537	Mex3a
NC_000001.11:157121234-157121338	ETV3		NC_000001.11:157710661-157710789	FCRL3			NC_000001.11:156420321-156420444	Rhbg		NC_000001.11:156420321-156420444	Mef2d
NC_000001.11:157710661-157710789	FCRL2		NC_000001.11:157996188-157996290	KIRREL1			NC_000001.11:156439793-156439913	Rhbg		NC_000001.11:156439793-156439913	Mef2d
NC_000001.11:157996188-157996290	KIRREL1		NC_000001.11:158008033-158008146	KIRREL1			NC_000001.11:156463723-156463929	Mef2d		NC_000001.11:156463723-156463929	Mef2d
NC_000001.11:158008033-158008146	KIRREL1		NC_000001.11:158014313-158014413	KIRREL1			NC_000001.11:156744523-156744625	Hdgf		NC_000001.11:156744523-156744625	Hdgf
NC_000001.11:158014313-158014413	KIRREL1		NC_000001.11:15847865-15847980	SPEN			NC_000001.11:157121234-157121338	Etv3		NC_000001.11:157121234-157121338	Etv3
NC_000001.11:15847865-15847980	SPEN		NC_000001.11:15872945-15873064	SPEN			NC_000001.11:157710661-157710789	Son		NC_000001.11:157710661-157710789	Son
NC_000001.11:15872945-15873064	SPEN		NC_000001.11:15874261-15874446	SPEN			NC_000001.11:157710661-157710789	Donson		NC_000001.11:157710661-157710789	Donson
NC_000001.11:15874261-15874446	SPEN		NC_000001.11:15876181-15876329	SPEN			NC_000001.11:157996188-157996290	Kirrel		NC_000001.11:157996188-157996290	Kirrel
NC_000001.11:15876181-15876329	SPEN		NC_000001.11:159141593-159141781	AIM2			NC_000001.11:158008033-158008146	Kirrel		NC_000001.11:158008033-158008146	Kirrel
NC_000001.11:159141593-159141781	CADM3		NC_000001.11:160084450-160084551	KCNJ9			NC_000001.11:158014313-158014413	Kirrel		NC_000001.11:158014313-158014413	Kirrel
NC_000001.11:160084450-160084551	KCNJ9		NC_000001.11:160225015-160225168	DCAF8			NC_000001.11:15847865-15847980	Spen		NC_000001.11:15847865-15847980	Spen
NC_000001.11:160225015-160225168	DCAF8		NC_000001.11:160420417-160420536	VANGL2			NC_000001.11:15872945-15873064	Spen		NC_000001.11:15872945-15873064	Spen
NC_000001.11:160420417-160420536	VANGL2		NC_000001.11:163367808-163367946	NUF2			NC_000001.11:15874261-15874446	Spen		NC_000001.11:15874261-15874446	Spen
NC_000001.11:163367808-163367946	PBX1		NC_000001.11:163374090-163374193	NUF2			NC_000001.11:15876181-15876329	Spen		NC_000001.11:15876181-15876329	Spen
NC_000001.11:163374090-163374193	PBX1		NC_000001.11:163389980-163390081	NUF2			NC_000001.11:159141593-159141781	Aim2		NC_000001.11:159141593-159141781	Aim2
NC_000001.11:163389980-163390081	PBX1		NC_000001.11:163472341-163472784	NUF2			NC_000001.11:160084450-160084551	Kcnj9		NC_000001.11:160084450-160084551	Kcnj9
NC_000001.11:163472341-163472784	PBX1		NC_000001.11:163472789-163472892	NUF2			NC_000001.11:160225015-160225168	Dcaf8		NC_000001.11:160225015-160225168	Dcaf8
NC_000001.11:163472789-163472892	PBX1		NC_000001.11:163863854-163863992	NUF2			NC_000001.11:160420417-160420536	Vangl2		NC_000001.11:160420417-160420536	Vangl2
NC_000001.11:163863854-163863992	PBX1		NC_000001.11:163888259-163888427	NUF2			NC_000001.11:163367808-163367946	Nuf2		NC_000001.11:163367808-163367946	Pbx1
NC_000001.11:163888259-163888427	PBX1		NC_000001.11:163970718-163970901	NUF2			NC_000001.11:163374090-163374193	Golgb1		NC_000001.11:163374090-163374193	Golgb1
NC_000001.11:163970718-163970901	PBX1		NC_000001.11:164054334-164054653	NUF2			NC_000001.11:163389980-163390081	Nuf2		NC_000001.11:163389980-163390081	Pbx1
NC_000001.11:164054334-164054653	PBX1		NC_000001.11:164276459-164276565	NUF2			NC_000001.11:163472341-163472784	Nuf2		NC_000001.11:163472341-163472784	Pbx1
NC_000001.11:164276459-164276565	PBX1		NC_000001.11:164320802-164321100	NUF2			NC_000001.11:163472789-163472892	Nuf2		NC_000001.11:163472789-163472892	Pbx1
NC_000001.11:164320802-164321100	PBX1		NC_000001.11:164321121-164321235	NUF2			NC_000001.11:163863854-163863992	Nuf2		NC_000001.11:163863854-163863992	Pbx1
NC_000001.11:164321121-164321235	PBX1		NC_000001.11:164559812-164560045	PBX1			NC_000001.11:163888259-163888427	Nuf2		NC_000001.11:163888259-163888427	Pbx1
NC_000001.11:164559812-164560045	PBX1		NC_000001.11:164564257-164564373	PBX1			NC_000001.11:163970718-163970901	Nuf2		NC_000001.11:163970718-163970901	Pbx1
NC_000001.11:164564257-164564373	PBX1		NC_000001.11:164623760-164623950	PBX1			NC_000001.11:164054334-164054653	Nuf2		NC_000001.11:164054334-164054653	Pbx1
NC_000001.11:164623760-164623950	PBX1		NC_000001.11:164635126-164635236	PBX1			NC_000001.11:164276459-164276565	Plxna1		NC_000001.11:164276459-164276565	Tpra1
NC_000001.11:164635126-164635236	PBX1		NC_000001.11:164635401-164635567	PBX1			NC_000001.11:164320802-164321100	Nuf2		NC_000001.11:164320802-164321100	Pbx1
NC_000001.11:164635401-164635567	PBX1		NC_000001.11:164651326-164651504	PBX1			NC_000001.11:164321121-164321235	Nuf2		NC_000001.11:164321121-164321235	Pbx1
NC_000001.11:164651326-164651504	PBX1		NC_000001.11:164668726-164668982	PBX1			NC_000001.11:164559812-164560045	Pbx1		NC_000001.11:164559812-164560045	Pbx1
NC_000001.11:164668726-164668982	PBX1		NC_000001.11:164669104-164669352	PBX1			NC_000001.11:164564257-164564373	Pbx1		NC_000001.11:164564257-164564373	Pbx1
NC_000001.11:164669104-164669352	PBX1		NC_000001.11:164689896-164690089	PBX1			NC_000001.11:164623760-164623950	Pbx1		NC_000001.11:164623760-164623950	Pbx1
NC_000001.11:164689896-164690089	PBX1		NC_000001.11:164699823-164700086	PBX1			NC_000001.11:164635126-164635236	Pbx1		NC_000001.11:164635126-164635236	Pbx1
NC_000001.11:164699823-164700086	PBX1		NC_000001.11:164704121-164704505	PBX1			NC_000001.11:164635401-164635567	Pbx1		NC_000001.11:164635401-164635567	Pbx1
NC_000001.11:164704121-164704505	PBX1		NC_000001.11:164712242-164712442	PBX1			NC_000001.11:164651326-164651504	Pbx1		NC_000001.11:164651326-164651504	Pbx1
NC_000001.11:164712242-164712442	PBX1		NC_000001.11:164723681-164723873	PBX1			NC_000001.11:164668726-164668982	Pbx1		NC_000001.11:164668726-164668982	Pbx1
NC_000001.11:164723681-164723873	PBX1		NC_000001.11:164731596-164731823	PBX1			NC_000001.11:164669104-164669352	Pbx1		NC_000001.11:164669104-164669352	Pbx1
NC_000001.11:164731596-164731823	PBX1		NC_000001.11:164754333-164754496	PBX1			NC_000001.11:164689896-164690089	Pbx1		NC_000001.11:164689896-164690089	Pbx1
NC_000001.11:164754333-164754496	PBX1		NC_000001.11:164811983-164812087	PBX1			NC_000001.11:164699823-164700086	Pbx1		NC_000001.11:164699823-164700086	Pbx1
NC_000001.11:164811983-164812087	PBX1		NC_000001.11:164820021-164820201	PBX1			NC_000001.11:164704121-164704505	Pbx1		NC_000001.11:164704121-164704505	Pbx1
NC_000001.11:164820021-164820201	PBX1		NC_000001.11:164821526-164821639	PBX1			NC_000001.11:164712242-164712442	Pbx1		NC_000001.11:164712242-164712442	Pbx1
NC_000001.11:164821526-164821639	PBX1		NC_000001.11:164836774-164836931	PBX1			NC_000001.11:164723681-164723873	Pbx1		NC_000001.11:164723681-164723873	Pbx1
NC_000001.11:164836774-164836931	PBX1		NC_000001.11:164846553-164846685	PBX1			NC_000001.11:164731596-164731823	Pbx1		NC_000001.11:164731596-164731823	Pbx1
NC_000001.11:164846553-164846685	PBX1		NC_000001.11:164846720-164846871	PBX1			NC_000001.11:164754333-164754496	Pbx1		NC_000001.11:164754333-164754496	Pbx1
NC_000001.11:164846720-164846871	PBX1		NC_000001.11:164849930-164850050	PBX1			NC_000001.11:164811983-164812087	Pbx1		NC_000001.11:164811983-164812087	Pbx1
NC_000001.11:164849930-164850050	PBX1		NC_000001.11:164851720-164851828	PBX1			NC_000001.11:164820021-164820201	Pbx1		NC_000001.11:164820021-164820201	Pbx1
NC_000001.11:164851720-164851828	PBX1		NC_000001.11:16514118-16514290	NECAP2			NC_000001.11:164821526-164821639	Pbx1		NC_000001.11:164821526-164821639	Pbx1
NC_000001.11:16514118-16514290	NBPF1		NC_000001.11:165203305-165203405	LMX1A			NC_000001.11:164836774-164836931	Pbx1		NC_000001.11:164836774-164836931	Pbx1
NC_000001.11:165203305-165203405	LMX1A		NC_000001.11:165280024-165280165	LMX1A			NC_000001.11:164846553-164846685	Pbx1		NC_000001.11:164846553-164846685	Pbx1
NC_000001.11:165280024-165280165	LMX1A		NC_000001.11:166165979-166166116	FAM78B			NC_000001.11:164846720-164846871	Pbx1		NC_000001.11:164846720-164846871	Pbx1
NC_000001.11:166165979-166166116	FAM78B		NC_000001.11:166275453-166275618	FAM78B			NC_000001.11:164849930-164850050	Pbx1		NC_000001.11:164849930-164850050	Pbx1
NC_000001.11:166275453-166275618	POGK		NC_000001.11:166276645-166276804	FAM78B			NC_000001.11:164851720-164851828	Pbx1		NC_000001.11:164851720-164851828	Pbx1
NC_000001.11:166276645-166276804	POGK		NC_000001.11:16666781-16666954	NBPF1			NC_000001.11:16514118-16514290	Snx6		NC_000001.11:16514118-16514290	Eapp
NC_000001.11:16666781-16666954	CROCC		NC_000001.11:167220848-167221022	POU2F1			NC_000001.11:165203305-165203405	Lmx1a		NC_000001.11:165203305-165203405	Lmx1a
NC_000001.11:167220848-167221022	POU2F1		NC_000001.11:167222313-167222487	POU2F1			NC_000001.11:165280024-165280165	Lmx1a		NC_000001.11:165280024-165280165	Lmx1a
NC_000001.11:167222313-167222487	POU2F1		NC_000001.11:167328913-167329025	POU2F1			NC_000001.11:166165979-166166116	Fam78b		NC_000001.11:166165979-166166116	Fam78b
NC_000001.11:167328913-167329025	POU2F1		NC_000001.11:16740509-16740682	NBPF1			NC_000001.11:166275453-166275618	Ewsr1		NC_000001.11:166275453-166275618	Ewsr1
NC_000001.11:16740509-16740682	CROCC		NC_000001.11:167426045-167426243	POU2F1			NC_000001.11:166276645-166276804	Ewsr1		NC_000001.11:166276645-166276804	Ewsr1
NC_000001.11:167426045-167426243	POU2F1		NC_000001.11:168038393-168038498	DCAF6			NC_000001.11:16666781-16666954	Snx6		NC_000001.11:16666781-16666954	Eapp
NC_000001.11:168038393-168038498	DCAF6		NC_000001.11:168457819-168457920	TBX19			NC_000001.11:167220848-167221022	Pou2f1		NC_000001.11:167220848-167221022	Pou2f1
NC_000001.11:168457819-168457920	XCL2		NC_000001.11:16895973-16896146	NBPF1			NC_000001.11:167222313-167222487	Pou2f1		NC_000001.11:167222313-167222487	Pou2f1
NC_000001.11:16895973-16896146	CROCC		NC_000001.11:169028904-169029004	DPT			NC_000001.11:167328913-167329025	Pou2f1		NC_000001.11:167328913-167329025	Pou2f1
NC_000001.11:169028904-169029004	ATP1B1		NC_000001.11:169931879-169931997	KIFAP3			NC_000001.11:16740509-16740682	Snx6		NC_000001.11:16740509-16740682	Eapp
NC_000001.11:169931879-169931997	KIFAP3		NC_000001.11:169932021-169932183	KIFAP3			NC_000001.11:167426045-167426243	Cd247		NC_000001.11:167426045-167426243	Cd247
NC_000001.11:169932021-169932183	KIFAP3		NC_000001.11:170483236-170483343	NTMT2			NC_000001.11:167426045-167426243	Pou2f1		NC_000001.11:167426045-167426243	Pou2f1
NC_000001.11:170483236-170483343	GORAB		NC_000001.11:170583193-170583310	GORAB			NC_000001.11:168038393-168038498	Dcaf6		NC_000001.11:168038393-168038498	Dcaf6
NC_000001.11:170583193-170583310	PRRX1		NC_000001.11:170730223-170730365	PRRX1			NC_000001.11:168457819-168457920	Cdk14		NC_000001.11:168457819-168457920	Cdk14
NC_000001.11:170730223-170730365	PRRX1		NC_000001.11:170893588-170893727	PRRX1			NC_000001.11:16895973-16896146	Snx6		NC_000001.11:16895973-16896146	Eapp
NC_000001.11:170893588-170893727	MROH9		NC_000001.11:170893807-170893918	PRRX1			NC_000001.11:169028904-169029004	Xpo1		NC_000001.11:169028904-169029004	Fam161a
NC_000001.11:170893807-170893918	MROH9		NC_000001.11:171270642-171270763	FMO1			NC_000001.11:169931879-169931997	Kifap3		NC_000001.11:169931879-169931997	Kifap3
NC_000001.11:171270642-171270763	FMO1		NC_000001.11:171340107-171340217	FMO4			NC_000001.11:169932021-169932183	Kifap3		NC_000001.11:169932021-169932183	Kifap3
NC_000001.11:171340107-171340217	FMO4		NC_000001.11:171340521-171340679	FMO4			NC_000001.11:170483236-170483343	Mettl11b		NC_000001.11:170483236-170483343	Gorab
NC_000001.11:171340521-171340679	FMO4		NC_000001.11:171341033-171341151	FMO4			NC_000001.11:170583193-170583310	Gorab		NC_000001.11:170583193-170583310	Prrx1
NC_000001.11:171341033-171341151	FMO4		NC_000001.11:171589320-171589621	PRRC2C			NC_000001.11:170730223-170730365	Prrx1		NC_000001.11:170730223-170730365	Prrx1
NC_000001.11:171589320-171589621	PRRC2C		NC_000001.11:171591062-171591237	PRRC2C			NC_000001.11:170893588-170893727	Prrx1		NC_000001.11:170893588-170893727	Mroh9
NC_000001.11:171591062-171591237	PRRC2C		NC_000001.11:172093654-172093768	DNM3			NC_000001.11:170893807-170893918	Prrx1		NC_000001.11:170893807-170893918	Mroh9
NC_000001.11:172093654-172093768	DNM3		NC_000001.11:172138781-172138895	DNM3			NC_000001.11:171270642-171270763	Crp		NC_000001.11:171270642-171270763	Dusp23
NC_000001.11:172138781-172138895	DNM3		NC_000001.11:172144539-172144647	DNM3			NC_000001.11:171340107-171340217	Top1		NC_000001.11:171340107-171340217	Top1
NC_000001.11:172144539-172144647	DNM3		NC_000001.11:172144751-172144930	DNM3			NC_000001.11:171340521-171340679	Top1		NC_000001.11:171340521-171340679	Top1
NC_000001.11:172144751-172144930	DNM3		NC_000001.11:172145484-172145593	DNM3			NC_000001.11:171341033-171341151	Top1		NC_000001.11:171341033-171341151	Top1
NC_000001.11:172145484-172145593	DNM3		NC_000001.11:173934604-173934770	RC3H1			NC_000001.11:171589320-171589621	Prrc2c		NC_000001.11:171589320-171589621	Prrc2c
NC_000001.11:173934604-173934770	RC3H1		NC_000001.11:173936943-173937113	RC3H1			NC_000001.11:171591062-171591237	Prrc2c		NC_000001.11:171591062-171591237	Prrc2c
NC_000001.11:173936943-173937113	RC3H1		NC_000001.11:173938403-173938522	RC3H1			NC_000001.11:172093654-172093768	Dnm3		NC_000001.11:172093654-172093768	Dnm3
NC_000001.11:173938403-173938522	RC3H1		NC_000001.11:175396699-175396812	TNR			NC_000001.11:172138781-172138895	Dnm3		NC_000001.11:172138781-172138895	Dnm3
NC_000001.11:175396699-175396812	TNR		NC_000001.11:176532170-176532270	PAPPA2			NC_000001.11:172144539-172144647	Dnm3		NC_000001.11:172144539-172144647	Dnm3
NC_000001.11:176532170-176532270	PAPPA2		NC_000001.11:177433985-177434144	BRINP2			NC_000001.11:172144751-172144930	Dnm3		NC_000001.11:172144751-172144930	Dnm3
NC_000001.11:177433985-177434144	CRYZL2P-SEC16B		NC_000001.11:179456111-179456224	AXDND1			NC_000001.11:172145484-172145593	Dnm3		NC_000001.11:172145484-172145593	Dnm3
NC_000001.11:177433985-177434144	SEC16B		NC_000001.11:180073749-180073918	CEP350			NC_000001.11:173934604-173934770	Rc3h1		NC_000001.11:173934604-173934770	Rc3h1
NC_000001.11:179456111-179456224	AXDND1		NC_000001.11:180265054-180265320	LHX4			NC_000001.11:173936943-173937113	Rc3h1		NC_000001.11:173936943-173937113	Rc3h1
NC_000001.11:180073749-180073918	CEP350		NC_000001.11:180342794-180342894	ACBD6			NC_000001.11:173938403-173938522	Rc3h1		NC_000001.11:173938403-173938522	Rc3h1
NC_000001.11:180265054-180265320	LHX4		NC_000001.11:180354093-180354297	ACBD6			NC_000001.11:175396699-175396812	Tnr		NC_000001.11:175396699-175396812	Tnr
NC_000001.11:180342794-180342894	ACBD6		NC_000001.11:180360996-180361156	ACBD6			NC_000001.11:176532170-176532270	Cop1		NC_000001.11:176532170-176532270	Pappa2
NC_000001.11:180354093-180354297	ACBD6		NC_000001.11:181779426-181779549	CACNA1E			NC_000001.11:177433985-177434144	Brinp2		NC_000001.11:177433985-177434144	Sec16b
NC_000001.11:180360996-180361156	ACBD6		NC_000001.11:181781412-181781544	CACNA1E			NC_000001.11:179456111-179456224	Hnrnpa1		NC_000001.11:179456111-179456224	Hnrnpa1
NC_000001.11:181779426-181779549	CACNA1E		NC_000001.11:182336076-182336186	ZNF648			NC_000001.11:180073749-180073918	Cep350		NC_000001.11:180073749-180073918	Cep350
NC_000001.11:181781412-181781544	CACNA1E		NC_000001.11:18273329-18273436	IGSF21			NC_000001.11:180265054-180265320	Lhx4		NC_000001.11:180265054-180265320	Lhx4
NC_000001.11:182336076-182336186	GLUL		NC_000001.11:182855503-182855648	DHX9			NC_000001.11:180342794-180342894	Acbd6		NC_000001.11:180342794-180342894	Acbd6
NC_000001.11:18273329-18273436	IGSF21		NC_000001.11:182982209-182982322	SHCBP1L			NC_000001.11:180354093-180354297	Acbd6		NC_000001.11:180354093-180354297	Acbd6
NC_000001.11:182855503-182855648	DHX9		NC_000001.11:183517593-183517762	SMG7			NC_000001.11:180360996-180361156	Acbd6		NC_000001.11:180360996-180361156	Acbd6
NC_000001.11:182982209-182982322	LAMC1		NC_000001.11:183544991-183545146	SMG7			NC_000001.11:181779426-181779549	Cacna1e		NC_000001.11:181779426-181779549	Cacna1e
NC_000001.11:183517593-183517762	SMG7		NC_000001.11:184690649-184690808	EDEM3			NC_000001.11:181781412-181781544	Cacna1e		NC_000001.11:181781412-181781544	Cacna1e
NC_000001.11:183544991-183545146	SMG7		NC_000001.11:185306536-185306685	IVNS1ABP			NC_000001.11:182336076-182336186	Nlrp4b		NC_000001.11:182336076-182336186	Vmn1r70
NC_000001.11:184690649-184690808	EDEM3		NC_000001.11:185306811-185306960	IVNS1ABP			NC_000001.11:18273329-18273436	Tsc2		NC_000001.11:18273329-18273436	Tsc2
NC_000001.11:185306536-185306685	IVNS1ABP		NC_000001.11:186087903-186088024	HMCN1			NC_000001.11:182855503-182855648	Dhx9		NC_000001.11:182855503-182855648	Dhx9
NC_000001.11:185306811-185306960	IVNS1ABP		NC_000001.11:18623380-18623571	KLHDC7A			NC_000001.11:182982209-182982322	Fbxw28		NC_000001.11:182982209-182982322	Fbxw14
NC_000001.11:186087903-186088024	HMCN1		NC_000001.11:18639079-18639392	PAX7			NC_000001.11:183517593-183517762	Smg7		NC_000001.11:183517593-183517762	Smg7
NC_000001.11:18623380-18623571	PAX7		NC_000001.11:18640553-18640686	PAX7			NC_000001.11:183544991-183545146	Smg7		NC_000001.11:183544991-183545146	Smg7
NC_000001.11:18639079-18639392	PAX7		NC_000001.11:18676182-18676297	PAX7			NC_000001.11:184690649-184690808	Edem3		NC_000001.11:184690649-184690808	Edem3
NC_000001.11:18640553-18640686	PAX7		NC_000001.11:18710554-18710818	PAX7			NC_000001.11:185306536-185306685	Ivns1abp		NC_000001.11:185306536-185306685	Ivns1abp
NC_000001.11:18676182-18676297	PAX7		NC_000001.11:18717061-18717163	PAX7			NC_000001.11:185306811-185306960	Ivns1abp		NC_000001.11:185306811-185306960	Ivns1abp
NC_000001.11:18710554-18710818	PAX7		NC_000001.11:18723911-18724026	PAX7			NC_000001.11:186087903-186088024	Hmcn1		NC_000001.11:186087903-186088024	Hmcn1
NC_000001.11:18717061-18717163	PAX7		NC_000001.11:18725555-18725682	PAX7			NC_000001.11:18623380-18623571	Klhdc7a		NC_000001.11:18623380-18623571	Pax7
NC_000001.11:18723911-18724026	PAX7		NC_000001.11:18739886-18739989	PAX7			NC_000001.11:18639079-18639392	Pax7		NC_000001.11:18639079-18639392	Pax7
NC_000001.11:18725555-18725682	PAX7		NC_000001.11:18768740-18769031	PAX7			NC_000001.11:18640553-18640686	Pax7		NC_000001.11:18640553-18640686	Pax7
NC_000001.11:18739886-18739989	PAX7		NC_000001.11:18918422-18918522	IFFO2			NC_000001.11:18676182-18676297	Pax7		NC_000001.11:18676182-18676297	Pax7
NC_000001.11:18768740-18769031	TAS1R2		NC_000001.11:190454646-190454764	BRINP3			NC_000001.11:18710554-18710818	Pax7		NC_000001.11:18710554-18710818	Pax7
NC_000001.11:18918422-18918522	IFFO2		NC_000001.11:191145763-191145868	BRINP3			NC_000001.11:18717061-18717163	Pax7		NC_000001.11:18717061-18717163	Pax7
NC_000001.11:190454646-190454764	BRINP3		NC_000001.11:19145991-19146122	UBR4			NC_000001.11:18723911-18724026	Pax7		NC_000001.11:18723911-18724026	Pax7
NC_000001.11:191145763-191145868	RGS18		NC_000001.11:19165228-19165339	UBR4			NC_000001.11:18725555-18725682	Pax7		NC_000001.11:18725555-18725682	Pax7
NC_000001.11:19145991-19146122	UBR4		NC_000001.11:193180360-193180470	CDC73			NC_000001.11:18739886-18739989	Pax7		NC_000001.11:18739886-18739989	Pax7
NC_000001.11:19165228-19165339	UBR4		NC_000001.11:193180360-193180470	B3GALT2			NC_000001.11:18768740-18769031	Pax7		NC_000001.11:18768740-18769031	Tas1r2
NC_000001.11:193180360-193180470	CDC73		NC_000001.11:196319473-196319596	KCNT2			NC_000001.11:18918422-18918522	Iffo2		NC_000001.11:18918422-18918522	Iffo2
NC_000001.11:193180360-193180470	B3GALT2		NC_000001.11:197604309-197604494	DENND1B			NC_000001.11:190454646-190454764	Brinp3		NC_000001.11:190454646-190454764	Brinp3
NC_000001.11:196319473-196319596	KCNT2		NC_000001.11:197606309-197606454	DENND1B			NC_000001.11:191145763-191145868	Sem1		NC_000001.11:191145763-191145868	Slc25a13
NC_000001.11:197604309-197604494	DENND1B		NC_000001.11:197606508-197606651	DENND1B			NC_000001.11:19145991-19146122	Ubr4		NC_000001.11:19145991-19146122	Ubr4
NC_000001.11:197606309-197606454	DENND1B		NC_000001.11:197606669-197606787	DENND1B			NC_000001.11:19165228-19165339	Ubr4		NC_000001.11:19165228-19165339	Ubr4
NC_000001.11:197606508-197606651	DENND1B		NC_000001.11:197675958-197676092	DENND1B			NC_000001.11:193180360-193180470	Cdc73		NC_000001.11:193180360-193180470	Cdc73
NC_000001.11:197606669-197606787	DENND1B		NC_000001.11:197723247-197723391	DENND1B			NC_000001.11:193180360-193180470	B3galt2		NC_000001.11:193180360-193180470	B3galt2
NC_000001.11:197675958-197676092	DENND1B		NC_000001.11:197928969-197929082	LHX9			NC_000001.11:196319473-196319596	Kcnt2		NC_000001.11:196319473-196319596	Kcnt2
NC_000001.11:197723247-197723391	DENND1B		NC_000001.11:197930669-197930782	LHX9			NC_000001.11:197604309-197604494	Dennd1b		NC_000001.11:197604309-197604494	Dennd1b
NC_000001.11:197928969-197929082	LHX9		NC_000001.11:197930850-197930954	LHX9			NC_000001.11:197606309-197606454	Dennd1b		NC_000001.11:197606309-197606454	Dennd1b
NC_000001.11:197930669-197930782	LHX9		NC_000001.11:197931854-197932033	LHX9			NC_000001.11:197606508-197606651	Dennd1b		NC_000001.11:197606508-197606651	Dennd1b
NC_000001.11:197930850-197930954	LHX9		NC_000001.11:198246594-198246708	NEK7			NC_000001.11:197606669-197606787	Dennd1b		NC_000001.11:197606669-197606787	Dennd1b
NC_000001.11:197931854-197932033	LHX9		NC_000001.11:198295365-198295614	NEK7			NC_000001.11:197675958-197676092	Dennd1b		NC_000001.11:197675958-197676092	Dennd1b
NC_000001.11:198246594-198246708	NEK7		NC_000001.11:198298716-198298820	NEK7			NC_000001.11:197723247-197723391	Dennd1b		NC_000001.11:197723247-197723391	Dennd1b
NC_000001.11:198295365-198295614	NEK7		NC_000001.11:198932390-198932539	PTPRC			NC_000001.11:197928969-197929082	Lhx9		NC_000001.11:197928969-197929082	Lhx9
NC_000001.11:198298716-198298820	NEK7		NC_000001.11:200076115-200076270	NR5A2			NC_000001.11:197930669-197930782	Lhx9		NC_000001.11:197930669-197930782	Lhx9
NC_000001.11:198932390-198932539	NR5A2		NC_000001.11:200079271-200079381	NR5A2			NC_000001.11:197930850-197930954	Lhx9		NC_000001.11:197930850-197930954	Lhx9
NC_000001.11:200076115-200076270	NR5A2		NC_000001.11:200079387-200079638	NR5A2			NC_000001.11:197931854-197932033	Lhx9		NC_000001.11:197931854-197932033	Lhx9
NC_000001.11:200079271-200079381	NR5A2		NC_000001.11:200247336-200247505	NR5A2			NC_000001.11:198246594-198246708	Nek7		NC_000001.11:198246594-198246708	Nek7
NC_000001.11:200079387-200079638	NR5A2		NC_000001.11:200316358-200316495	NR5A2			NC_000001.11:198295365-198295614	Nek7		NC_000001.11:198295365-198295614	Nek7
NC_000001.11:200247336-200247505	ZNF281		NC_000001.11:200406760-200406988	ZNF281			NC_000001.11:198298716-198298820	Nek7		NC_000001.11:198298716-198298820	Nek7
NC_000001.11:200316358-200316495	ZNF281		NC_000001.11:200407039-200407200	ZNF281			NC_000001.11:198932390-198932539	Ptprc		NC_000001.11:198932390-198932539	Nr5a2
NC_000001.11:200406760-200406988	ZNF281		NC_000001.11:200463401-200463508	ZNF281			NC_000001.11:200076115-200076270	Nr5a2		NC_000001.11:200076115-200076270	Nr5a2
NC_000001.11:200407039-200407200	ZNF281		NC_000001.11:200463615-200463742	ZNF281			NC_000001.11:200079271-200079381	Nr5a2		NC_000001.11:200079271-200079381	Nr5a2
NC_000001.11:200463401-200463508	KIF14		NC_000001.11:201788445-201788624	NAV1			NC_000001.11:200079387-200079638	Nr5a2		NC_000001.11:200079387-200079638	Nr5a2
NC_000001.11:200463615-200463742	KIF14		NC_000001.11:202912730-202913000	KLHL12			NC_000001.11:200247336-200247505	Nr5a2		NC_000001.11:200247336-200247505	Zfp281
NC_000001.11:201788445-201788624	NAV1		NC_000001.11:203056356-203056463	PPFIA4			NC_000001.11:200316358-200316495	Nr5a2		NC_000001.11:200316358-200316495	Zfp281
NC_000001.11:202912730-202913000	KLHL12		NC_000001.11:203770451-203770553	LAX1			NC_000001.11:200406760-200406988	Zfp281		NC_000001.11:200406760-200406988	Zfp281
NC_000001.11:203056356-203056463	PPFIA4		NC_000001.11:204108823-204108939	SOX13			NC_000001.11:200407039-200407200	Zfp281		NC_000001.11:200407039-200407200	Zfp281
NC_000001.11:203770451-203770553	LAX1		NC_000001.11:204768621-204768739	LRRN2			NC_000001.11:200463401-200463508	Zfp281		NC_000001.11:200463401-200463508	Kif14
NC_000001.11:204108823-204108939	SOX13		NC_000001.11:205094862-205095069	RBBP5			NC_000001.11:200463615-200463742	Zfp281		NC_000001.11:200463615-200463742	Kif14
NC_000001.11:204768621-204768739	NFASC		NC_000001.11:205569102-205569203	MFSD4A			NC_000001.11:201788445-201788624	Nav1		NC_000001.11:201788445-201788624	Nav1
NC_000001.11:205094862-205095069	RBBP5		NC_000001.11:206454862-206455030	SRGAP2			NC_000001.11:202912730-202913000	Hnrnpa1		NC_000001.11:202912730-202913000	Hnrnpa1
NC_000001.11:205569102-205569203	MFSD4A		NC_000001.11:20749790-20749995	HP1BP3			NC_000001.11:203056356-203056463	Ppfia4		NC_000001.11:203056356-203056463	Ppfia4
NC_000001.11:206454862-206455030	SRGAP2		NC_000001.11:207801838-207801945	CD46			NC_000001.11:203770451-203770553	Mgmt		NC_000001.11:203770451-203770553	Mki67
NC_000001.11:20749790-20749995	HP1BP3		NC_000001.11:207802425-207802535	CD46			NC_000001.11:204108823-204108939	Sox13		NC_000001.11:204108823-204108939	Sox13
NC_000001.11:207801838-207801945	CD34		NC_000001.11:20780332-20780557	HP1BP3			NC_000001.11:204768621-204768739	Dleu7		NC_000001.11:204768621-204768739	Kcnrg
NC_000001.11:207802425-207802535	CD34		NC_000001.11:207824071-207824195	CD46			NC_000001.11:205094862-205095069	Rbbp5		NC_000001.11:205094862-205095069	Rbbp5
NC_000001.11:20780332-20780557	HP1BP3		NC_000001.11:20806890-20807010	EIF4G3			NC_000001.11:205569102-205569203	Mfsd4a		NC_000001.11:205569102-205569203	Mfsd4a
NC_000001.11:207824071-207824195	CD34		NC_000001.11:208101041-208101169	PLXNA2			NC_000001.11:206454862-206455030	Srgap2		NC_000001.11:206454862-206455030	Srgap2
NC_000001.11:20806890-20807010	EIF4G3		NC_000001.11:208332935-208333098	PLXNA2			NC_000001.11:20749790-20749995	Hp1bp3		NC_000001.11:20749790-20749995	Hp1bp3
NC_000001.11:208101041-208101169	PLXNA2		NC_000001.11:208748077-208748295	PLXNA2			NC_000001.11:207801838-207801945	Cd46		NC_000001.11:207801838-207801945	Cd34
NC_000001.11:208332935-208333098	CAMK1G		NC_000001.11:208918189-208918315	PLXNA2			NC_000001.11:207802425-207802535	Cd46		NC_000001.11:207802425-207802535	Cd34
NC_000001.11:208748077-208748295	CAMK1G		NC_000001.11:209102674-209102867	PLXNA2			NC_000001.11:20780332-20780557	Hp1bp3		NC_000001.11:20780332-20780557	Hp1bp3
NC_000001.11:208918189-208918315	CAMK1G		NC_000001.11:21001151-21001380	EIF4G3			NC_000001.11:207824071-207824195	Cd46		NC_000001.11:207824071-207824195	Cd34
NC_000001.11:209102674-209102867	CAMK1G		NC_000001.11:210159369-210159530	SYT14			NC_000001.11:20806890-20807010	Eif4g3		NC_000001.11:20806890-20807010	Eif4g3
NC_000001.11:21001151-21001380	EIF4G3		NC_000001.11:211304031-211304170	RCOR3			NC_000001.11:208101041-208101169	Plxna2		NC_000001.11:208101041-208101169	Plxna2
NC_000001.11:210159369-210159530	SYT14		NC_000001.11:211312659-211312987	RCOR3			NC_000001.11:208332935-208333098	Plxna2		NC_000001.11:208332935-208333098	Camk1g
NC_000001.11:211304031-211304170	RCOR3		NC_000001.11:21176303-21176458	EIF4G3			NC_000001.11:208748077-208748295	Plxna2		NC_000001.11:208748077-208748295	Camk1g
NC_000001.11:211312659-211312987	RCOR3		NC_000001.11:213000805-213000937	ANGEL2			NC_000001.11:208918189-208918315	Plxna2		NC_000001.11:208918189-208918315	Camk1g
NC_000001.11:21176303-21176458	EIF4G3		NC_000001.11:213159465-213159674	RPS6KC1			NC_000001.11:209102674-209102867	Plxna2		NC_000001.11:209102674-209102867	Camk1g
NC_000001.11:213000805-213000937	ANGEL2		NC_000001.11:213225004-213225120	RPS6KC1			NC_000001.11:21001151-21001380	Eif4g3		NC_000001.11:21001151-21001380	Eif4g3
NC_000001.11:213159465-213159674	RPS6KC1		NC_000001.11:213233290-213233502	RPS6KC1			NC_000001.11:210159369-210159530	Syt14		NC_000001.11:210159369-210159530	Syt14
NC_000001.11:213225004-213225120	RPS6KC1		NC_000001.11:213242227-213242663	RPS6KC1			NC_000001.11:211304031-211304170	Rcor3		NC_000001.11:211304031-211304170	Rcor3
NC_000001.11:213233290-213233502	RPS6KC1		NC_000001.11:213293032-213293289	RPS6KC1			NC_000001.11:211312659-211312987	Rcor3		NC_000001.11:211312659-211312987	Rcor3
NC_000001.11:213242227-213242663	RPS6KC1		NC_000001.11:213326226-213326591	RPS6KC1			NC_000001.11:21176303-21176458	Eif4g3		NC_000001.11:21176303-21176458	Eif4g3
NC_000001.11:213293032-213293289	RPS6KC1		NC_000001.11:213340338-213340686	RPS6KC1			NC_000001.11:213000805-213000937	Angel2		NC_000001.11:213000805-213000937	Angel2
NC_000001.11:213326226-213326591	RPS6KC1		NC_000001.11:213389147-213389270	RPS6KC1			NC_000001.11:213159465-213159674	Rps6kc1		NC_000001.11:213159465-213159674	Rps6kc1
NC_000001.11:213340338-213340686	RPS6KC1		NC_000001.11:213390369-213390470	RPS6KC1			NC_000001.11:213225004-213225120	Rps6kc1		NC_000001.11:213225004-213225120	Rps6kc1
NC_000001.11:213389147-213389270	PROX1		NC_000001.11:213425154-213425659	RPS6KC1			NC_000001.11:213233290-213233502	Rps6kc1		NC_000001.11:213233290-213233502	Rps6kc1
NC_000001.11:213390369-213390470	PROX1		NC_000001.11:213519510-213519625	RPS6KC1			NC_000001.11:213242227-213242663	Rps6kc1		NC_000001.11:213242227-213242663	Rps6kc1
NC_000001.11:213425154-213425659	PROX1		NC_000001.11:213550528-213550628	RPS6KC1			NC_000001.11:213293032-213293289	Rps6kc1		NC_000001.11:213293032-213293289	Prox1
NC_000001.11:213519510-213519625	PROX1		NC_000001.11:213586369-213586601	RPS6KC1			NC_000001.11:213326226-213326591	Rps6kc1		NC_000001.11:213326226-213326591	Prox1
NC_000001.11:213550528-213550628	PROX1		NC_000001.11:213768726-213768900	RPS6KC1			NC_000001.11:213340338-213340686	Rps6kc1		NC_000001.11:213340338-213340686	Prox1
NC_000001.11:213586369-213586601	PROX1		NC_000001.11:213783209-213783368	RPS6KC1			NC_000001.11:213389147-213389270	Rps6kc1		NC_000001.11:213389147-213389270	Prox1
NC_000001.11:213768726-213768900	PROX1		NC_000001.11:213793581-213793784	RPS6KC1			NC_000001.11:213390369-213390470	Rps6kc1		NC_000001.11:213390369-213390470	Prox1
NC_000001.11:213783209-213783368	PROX1		NC_000001.11:213829835-213830222	RPS6KC1			NC_000001.11:213425154-213425659	Rps6kc1		NC_000001.11:213425154-213425659	Prox1
NC_000001.11:213793581-213793784	PROX1		NC_000001.11:213892375-213892490	RPS6KC1			NC_000001.11:213519510-213519625	Rps6kc1		NC_000001.11:213519510-213519625	Prox1
NC_000001.11:213829835-213830222	PROX1		NC_000001.11:213892491-213892612	RPS6KC1			NC_000001.11:213550528-213550628	Rps6kc1		NC_000001.11:213550528-213550628	Prox1
NC_000001.11:213892375-213892490	PROX1		NC_000001.11:213933283-213933431	RPS6KC1			NC_000001.11:213586369-213586601	Rps6kc1		NC_000001.11:213586369-213586601	Prox1
NC_000001.11:213892491-213892612	PROX1		NC_000001.11:213950519-213950664	RPS6KC1			NC_000001.11:213768726-213768900	Rps6kc1		NC_000001.11:213768726-213768900	Prox1
NC_000001.11:213933283-213933431	PROX1		NC_000001.11:213994960-213995088	PROX1			NC_000001.11:213783209-213783368	Rps6kc1		NC_000001.11:213783209-213783368	Prox1
NC_000001.11:213950519-213950664	PROX1		NC_000001.11:213996257-213996654	PROX1			NC_000001.11:213793581-213793784	Rps6kc1		NC_000001.11:213793581-213793784	Prox1
NC_000001.11:213994960-213995088	PROX1		NC_000001.11:213996745-213996855	PROX1			NC_000001.11:213829835-213830222	Rps6kc1		NC_000001.11:213829835-213830222	Prox1
NC_000001.11:213996257-213996654	PROX1		NC_000001.11:213996892-213996993	PROX1			NC_000001.11:213892375-213892490	Rps6kc1		NC_000001.11:213892375-213892490	Prox1
NC_000001.11:213996745-213996855	PROX1		NC_000001.11:214002594-214002827	PROX1			NC_000001.11:213892491-213892612	Rps6kc1		NC_000001.11:213892491-213892612	Prox1
NC_000001.11:213996892-213996993	PROX1		NC_000001.11:214004051-214004220	PROX1			NC_000001.11:213933283-213933431	Rps6kc1		NC_000001.11:213933283-213933431	Prox1
NC_000001.11:214002594-214002827	PROX1		NC_000001.11:214005725-214005895	PROX1			NC_000001.11:213950519-213950664	Rps6kc1		NC_000001.11:213950519-213950664	Prox1
NC_000001.11:214004051-214004220	PROX1		NC_000001.11:214009088-214009278	PROX1			NC_000001.11:213994960-213995088	Prox1		NC_000001.11:213994960-213995088	Prox1
NC_000001.11:214005725-214005895	PROX1		NC_000001.11:214009745-214010098	PROX1			NC_000001.11:213996257-213996654	Prox1		NC_000001.11:213996257-213996654	Prox1
NC_000001.11:214009088-214009278	PROX1		NC_000001.11:214010099-214010233	PROX1			NC_000001.11:213996745-213996855	Prox1		NC_000001.11:213996745-213996855	Prox1
NC_000001.11:214009745-214010098	PROX1		NC_000001.11:214017166-214017296	PROX1			NC_000001.11:213996892-213996993	Prox1		NC_000001.11:213996892-213996993	Prox1
NC_000001.11:214010099-214010233	PROX1		NC_000001.11:214029888-214030091	PROX1			NC_000001.11:214002594-214002827	Prox1		NC_000001.11:214002594-214002827	Prox1
NC_000001.11:214017166-214017296	PROX1		NC_000001.11:214040783-214040927	PROX1			NC_000001.11:214004051-214004220	Prox1		NC_000001.11:214004051-214004220	Prox1
NC_000001.11:214029888-214030091	PROX1		NC_000001.11:214067070-214067232	PROX1			NC_000001.11:214005725-214005895	Prox1		NC_000001.11:214005725-214005895	Prox1
NC_000001.11:214040783-214040927	PROX1		NC_000001.11:214136573-214136710	PROX1			NC_000001.11:214009088-214009278	Prox1		NC_000001.11:214009088-214009278	Prox1
NC_000001.11:214067070-214067232	SMYD2		NC_000001.11:214186132-214186480	PROX1			NC_000001.11:214009745-214010098	Prox1		NC_000001.11:214009745-214010098	Prox1
NC_000001.11:214136573-214136710	SMYD2		NC_000001.11:214482802-214482923	PTPN14			NC_000001.11:214010099-214010233	Prox1		NC_000001.11:214010099-214010233	Prox1
NC_000001.11:214186132-214186480	SMYD2		NC_000001.11:214679622-214679740	CENPF			NC_000001.11:214017166-214017296	Prox1		NC_000001.11:214017166-214017296	Prox1
NC_000001.11:214482802-214482923	PTPN14		NC_000001.11:215715655-215715967	USH2A			NC_000001.11:214029888-214030091	Prox1		NC_000001.11:214029888-214030091	Prox1
NC_000001.11:214679622-214679740	KCNK2		NC_000001.11:215715968-215716157	USH2A			NC_000001.11:214040783-214040927	Prox1		NC_000001.11:214040783-214040927	Prox1
NC_000001.11:215715655-215715967	USH2A		NC_000001.11:215716214-215716334	USH2A			NC_000001.11:214067070-214067232	Prox1		NC_000001.11:214067070-214067232	Smyd2
NC_000001.11:215715968-215716157	USH2A		NC_000001.11:215718416-215718547	USH2A			NC_000001.11:214136573-214136710	Prox1		NC_000001.11:214136573-214136710	Smyd2
NC_000001.11:215716214-215716334	USH2A		NC_000001.11:215739092-215739375	USH2A			NC_000001.11:214186132-214186480	Prox1		NC_000001.11:214186132-214186480	Smyd2
NC_000001.11:215718416-215718547	USH2A		NC_000001.11:215749860-215749992	USH2A			NC_000001.11:214482802-214482923	Fndc1		NC_000001.11:214482802-214482923	Fndc1
NC_000001.11:215739092-215739375	USH2A		NC_000001.11:215765258-215765417	USH2A			NC_000001.11:214679622-214679740	Olfr467		NC_000001.11:214679622-214679740	Ovch2
NC_000001.11:215749860-215749992	USH2A		NC_000001.11:215792362-215792646	USH2A			NC_000001.11:215715655-215715967	Ush2a		NC_000001.11:215715655-215715967	Ush2a
NC_000001.11:215765258-215765417	USH2A		NC_000001.11:215794155-215794361	USH2A			NC_000001.11:215715968-215716157	Ush2a		NC_000001.11:215715968-215716157	Ush2a
NC_000001.11:215792362-215792646	USH2A		NC_000001.11:215889545-215889704	USH2A			NC_000001.11:215716214-215716334	Ush2a		NC_000001.11:215716214-215716334	Ush2a
NC_000001.11:215794155-215794361	USH2A		NC_000001.11:215889901-215890130	USH2A			NC_000001.11:215718416-215718547	Ush2a		NC_000001.11:215718416-215718547	Ush2a
NC_000001.11:215889545-215889704	USH2A		NC_000001.11:215891587-215891779	USH2A			NC_000001.11:215739092-215739375	Ush2a		NC_000001.11:215739092-215739375	Ush2a
NC_000001.11:215889901-215890130	USH2A		NC_000001.11:215930602-215930760	USH2A			NC_000001.11:215749860-215749992	Ush2a		NC_000001.11:215749860-215749992	Ush2a
NC_000001.11:215891587-215891779	USH2A		NC_000001.11:215932423-215932549	USH2A			NC_000001.11:215765258-215765417	Ush2a		NC_000001.11:215765258-215765417	Ush2a
NC_000001.11:215930602-215930760	USH2A		NC_000001.11:215963567-215963981	USH2A			NC_000001.11:215792362-215792646	Ush2a		NC_000001.11:215792362-215792646	Ush2a
NC_000001.11:215932423-215932549	USH2A		NC_000001.11:215997998-215998160	USH2A			NC_000001.11:215794155-215794361	Ush2a		NC_000001.11:215794155-215794361	Ush2a
NC_000001.11:215963567-215963981	USH2A		NC_000001.11:216040920-216041091	USH2A			NC_000001.11:215889545-215889704	Ush2a		NC_000001.11:215889545-215889704	Ush2a
NC_000001.11:215997998-215998160	USH2A		NC_000001.11:216041096-216041213	USH2A			NC_000001.11:215889901-215890130	Ush2a		NC_000001.11:215889901-215890130	Ush2a
NC_000001.11:216040920-216041091	USH2A		NC_000001.11:216048119-216048382	USH2A			NC_000001.11:215891587-215891779	Ush2a		NC_000001.11:215891587-215891779	Ush2a
NC_000001.11:216041096-216041213	USH2A		NC_000001.11:216048384-216048558	USH2A			NC_000001.11:215930602-215930760	Ush2a		NC_000001.11:215930602-215930760	Ush2a
NC_000001.11:216048119-216048382	USH2A		NC_000001.11:216090660-216090927	USH2A			NC_000001.11:215932423-215932549	Ush2a		NC_000001.11:215932423-215932549	Ush2a
NC_000001.11:216048384-216048558	USH2A		NC_000001.11:216121461-216121771	USH2A			NC_000001.11:215963567-215963981	Ush2a		NC_000001.11:215963567-215963981	Ush2a
NC_000001.11:216090660-216090927	USH2A		NC_000001.11:216183533-216183911	USH2A			NC_000001.11:215997998-215998160	Ush2a		NC_000001.11:215997998-215998160	Ush2a
NC_000001.11:216121461-216121771	USH2A		NC_000001.11:216184377-216184507	USH2A			NC_000001.11:216040920-216041091	Ush2a		NC_000001.11:216040920-216041091	Ush2a
NC_000001.11:216183533-216183911	USH2A		NC_000001.11:216248590-216248775	USH2A			NC_000001.11:216041096-216041213	Ush2a		NC_000001.11:216041096-216041213	Ush2a
NC_000001.11:216184377-216184507	USH2A		NC_000001.11:216248892-216249007	USH2A			NC_000001.11:216048119-216048382	Ush2a		NC_000001.11:216048119-216048382	Ush2a
NC_000001.11:216248590-216248775	USH2A		NC_000001.11:216366872-216366987	USH2A			NC_000001.11:216048384-216048558	Ush2a		NC_000001.11:216048384-216048558	Ush2a
NC_000001.11:216248892-216249007	USH2A		NC_000001.11:216367032-216367337	USH2A			NC_000001.11:216090660-216090927	Ush2a		NC_000001.11:216090660-216090927	Ush2a
NC_000001.11:216366872-216366987	USH2A		NC_000001.11:216503285-216503474	ESRRG			NC_000001.11:216121461-216121771	Ush2a		NC_000001.11:216121461-216121771	Ush2a
NC_000001.11:216367032-216367337	USH2A		NC_000001.11:216503556-216503794	ESRRG			NC_000001.11:216183533-216183911	Ush2a		NC_000001.11:216183533-216183911	Ush2a
NC_000001.11:216503285-216503474	ESRRG		NC_000001.11:216504356-216504489	ESRRG			NC_000001.11:216184377-216184507	Ush2a		NC_000001.11:216184377-216184507	Ush2a
NC_000001.11:216503556-216503794	ESRRG		NC_000001.11:216504895-216505008	ESRRG			NC_000001.11:216248590-216248775	Ush2a		NC_000001.11:216248590-216248775	Ush2a
NC_000001.11:216504356-216504489	ESRRG		NC_000001.11:216505094-216505195	ESRRG			NC_000001.11:216248892-216249007	Ush2a		NC_000001.11:216248892-216249007	Ush2a
NC_000001.11:216504895-216505008	ESRRG		NC_000001.11:216505974-216506156	ESRRG			NC_000001.11:216366872-216366987	Ush2a		NC_000001.11:216366872-216366987	Ush2a
NC_000001.11:216505094-216505195	ESRRG		NC_000001.11:216517909-216518042	ESRRG			NC_000001.11:216367032-216367337	Ush2a		NC_000001.11:216367032-216367337	Ush2a
NC_000001.11:216505974-216506156	ESRRG		NC_000001.11:216518098-216518410	ESRRG			NC_000001.11:216503285-216503474	Esrrg		NC_000001.11:216503285-216503474	Esrrg
NC_000001.11:216517909-216518042	ESRRG		NC_000001.11:216521613-216521787	ESRRG			NC_000001.11:216503556-216503794	Esrrg		NC_000001.11:216503556-216503794	Esrrg
NC_000001.11:216518098-216518410	ESRRG		NC_000001.11:216521791-216521947	ESRRG			NC_000001.11:216504356-216504489	Esrrg		NC_000001.11:216504356-216504489	Esrrg
NC_000001.11:216521613-216521787	ESRRG		NC_000001.11:216532144-216532354	ESRRG			NC_000001.11:216504895-216505008	Esrrg		NC_000001.11:216504895-216505008	Esrrg
NC_000001.11:216521791-216521947	ESRRG		NC_000001.11:216532371-216532531	ESRRG			NC_000001.11:216505094-216505195	Esrrg		NC_000001.11:216505094-216505195	Esrrg
NC_000001.11:216532144-216532354	ESRRG		NC_000001.11:216533813-216533920	ESRRG			NC_000001.11:216505974-216506156	Esrrg		NC_000001.11:216505974-216506156	Esrrg
NC_000001.11:216532371-216532531	ESRRG		NC_000001.11:216533982-216534100	ESRRG			NC_000001.11:216517909-216518042	Esrrg		NC_000001.11:216517909-216518042	Esrrg
NC_000001.11:216533813-216533920	ESRRG		NC_000001.11:216547797-216547901	ESRRG			NC_000001.11:216518098-216518410	Esrrg		NC_000001.11:216518098-216518410	Esrrg
NC_000001.11:216533982-216534100	ESRRG		NC_000001.11:216550068-216550573	ESRRG			NC_000001.11:216521613-216521787	Esrrg		NC_000001.11:216521613-216521787	Esrrg
NC_000001.11:216547797-216547901	ESRRG		NC_000001.11:216555686-216555867	ESRRG			NC_000001.11:216521791-216521947	Esrrg		NC_000001.11:216521791-216521947	Esrrg
NC_000001.11:216550068-216550573	ESRRG		NC_000001.11:216560746-216560934	ESRRG			NC_000001.11:216532144-216532354	Esrrg		NC_000001.11:216532144-216532354	Esrrg
NC_000001.11:216555686-216555867	ESRRG		NC_000001.11:216563273-216563492	ESRRG			NC_000001.11:216532371-216532531	Esrrg		NC_000001.11:216532371-216532531	Esrrg
NC_000001.11:216560746-216560934	ESRRG		NC_000001.11:216599541-216599687	ESRRG			NC_000001.11:216533813-216533920	Esrrg		NC_000001.11:216533813-216533920	Esrrg
NC_000001.11:216563273-216563492	ESRRG		NC_000001.11:216614233-216614344	ESRRG			NC_000001.11:216533982-216534100	Esrrg		NC_000001.11:216533982-216534100	Esrrg
NC_000001.11:216599541-216599687	ESRRG		NC_000001.11:216614475-216614643	ESRRG			NC_000001.11:216547797-216547901	Esrrg		NC_000001.11:216547797-216547901	Esrrg
NC_000001.11:216614233-216614344	ESRRG		NC_000001.11:216652249-216652391	ESRRG			NC_000001.11:216550068-216550573	Esrrg		NC_000001.11:216550068-216550573	Esrrg
NC_000001.11:216614475-216614643	ESRRG		NC_000001.11:216680748-216680963	ESRRG			NC_000001.11:216555686-216555867	Esrrg		NC_000001.11:216555686-216555867	Esrrg
NC_000001.11:216652249-216652391	ESRRG		NC_000001.11:216723407-216723510	ESRRG			NC_000001.11:216560746-216560934	Esrrg		NC_000001.11:216560746-216560934	Esrrg
NC_000001.11:216680748-216680963	ESRRG		NC_000001.11:216725269-216725397	ESRRG			NC_000001.11:216563273-216563492	Esrrg		NC_000001.11:216563273-216563492	Esrrg
NC_000001.11:216723407-216723510	ESRRG		NC_000001.11:216806198-216806381	ESRRG			NC_000001.11:216599541-216599687	Esrrg		NC_000001.11:216599541-216599687	Esrrg
NC_000001.11:216725269-216725397	ESRRG		NC_000001.11:216817601-216817738	ESRRG			NC_000001.11:216614233-216614344	Esrrg		NC_000001.11:216614233-216614344	Esrrg
NC_000001.11:216806198-216806381	ESRRG		NC_000001.11:216817807-216817937	ESRRG			NC_000001.11:216614475-216614643	Esrrg		NC_000001.11:216614475-216614643	Esrrg
NC_000001.11:216817601-216817738	ESRRG		NC_000001.11:216843641-216843741	ESRRG			NC_000001.11:216652249-216652391	Esrrg		NC_000001.11:216652249-216652391	Esrrg
NC_000001.11:216817807-216817937	ESRRG		NC_000001.11:216896695-216896857	ESRRG			NC_000001.11:216680748-216680963	Esrrg		NC_000001.11:216680748-216680963	Esrrg
NC_000001.11:216843641-216843741	ESRRG		NC_000001.11:216923056-216923207	ESRRG			NC_000001.11:216723407-216723510	Esrrg		NC_000001.11:216723407-216723510	Esrrg
NC_000001.11:216896695-216896857	ESRRG		NC_000001.11:217022122-217022231	ESRRG			NC_000001.11:216725269-216725397	Esrrg		NC_000001.11:216725269-216725397	Esrrg
NC_000001.11:216923056-216923207	ESRRG		NC_000001.11:217077040-217077148	ESRRG			NC_000001.11:216806198-216806381	Esrrg		NC_000001.11:216806198-216806381	Esrrg
NC_000001.11:217022122-217022231	ESRRG		NC_000001.11:217403140-217403285	ESRRG			NC_000001.11:216817601-216817738	Esrrg		NC_000001.11:216817601-216817738	Esrrg
NC_000001.11:217077040-217077148	ESRRG		NC_000001.11:217425532-217425633	ESRRG			NC_000001.11:216817807-216817937	Esrrg		NC_000001.11:216817807-216817937	Esrrg
NC_000001.11:217403140-217403285	GPATCH2		NC_000001.11:217449523-217449643	GPATCH2			NC_000001.11:216843641-216843741	Esrrg		NC_000001.11:216843641-216843741	Esrrg
NC_000001.11:217425532-217425633	GPATCH2		NC_000001.11:217539541-217539786	GPATCH2			NC_000001.11:216896695-216896857	Esrrg		NC_000001.11:216896695-216896857	Esrrg
NC_000001.11:217449523-217449643	GPATCH2		NC_000001.11:217564289-217564446	GPATCH2			NC_000001.11:216923056-216923207	Esrrg		NC_000001.11:216923056-216923207	Esrrg
NC_000001.11:217539541-217539786	GPATCH2		NC_000001.11:217593225-217593739	GPATCH2			NC_000001.11:217022122-217022231	Esrrg		NC_000001.11:217022122-217022231	Esrrg
NC_000001.11:217564289-217564446	GPATCH2		NC_000001.11:217610103-217610222	GPATCH2			NC_000001.11:217077040-217077148	Esrrg		NC_000001.11:217077040-217077148	Esrrg
NC_000001.11:217593225-217593739	GPATCH2		NC_000001.11:217668686-217668826	SPATA17			NC_000001.11:217403140-217403285	Esrrg		NC_000001.11:217403140-217403285	Gpatch2
NC_000001.11:217610103-217610222	GPATCH2		NC_000001.11:217678667-217678775	SPATA17			NC_000001.11:217425532-217425633	Gpatch2		NC_000001.11:217425532-217425633	Gpatch2
NC_000001.11:217668686-217668826	SPATA17		NC_000001.11:217728997-217729257	SPATA17			NC_000001.11:217449523-217449643	Gpatch2		NC_000001.11:217449523-217449643	Gpatch2
NC_000001.11:217678667-217678775	SPATA17		NC_000001.11:217740506-217740667	SPATA17			NC_000001.11:217539541-217539786	Gpatch2		NC_000001.11:217539541-217539786	Gpatch2
NC_000001.11:217728997-217729257	SPATA17		NC_000001.11:217781064-217781228	SPATA17			NC_000001.11:217564289-217564446	Gpatch2		NC_000001.11:217564289-217564446	Gpatch2
NC_000001.11:217740506-217740667	SPATA17		NC_000001.11:217839279-217839476	SPATA17			NC_000001.11:217593225-217593739	Gpatch2		NC_000001.11:217593225-217593739	Gpatch2
NC_000001.11:217781064-217781228	SPATA17		NC_000001.11:217929467-217929575	SPATA17			NC_000001.11:217610103-217610222	Gpatch2		NC_000001.11:217610103-217610222	Gpatch2
NC_000001.11:217839279-217839476	SPATA17		NC_000001.11:217929776-217929877	SPATA17			NC_000001.11:217668686-217668826	Spata17		NC_000001.11:217668686-217668826	Spata17
NC_000001.11:217929467-217929575	RRP15		NC_000001.11:217940344-217940448	SPATA17			NC_000001.11:217678667-217678775	Spata17		NC_000001.11:217678667-217678775	Spata17
NC_000001.11:217929776-217929877	RRP15		NC_000001.11:218034444-218034630	SPATA17			NC_000001.11:217728997-217729257	Spata17		NC_000001.11:217728997-217729257	Spata17
NC_000001.11:217940344-217940448	RRP15		NC_000001.11:218034687-218034831	SPATA17			NC_000001.11:217740506-217740667	Spata17		NC_000001.11:217740506-217740667	Spata17
NC_000001.11:218034444-218034630	RRP15		NC_000001.11:218049714-218050144	SPATA17			NC_000001.11:217781064-217781228	Spata17		NC_000001.11:217781064-217781228	Spata17
NC_000001.11:218034687-218034831	RRP15		NC_000001.11:218064668-218064898	SPATA17			NC_000001.11:217839279-217839476	Spata17		NC_000001.11:217839279-217839476	Spata17
NC_000001.11:218049714-218050144	RRP15		NC_000001.11:218079053-218079174	SPATA17			NC_000001.11:217929467-217929575	Spata17		NC_000001.11:217929467-217929575	D1Pas1
NC_000001.11:218064668-218064898	RRP15		NC_000001.11:218108079-218108318	SPATA17			NC_000001.11:217929776-217929877	Spata17		NC_000001.11:217929776-217929877	D1Pas1
NC_000001.11:218079053-218079174	RRP15		NC_000001.11:218128143-218128415	SPATA17			NC_000001.11:217940344-217940448	Spata17		NC_000001.11:217940344-217940448	D1Pas1
NC_000001.11:218108079-218108318	RRP15		NC_000001.11:218201047-218201218	SPATA17			NC_000001.11:218034444-218034630	D1Pas1		NC_000001.11:218034444-218034630	Rrp15
NC_000001.11:218128143-218128415	RRP15		NC_000001.11:218241398-218241594	SPATA17			NC_000001.11:218034687-218034831	D1Pas1		NC_000001.11:218034687-218034831	Rrp15
NC_000001.11:218201047-218201218	RRP15		NC_000001.11:218241609-218241719	SPATA17			NC_000001.11:218049714-218050144	D1Pas1		NC_000001.11:218049714-218050144	Rrp15
NC_000001.11:218241398-218241594	RRP15		NC_000001.11:218255244-218255506	SPATA17			NC_000001.11:218064668-218064898	D1Pas1		NC_000001.11:218064668-218064898	Rrp15
NC_000001.11:218241609-218241719	RRP15		NC_000001.11:218473653-218473789	TGFB2			NC_000001.11:218079053-218079174	D1Pas1		NC_000001.11:218079053-218079174	Rrp15
NC_000001.11:218255244-218255506	RRP15		NC_000001.11:219555823-219555944	LYPLAL1			NC_000001.11:218108079-218108318	D1Pas1		NC_000001.11:218108079-218108318	Rrp15
NC_000001.11:218473653-218473789	LYPLAL1		NC_000001.11:220876772-220876878	MTARC1			NC_000001.11:218128143-218128415	D1Pas1		NC_000001.11:218128143-218128415	Rrp15
NC_000001.11:219555823-219555944	ZC3H11B		NC_000001.11:22089877-22090088	CDC42			NC_000001.11:218201047-218201218	D1Pas1		NC_000001.11:218201047-218201218	Rrp15
NC_000001.11:220876772-220876878	HLX		NC_000001.11:221100990-221101163	HLX			NC_000001.11:218241398-218241594	D1Pas1		NC_000001.11:218241398-218241594	Rrp15
NC_000001.11:22089877-22090088	CDC42		NC_000001.11:221239649-221239791	HLX			NC_000001.11:218241609-218241719	D1Pas1		NC_000001.11:218241609-218241719	Rrp15
NC_000001.11:221100990-221101163	DUSP10		NC_000001.11:221524202-221524304	HLX			NC_000001.11:218255244-218255506	D1Pas1		NC_000001.11:218255244-218255506	Rrp15
NC_000001.11:221239649-221239791	DUSP10		NC_000001.11:2239112-2239266	SKI			NC_000001.11:218473653-218473789	Tgfb2		NC_000001.11:218473653-218473789	Lyplal1
NC_000001.11:221524202-221524304	DUSP10		NC_000001.11:224389084-224389274	WDR26			NC_000001.11:220876772-220876878	Mtarc1		NC_000001.11:220876772-220876878	Hlx
NC_000001.11:2239112-2239266	SKI		NC_000001.11:224389697-224389830	WDR26			NC_000001.11:22089877-22090088	Cdc42		NC_000001.11:22089877-22090088	Cdc42
NC_000001.11:224389084-224389274	WDR26		NC_000001.11:224431432-224431594	WDR26			NC_000001.11:221100990-221101163	Hlx		NC_000001.11:221100990-221101163	Dusp10
NC_000001.11:224389697-224389830	WDR26		NC_000001.11:224431640-224431813	WDR26			NC_000001.11:221239649-221239791	Hlx		NC_000001.11:221239649-221239791	Dusp10
NC_000001.11:224431432-224431594	WDR26		NC_000001.11:224434277-224434411	WDR26			NC_000001.11:221524202-221524304	Zbtb4		NC_000001.11:221524202-221524304	Slc35g3
NC_000001.11:224431640-224431813	WDR26		NC_000001.11:226071348-226071488	H3-3A			NC_000001.11:2239112-2239266	Ski		NC_000001.11:2239112-2239266	Ski
NC_000001.11:224434277-224434411	WDR26		NC_000001.11:226071883-226072002	H3-3A			NC_000001.11:224389084-224389274	Wdr26		NC_000001.11:224389084-224389274	Wdr26
NC_000001.11:226071348-226071488	H3-3A		NC_000001.11:226309094-226309201	LIN9			NC_000001.11:224389697-224389830	Wdr26		NC_000001.11:224389697-224389830	Wdr26
NC_000001.11:226071883-226072002	H3-3A		NC_000001.11:227219226-227219462	CDC42BPA			NC_000001.11:224431432-224431594	Wdr26		NC_000001.11:224431432-224431594	Wdr26
NC_000001.11:226309094-226309201	LIN9		NC_000001.11:22782606-22782731	EPHB2			NC_000001.11:224431640-224431813	Wdr26		NC_000001.11:224431640-224431813	Wdr26
NC_000001.11:227219226-227219462	CDC42BPA		NC_000001.11:228457520-228457637	H2AW			NC_000001.11:224434277-224434411	Wdr26		NC_000001.11:224434277-224434411	Wdr26
NC_000001.11:22782606-22782731	EPHB2		NC_000001.11:228610264-228610385	RNF187			NC_000001.11:224434277-224434411	Gm38664		NC_000001.11:224434277-224434411	Gm38664
NC_000001.11:228457520-228457637	H2AW		NC_000001.11:228612505-228612626	RNF187			NC_000001.11:226071348-226071488	H3f3c		NC_000001.11:226071348-226071488	H3f3c
NC_000001.11:228610264-228610385	RHOU		NC_000001.11:228614746-228614867	RNF187			NC_000001.11:226071883-226072002	H3f3a		NC_000001.11:226071883-226072002	H3f3a
NC_000001.11:228612505-228612626	RHOU		NC_000001.11:228616987-228617108	RNF187			NC_000001.11:226309094-226309201	Lin9		NC_000001.11:226309094-226309201	Lin9
NC_000001.11:228614746-228614867	RHOU		NC_000001.11:228619228-228619349	RNF187			NC_000001.11:227219226-227219462	Cdc42bpa		NC_000001.11:227219226-227219462	Cdc42bpa
NC_000001.11:228616987-228617108	RHOU		NC_000001.11:228621443-228621564	RNF187			NC_000001.11:22782606-22782731	Ephb2		NC_000001.11:22782606-22782731	Ephb2
NC_000001.11:228619228-228619349	RHOU		NC_000001.11:228623663-228623784	RNF187			NC_000001.11:228457520-228457637	H2ac7		NC_000001.11:228457520-228457637	H2ac7
NC_000001.11:228621443-228621564	RHOU		NC_000001.11:228625905-228626026	RNF187			NC_000001.11:228610264-228610385	Rhou		NC_000001.11:228610264-228610385	Gas8
NC_000001.11:228623663-228623784	RHOU		NC_000001.11:228628144-228628265	RNF187			NC_000001.11:228612505-228612626	Rhou		NC_000001.11:228612505-228612626	Gas8
NC_000001.11:228625905-228626026	RHOU		NC_000001.11:228630386-228630507	RNF187			NC_000001.11:228614746-228614867	Rhou		NC_000001.11:228614746-228614867	Gas8
NC_000001.11:228628144-228628265	RHOU		NC_000001.11:228632627-228632748	RNF187			NC_000001.11:228616987-228617108	Rhou		NC_000001.11:228616987-228617108	Gas8
NC_000001.11:228630386-228630507	RHOU		NC_000001.11:228634867-228634988	RNF187			NC_000001.11:228619228-228619349	Rhou		NC_000001.11:228619228-228619349	Gas8
NC_000001.11:228632627-228632748	RHOU		NC_000001.11:228637092-228637213	RNF187			NC_000001.11:228621443-228621564	Rhou		NC_000001.11:228621443-228621564	Gas8
NC_000001.11:228634867-228634988	RHOU		NC_000001.11:228639333-228639454	RNF187			NC_000001.11:228623663-228623784	Rhou		NC_000001.11:228623663-228623784	Gas8
NC_000001.11:228637092-228637213	RHOU		NC_000001.11:228641564-228641685	RNF187			NC_000001.11:228625905-228626026	Rhou		NC_000001.11:228625905-228626026	Gas8
NC_000001.11:228639333-228639454	RHOU		NC_000001.11:228643805-228643926	RNF187			NC_000001.11:228628144-228628265	Rhou		NC_000001.11:228628144-228628265	Gas8
NC_000001.11:228641564-228641685	RHOU		NC_000001.11:228646036-228646157	RHOU			NC_000001.11:228630386-228630507	Rhou		NC_000001.11:228630386-228630507	Gas8
NC_000001.11:228643805-228643926	RHOU		NC_000001.11:229570765-229570865	ABCB10			NC_000001.11:228632627-228632748	Rhou		NC_000001.11:228632627-228632748	Gas8
NC_000001.11:228646036-228646157	RHOU		NC_000001.11:23044378-23044532	KDM1A			NC_000001.11:228634867-228634988	Rhou		NC_000001.11:228634867-228634988	Gas8
NC_000001.11:229570765-229570865	TAF5L		NC_000001.11:231370600-231370704	EGLN1			NC_000001.11:228637092-228637213	Rhou		NC_000001.11:228637092-228637213	Gas8
NC_000001.11:23044378-23044532	KDM1A		NC_000001.11:23306412-23306548	HNRNPR			NC_000001.11:228639333-228639454	Rhou		NC_000001.11:228639333-228639454	Gas8
NC_000001.11:231370600-231370704	EGLN1		NC_000001.11:23309732-23310045	HNRNPR			NC_000001.11:228641564-228641685	Rhou		NC_000001.11:228641564-228641685	Gas8
NC_000001.11:23306412-23306548	HNRNPR		NC_000001.11:23310763-23311032	HNRNPR			NC_000001.11:228643805-228643926	Rhou		NC_000001.11:228643805-228643926	Gas8
NC_000001.11:23309732-23310045	HNRNPR		NC_000001.11:23318552-23318737	HNRNPR			NC_000001.11:228646036-228646157	Rhou		NC_000001.11:228646036-228646157	Gas8
NC_000001.11:23310763-23311032	HNRNPR		NC_000001.11:23340784-23341119	HNRNPR			NC_000001.11:229570765-229570865	Ptprn2		NC_000001.11:229570765-229570865	Ptprn2
NC_000001.11:23318552-23318737	HNRNPR		NC_000001.11:235181042-235181191	ARID4B			NC_000001.11:229570765-229570865	Gm6750		NC_000001.11:229570765-229570865	Gm6750
NC_000001.11:23340784-23341119	HNRNPR		NC_000001.11:235213742-235213911	ARID4B			NC_000001.11:23044378-23044532	Kdm1a		NC_000001.11:23044378-23044532	Kdm1a
NC_000001.11:235181042-235181191	ARID4B		NC_000001.11:23559922-23560031	ID3			NC_000001.11:231370600-231370704	Egln1		NC_000001.11:231370600-231370704	Egln1
NC_000001.11:235213742-235213911	ARID4B		NC_000001.11:23562273-23562543	ID3			NC_000001.11:23306412-23306548	Hnrnpr		NC_000001.11:23306412-23306548	Hnrnpr
NC_000001.11:23559922-23560031	RPL11		NC_000001.11:236405770-236405879	EDARADD			NC_000001.11:23309732-23310045	Hnrnpr		NC_000001.11:23309732-23310045	Hnrnpr
NC_000001.11:23562273-23562543	RPL11		NC_000001.11:23695769-23695915	RPL11			NC_000001.11:23310763-23311032	Hnrnpr		NC_000001.11:23310763-23311032	Hnrnpr
NC_000001.11:236405770-236405879	EDARADD		NC_000001.11:237603044-237603270	RYR2			NC_000001.11:23318552-23318737	Hnrnpr		NC_000001.11:23318552-23318737	Hnrnpr
NC_000001.11:23695769-23695915	RPL11		NC_000001.11:237655901-237656075	RYR2			NC_000001.11:23340784-23341119	Hnrnpr		NC_000001.11:23340784-23341119	Hnrnpr
NC_000001.11:237603044-237603270	RYR2		NC_000001.11:237755056-237755166	RYR2			NC_000001.11:235181042-235181191	Arid4b		NC_000001.11:235181042-235181191	Arid4b
NC_000001.11:237655901-237656075	RYR2		NC_000001.11:23949005-23949110	CNR2			NC_000001.11:235213742-235213911	Arid4b		NC_000001.11:235213742-235213911	Arid4b
NC_000001.11:237755056-237755166	RYR2		NC_000001.11:23967434-23967813	SRSF10			NC_000001.11:23559922-23560031	Id3		NC_000001.11:23559922-23560031	Rpl11
NC_000001.11:23949005-23949110	PNRC2		NC_000001.11:23969051-23969303	SRSF10			NC_000001.11:23562273-23562543	Id3		NC_000001.11:23562273-23562543	Rpl11
NC_000001.11:23967434-23967813	SRSF10		NC_000001.11:23969324-23969457	SRSF10			NC_000001.11:236405770-236405879	Crim1		NC_000001.11:236405770-236405879	Fam98a
NC_000001.11:23969051-23969303	SRSF10		NC_000001.11:23970885-23971015	SRSF10			NC_000001.11:23695769-23695915	Rpl11		NC_000001.11:23695769-23695915	Rpl11
NC_000001.11:23969324-23969457	SRSF10		NC_000001.11:23971143-23971488	SRSF10			NC_000001.11:237603044-237603270	1700008P02Rik		NC_000001.11:237603044-237603270	Pex2
NC_000001.11:23970885-23971015	SRSF10		NC_000001.11:23977887-23978345	SRSF10			NC_000001.11:237655901-237656075	Ryr2		NC_000001.11:237655901-237656075	Ryr2
NC_000001.11:23971143-23971488	SRSF10		NC_000001.11:240800634-240800744	RGS7			NC_000001.11:237755056-237755166	Ryr2		NC_000001.11:237755056-237755166	Ryr2
NC_000001.11:23977887-23978345	SRSF10		NC_000001.11:240920611-240920882	RGS7			NC_000001.11:23949005-23949110	H3f3c		NC_000001.11:23949005-23949110	H3f3c
NC_000001.11:240800634-240800744	RGS7		NC_000001.11:241220962-241221064	RGS7			NC_000001.11:23967434-23967813	Srsf10		NC_000001.11:23967434-23967813	Srsf10
NC_000001.11:240920611-240920882	RGS7		NC_000001.11:242288432-242288544	PLD5			NC_000001.11:23969051-23969303	Srsf10		NC_000001.11:23969051-23969303	Srsf10
NC_000001.11:241220962-241221064	RGS7		NC_000001.11:243142251-243142390	CEP170			NC_000001.11:23969324-23969457	Srsf10		NC_000001.11:23969324-23969457	Srsf10
NC_000001.11:242288432-242288544	PLD5		NC_000001.11:243156336-243156497	CEP170			NC_000001.11:23970885-23971015	Srsf10		NC_000001.11:23970885-23971015	Srsf10
NC_000001.11:243142251-243142390	CEP170		NC_000001.11:243392861-243393424	SDCCAG8			NC_000001.11:23971143-23971488	Srsf10		NC_000001.11:23971143-23971488	Srsf10
NC_000001.11:243156336-243156497	CEP170		NC_000001.11:243396886-243397242	SDCCAG8			NC_000001.11:23977887-23978345	Srsf10		NC_000001.11:23977887-23978345	Srsf10
NC_000001.11:243392861-243393424	SDCCAG8		NC_000001.11:243415866-243416454	SDCCAG8			NC_000001.11:240800634-240800744	Rgs7		NC_000001.11:240800634-240800744	Rgs7
NC_000001.11:243396886-243397242	SDCCAG8		NC_000001.11:243422259-243422364	SDCCAG8			NC_000001.11:240920611-240920882	Hnrnpa1		NC_000001.11:240920611-240920882	Hnrnpa1
NC_000001.11:243415866-243416454	SDCCAG8		NC_000001.11:243422389-243422507	SDCCAG8			NC_000001.11:241220962-241221064	Ftl1-ps2		NC_000001.11:241220962-241221064	Vmn2r87
NC_000001.11:243422259-243422364	SDCCAG8		NC_000001.11:243461034-243461321	SDCCAG8			NC_000001.11:242288432-242288544	Pld5		NC_000001.11:242288432-242288544	Pld5
NC_000001.11:243422389-243422507	SDCCAG8		NC_000001.11:243471140-243471277	SDCCAG8			NC_000001.11:243142251-243142390	Cep170		NC_000001.11:243142251-243142390	Cep170
NC_000001.11:243461034-243461321	SDCCAG8		NC_000001.11:243494158-243494396	SDCCAG8			NC_000001.11:243156336-243156497	Cep170		NC_000001.11:243156336-243156497	Cep170
NC_000001.11:243471140-243471277	SDCCAG8		NC_000001.11:243494158-243494396	AKT3			NC_000001.11:243392861-243393424	Sdccag8		NC_000001.11:243392861-243393424	Sdccag8
NC_000001.11:243494158-243494396	SDCCAG8		NC_000001.11:243558653-243558979	AKT3			NC_000001.11:243396886-243397242	Sdccag8		NC_000001.11:243396886-243397242	Sdccag8
NC_000001.11:243494158-243494396	AKT3		NC_000001.11:243573010-243573170	AKT3			NC_000001.11:243415866-243416454	Sdccag8		NC_000001.11:243415866-243416454	Sdccag8
NC_000001.11:243558653-243558979	AKT3		NC_000001.11:243713445-243713647	AKT3			NC_000001.11:243422259-243422364	Sdccag8		NC_000001.11:243422259-243422364	Sdccag8
NC_000001.11:243573010-243573170	AKT3		NC_000001.11:243713760-243713955	AKT3			NC_000001.11:243422389-243422507	Sdccag8		NC_000001.11:243422389-243422507	Sdccag8
NC_000001.11:243713445-243713647	AKT3		NC_000001.11:243713959-243714228	AKT3			NC_000001.11:243461034-243461321	Sdccag8		NC_000001.11:243461034-243461321	Sdccag8
NC_000001.11:243713760-243713955	AKT3		NC_000001.11:243959996-243960131	AKT3			NC_000001.11:243471140-243471277	Sdccag8		NC_000001.11:243471140-243471277	Sdccag8
NC_000001.11:243713959-243714228	AKT3		NC_000001.11:243960184-243960360	AKT3			NC_000001.11:243494158-243494396	Sdccag8		NC_000001.11:243494158-243494396	Sdccag8
NC_000001.11:243959996-243960131	ZBTB18		NC_000001.11:244011516-244011644	AKT3			NC_000001.11:243558653-243558979	Akt3		NC_000001.11:243558653-243558979	Akt3
NC_000001.11:243960184-243960360	ZBTB18		NC_000001.11:244051083-244051394	ZBTB18			NC_000001.11:243573010-243573170	Akt3		NC_000001.11:243573010-243573170	Akt3
NC_000001.11:244011516-244011644	ZBTB18		NC_000001.11:244052085-244052267	ZBTB18			NC_000001.11:243713445-243713647	Akt3		NC_000001.11:243713445-243713647	Akt3
NC_000001.11:244051083-244051394	ZBTB18		NC_000001.11:244053912-244054169	ZBTB18			NC_000001.11:243713760-243713955	Akt3		NC_000001.11:243713760-243713955	Akt3
NC_000001.11:244052085-244052267	ZBTB18		NC_000001.11:244054417-244054699	ZBTB18			NC_000001.11:243713959-243714228	Akt3		NC_000001.11:243713959-243714228	Akt3
NC_000001.11:244053912-244054169	ZBTB18		NC_000001.11:244055796-244055918	ZBTB18			NC_000001.11:243959996-243960131	Zbtb18		NC_000001.11:243959996-243960131	Akt3
NC_000001.11:244054417-244054699	ZBTB18		NC_000001.11:244056090-244056193	ZBTB18			NC_000001.11:243960184-243960360	Zbtb18		NC_000001.11:243960184-243960360	Akt3
NC_000001.11:244055796-244055918	ZBTB18		NC_000001.11:244056837-244057173	ZBTB18			NC_000001.11:244011516-244011644	Zbtb18		NC_000001.11:244011516-244011644	Akt3
NC_000001.11:244056090-244056193	ZBTB18		NC_000001.11:244057316-244057478	ZBTB18			NC_000001.11:244051083-244051394	Zbtb18		NC_000001.11:244051083-244051394	Zbtb18
NC_000001.11:244056837-244057173	ZBTB18		NC_000001.11:244066176-244066318	ZBTB18			NC_000001.11:244052085-244052267	Zbtb18		NC_000001.11:244052085-244052267	Zbtb18
NC_000001.11:244057316-244057478	ZBTB18		NC_000001.11:244106271-244106472	ZBTB18			NC_000001.11:244053912-244054169	Zbtb18		NC_000001.11:244053912-244054169	Zbtb18
NC_000001.11:244066176-244066318	C1orf100		NC_000001.11:244121817-244121978	ZBTB18			NC_000001.11:244054417-244054699	Zbtb18		NC_000001.11:244054417-244054699	Zbtb18
NC_000001.11:244106271-244106472	C1orf100		NC_000001.11:244171645-244172054	ZBTB18			NC_000001.11:244055796-244055918	Zbtb18		NC_000001.11:244055796-244055918	Zbtb18
NC_000001.11:244121817-244121978	C1orf100		NC_000001.11:244853383-244853592	HNRNPU			NC_000001.11:244056090-244056193	Zbtb18		NC_000001.11:244056090-244056193	Zbtb18
NC_000001.11:244171645-244172054	C1orf100		NC_000001.11:244853620-244853739	HNRNPU			NC_000001.11:244056837-244057173	Zbtb18		NC_000001.11:244056837-244057173	Zbtb18
NC_000001.11:244853383-244853592	HNRNPU		NC_000001.11:244854165-244854529	HNRNPU			NC_000001.11:244057316-244057478	Zbtb18		NC_000001.11:244057316-244057478	Zbtb18
NC_000001.11:244853620-244853739	HNRNPU		NC_000001.11:24646960-24647233	SRRM1			NC_000001.11:244066176-244066318	1700016C15Rik		NC_000001.11:244066176-244066318	Zbtb18
NC_000001.11:244854165-244854529	HNRNPU		NC_000001.11:24647968-24648202	SRRM1			NC_000001.11:244106271-244106472	1700016C15Rik		NC_000001.11:244106271-244106472	Zbtb18
NC_000001.11:24646960-24647233	SRRM1		NC_000001.11:246851892-246852075	AHCTF1			NC_000001.11:244121817-244121978	1700016C15Rik		NC_000001.11:244121817-244121978	Zbtb18
NC_000001.11:24647968-24648202	SRRM1		NC_000001.11:24926411-24926551	RUNX3			NC_000001.11:244171645-244172054	1700016C15Rik		NC_000001.11:244171645-244172054	Zbtb18
NC_000001.11:246851892-246852075	AHCTF1		NC_000001.11:25067464-25067698	RUNX3			NC_000001.11:244853383-244853592	Hnrnpu		NC_000001.11:244853383-244853592	Hnrnpu
NC_000001.11:24926411-24926551	RUNX3		NC_000001.11:25090058-25090194	RUNX3			NC_000001.11:244853620-244853739	Hnrnpu		NC_000001.11:244853620-244853739	Hnrnpu
NC_000001.11:25067464-25067698	SYF2		NC_000001.11:25829492-25829626	MTFR1L			NC_000001.11:244854165-244854529	Hnrnpu		NC_000001.11:244854165-244854529	Hnrnpu
NC_000001.11:25090058-25090194	SYF2		NC_000001.11:26475108-26475258	HMGN2			NC_000001.11:24646960-24647233	Srrm1		NC_000001.11:24646960-24647233	Srrm1
NC_000001.11:25829492-25829626	MTFR1L		NC_000001.11:26696010-26696145	ARID1A			NC_000001.11:24647968-24648202	Srrm1		NC_000001.11:24647968-24648202	Srrm1
NC_000001.11:26475108-26475258	HMGN2		NC_000001.11:26698120-26698407	ARID1A			NC_000001.11:246851892-246852075	Ahctf1		NC_000001.11:246851892-246852075	Ahctf1
NC_000001.11:26696010-26696145	ARID1A		NC_000001.11:26723633-26723742	ARID1A			NC_000001.11:24926411-24926551	Runx3		NC_000001.11:24926411-24926551	Runx3
NC_000001.11:26698120-26698407	ARID1A		NC_000001.11:26723819-26724074	ARID1A			NC_000001.11:25067464-25067698	Runx3		NC_000001.11:25067464-25067698	Syf2
NC_000001.11:26723633-26723742	ARID1A		NC_000001.11:26780781-26780884	ARID1A			NC_000001.11:25090058-25090194	Runx3		NC_000001.11:25090058-25090194	Syf2
NC_000001.11:26723819-26724074	ARID1A		NC_000001.11:26781282-26781394	ARID1A			NC_000001.11:25829492-25829626	Mtfr1l		NC_000001.11:25829492-25829626	Mtfr1l
NC_000001.11:26780781-26780884	ARID1A		NC_000001.11:26781864-26781971	ARID1A			NC_000001.11:26475108-26475258	Hmgn2		NC_000001.11:26475108-26475258	Hmgn2
NC_000001.11:26781282-26781394	ARID1A		NC_000001.11:26782002-26782126	ARID1A			NC_000001.11:26696010-26696145	Arid1a		NC_000001.11:26696010-26696145	Arid1a
NC_000001.11:26781864-26781971	ARID1A		NC_000001.11:27325218-27325326	TMEM222			NC_000001.11:26698120-26698407	Arid1a		NC_000001.11:26698120-26698407	Arid1a
NC_000001.11:26782002-26782126	ARID1A		NC_000001.11:27405764-27405887	WASF2			NC_000001.11:26723633-26723742	Arid1a		NC_000001.11:26723633-26723742	Arid1a
NC_000001.11:27325218-27325326	TMEM222		NC_000001.11:27534399-27534591	AHDC1			NC_000001.11:26723819-26724074	Arid1a		NC_000001.11:26723819-26724074	Arid1a
NC_000001.11:27405764-27405887	WASF2		NC_000001.11:27534663-27534774	AHDC1			NC_000001.11:26780781-26780884	Arid1a		NC_000001.11:26780781-26780884	Arid1a
NC_000001.11:27534399-27534591	AHDC1		NC_000001.11:27552004-27552133	AHDC1			NC_000001.11:26781282-26781394	Arid1a		NC_000001.11:26781282-26781394	Arid1a
NC_000001.11:27534663-27534774	AHDC1		NC_000001.11:27560970-27561073	AHDC1			NC_000001.11:26781864-26781971	Arid1a		NC_000001.11:26781864-26781971	Arid1a
NC_000001.11:27552004-27552133	AHDC1		NC_000001.11:27561570-27561685	AHDC1			NC_000001.11:26782002-26782126	Arid1a		NC_000001.11:26782002-26782126	Arid1a
NC_000001.11:27560970-27561073	AHDC1		NC_000001.11:27567391-27567491	AHDC1			NC_000001.11:27325218-27325326	Mitf		NC_000001.11:27325218-27325326	Frmd4b
NC_000001.11:27561570-27561685	AHDC1		NC_000001.11:27571769-27572025	AHDC1			NC_000001.11:27405764-27405887	Wasf2		NC_000001.11:27405764-27405887	Wasf2
NC_000001.11:27567391-27567491	AHDC1		NC_000001.11:27594054-27594224	AHDC1			NC_000001.11:27534399-27534591	Ahdc1		NC_000001.11:27534399-27534591	Ahdc1
NC_000001.11:27571769-27572025	AHDC1		NC_000001.11:27601105-27601241	AHDC1			NC_000001.11:27534663-27534774	Ahdc1		NC_000001.11:27534663-27534774	Ahdc1
NC_000001.11:27594054-27594224	AHDC1		NC_000001.11:27726077-27726189	FAM76A			NC_000001.11:27552004-27552133	Ahdc1		NC_000001.11:27552004-27552133	Ahdc1
NC_000001.11:27601105-27601241	AHDC1		NC_000001.11:28027799-28027964	EYA3			NC_000001.11:27560970-27561073	Ahdc1		NC_000001.11:27560970-27561073	Ahdc1
NC_000001.11:27726077-27726189	FAM76A		NC_000001.11:28209946-28210102	DNAJC8			NC_000001.11:27561570-27561685	Ahdc1		NC_000001.11:27561570-27561685	Ahdc1
NC_000001.11:28027799-28027964	EYA3		NC_000001.11:28668898-28669043	GMEB1			NC_000001.11:27567391-27567491	Ahdc1		NC_000001.11:27567391-27567491	Ahdc1
NC_000001.11:28209946-28210102	DNAJC8		NC_000001.11:28743887-28743990	YTHDF2			NC_000001.11:27571769-27572025	Ahdc1		NC_000001.11:27571769-27572025	Ahdc1
NC_000001.11:28668898-28669043	GMEB1		NC_000001.11:28769666-28769782	YTHDF2			NC_000001.11:27594054-27594224	Ahdc1		NC_000001.11:27594054-27594224	Ahdc1
NC_000001.11:28743887-28743990	YTHDF2		NC_000001.11:29159849-29160124	SRSF4			NC_000001.11:27601105-27601241	Ahdc1		NC_000001.11:27601105-27601241	Ahdc1
NC_000001.11:28769666-28769782	YTHDF2		NC_000001.11:29165977-29166105	SRSF4			NC_000001.11:27726077-27726189	Fam76a		NC_000001.11:27726077-27726189	Fam76a
NC_000001.11:29159849-29160124	SRSF4		NC_000001.11:29168564-29168673	SRSF4			NC_000001.11:28027799-28027964	Eya3		NC_000001.11:28027799-28027964	Eya3
NC_000001.11:29165977-29166105	SRSF4		NC_000001.11:2975966-2976111	TTC34			NC_000001.11:28209946-28210102	Dnajc8		NC_000001.11:28209946-28210102	Dnajc8
NC_000001.11:29168564-29168673	SRSF4		NC_000001.11:3075238-3075567	PRDM16			NC_000001.11:28668898-28669043	Gmeb1		NC_000001.11:28668898-28669043	Gmeb1
NC_000001.11:2975966-2976111	ACTRT2		NC_000001.11:30776217-30776327	LAPTM5			NC_000001.11:28743887-28743990	Ythdf2		NC_000001.11:28743887-28743990	Ythdf2
NC_000001.11:3075238-3075567	PRDM16		NC_000001.11:30931521-30931801	PUM1			NC_000001.11:28769666-28769782	Ythdf2		NC_000001.11:28769666-28769782	Ythdf2
NC_000001.11:30776217-30776327	SDC3		NC_000001.11:30932176-30932411	PUM1			NC_000001.11:29159849-29160124	Srsf4		NC_000001.11:29159849-29160124	Srsf4
NC_000001.11:30931521-30931801	PUM1		NC_000001.11:30964641-30964955	PUM1			NC_000001.11:29165977-29166105	Srsf4		NC_000001.11:29165977-29166105	Srsf4
NC_000001.11:30932176-30932411	PUM1		NC_000001.11:30992366-30992697	PUM1			NC_000001.11:29168564-29168673	Srsf4		NC_000001.11:29168564-29168673	Srsf4
NC_000001.11:30964641-30964955	PUM1		NC_000001.11:30995074-30995258	PUM1			NC_000001.11:2975966-2976111	Ttc34		NC_000001.11:2975966-2976111	Actrt2
NC_000001.11:30992366-30992697	PUM1		NC_000001.11:31005838-31006058	PUM1			NC_000001.11:3075238-3075567	Prdm16		NC_000001.11:3075238-3075567	Prdm16
NC_000001.11:30995074-30995258	PUM1		NC_000001.11:31006934-31007178	PUM1			NC_000001.11:30776217-30776327	AI593442		NC_000001.11:30776217-30776327	Zc3h12c
NC_000001.11:31005838-31006058	PUM1		NC_000001.11:31059207-31059362	PUM1			NC_000001.11:30931521-30931801	Pum1		NC_000001.11:30931521-30931801	Pum1
NC_000001.11:31006934-31007178	PUM1		NC_000001.11:31059387-31059581	PUM1			NC_000001.11:30932176-30932411	Pum1		NC_000001.11:30932176-30932411	Pum1
NC_000001.11:31059207-31059362	PUM1		NC_000001.11:31735185-31735288	ADGRB2			NC_000001.11:30964641-30964955	Pum1		NC_000001.11:30964641-30964955	Pum1
NC_000001.11:31059387-31059581	PUM1		NC_000001.11:31742875-31743026	ADGRB2			NC_000001.11:30992366-30992697	Pum1		NC_000001.11:30992366-30992697	Pum1
NC_000001.11:31735185-31735288	ADGRB2		NC_000001.11:31753252-31753376	ADGRB2			NC_000001.11:30995074-30995258	Pum1		NC_000001.11:30995074-30995258	Pum1
NC_000001.11:31742875-31743026	ADGRB2		NC_000001.11:31786640-31786746	ADGRB2			NC_000001.11:31005838-31006058	Pum1		NC_000001.11:31005838-31006058	Pum1
NC_000001.11:31753252-31753376	ADGRB2		NC_000001.11:32042582-32042759	KHDRBS1			NC_000001.11:31006934-31007178	Pum1		NC_000001.11:31006934-31007178	Pum1
NC_000001.11:31786640-31786746	SPOCD1		NC_000001.11:32043767-32043904	KHDRBS1			NC_000001.11:31059207-31059362	Pum1		NC_000001.11:31059207-31059362	Pum1
NC_000001.11:32042582-32042759	KHDRBS1		NC_000001.11:32044637-32044943	KHDRBS1			NC_000001.11:31059387-31059581	Pum1		NC_000001.11:31059387-31059581	Pum1
NC_000001.11:32043767-32043904	KHDRBS1		NC_000001.11:32539327-32539482	ZBTB8A			NC_000001.11:31735185-31735288	Adgrb2		NC_000001.11:31735185-31735288	Adgrb2
NC_000001.11:32044637-32044943	KHDRBS1		NC_000001.11:3274321-3274445	PRDM16			NC_000001.11:31742875-31743026	Adgrb2		NC_000001.11:31742875-31743026	Adgrb2
NC_000001.11:32539327-32539482	ZBTB8A		NC_000001.11:3274513-3274615	PRDM16			NC_000001.11:31753252-31753376	Adgrb2		NC_000001.11:31753252-31753376	Adgrb2
NC_000001.11:3274321-3274445	PRDM16		NC_000001.11:32938387-32938494	RNF19B			NC_000001.11:31786640-31786746	Adgrb2		NC_000001.11:31786640-31786746	Spocd1
NC_000001.11:3274513-3274615	PRDM16		NC_000001.11:33257078-33257257	ZNF362			NC_000001.11:32042582-32042759	Khdrbs1		NC_000001.11:32042582-32042759	Khdrbs1
NC_000001.11:32938387-32938494	RNF19B		NC_000001.11:33270517-33270622	ZNF362			NC_000001.11:32043767-32043904	Khdrbs1		NC_000001.11:32043767-32043904	Khdrbs1
NC_000001.11:33257078-33257257	ZNF362		NC_000001.11:33280194-33280319	ZNF362			NC_000001.11:32044637-32044943	Khdrbs1		NC_000001.11:32044637-32044943	Khdrbs1
NC_000001.11:33270517-33270622	ZNF362		NC_000001.11:33300164-33300266	ZNF362			NC_000001.11:32539327-32539482	Zbtb8a		NC_000001.11:32539327-32539482	Zbtb8a
NC_000001.11:33280194-33280319	ZNF362		NC_000001.11:33334058-33334291	PHC2			NC_000001.11:3274321-3274445	Prdm16		NC_000001.11:3274321-3274445	Prdm16
NC_000001.11:33300164-33300266	ZNF362		NC_000001.11:33368542-33368709	PHC2			NC_000001.11:3274513-3274615	Prdm16		NC_000001.11:3274513-3274615	Prdm16
NC_000001.11:33334058-33334291	PHC2		NC_000001.11:34165184-34165326	CSMD2			NC_000001.11:32938387-32938494	Rnf19b		NC_000001.11:32938387-32938494	Rnf19b
NC_000001.11:33368542-33368709	PHC2		NC_000001.11:34379630-34379785	C1orf94			NC_000001.11:33257078-33257257	Zfp362		NC_000001.11:33257078-33257257	Zfp362
NC_000001.11:34165184-34165326	CSMD2		NC_000001.11:34886070-34886179	DLGAP3			NC_000001.11:33270517-33270622	Zfp362		NC_000001.11:33270517-33270622	Zfp362
NC_000001.11:34379630-34379785	GJB5		NC_000001.11:35181053-35181293	SFPQ			NC_000001.11:33280194-33280319	Zfp362		NC_000001.11:33280194-33280319	Zfp362
NC_000001.11:34886070-34886179	DLGAP3		NC_000001.11:35184561-35184829	SFPQ			NC_000001.11:33300164-33300266	Zfp362		NC_000001.11:33300164-33300266	Zfp362
NC_000001.11:35181053-35181293	SFPQ		NC_000001.11:35358895-35359178	ZMYM4			NC_000001.11:33334058-33334291	Phc2		NC_000001.11:33334058-33334291	Phc2
NC_000001.11:35184561-35184829	SFPQ		NC_000001.11:35361178-35361294	ZMYM4			NC_000001.11:33368542-33368709	Phc2		NC_000001.11:33368542-33368709	Phc2
NC_000001.11:35358895-35359178	ZMYM4		NC_000001.11:35361630-35361809	ZMYM4			NC_000001.11:34165184-34165326	CK137956		NC_000001.11:34165184-34165326	CK137956
NC_000001.11:35361178-35361294	ZMYM4		NC_000001.11:35448158-35448285	KIAA0319L			NC_000001.11:34165184-34165326	Csmd2		NC_000001.11:34165184-34165326	Csmd2
NC_000001.11:35361630-35361809	ZMYM4		NC_000001.11:35668658-35668813	PSMB2			NC_000001.11:34379630-34379785	CK137956		NC_000001.11:34379630-34379785	Gjb5
NC_000001.11:35448158-35448285	KIAA0319L		NC_000001.11:35893563-35893825	AGO1			NC_000001.11:34886070-34886179	Dlgap3		NC_000001.11:34886070-34886179	Dlgap3
NC_000001.11:35668658-35668813	C1orf216		NC_000001.11:36008669-36008786	AGO3			NC_000001.11:35181053-35181293	Sfpq		NC_000001.11:35181053-35181293	Sfpq
NC_000001.11:35893563-35893825	AGO1		NC_000001.11:36174861-36175023	MAP7D1			NC_000001.11:35184561-35184829	Sfpq		NC_000001.11:35184561-35184829	Sfpq
NC_000001.11:36008669-36008786	AGO3		NC_000001.11:36293959-36294264	THRAP3			NC_000001.11:35358895-35359178	Zmym4		NC_000001.11:35358895-35359178	Zmym4
NC_000001.11:36174861-36175023	MAP7D1		NC_000001.11:36546819-36546922	CSF3R			NC_000001.11:35361178-35361294	Zmym4		NC_000001.11:35361178-35361294	Zmym4
NC_000001.11:36293959-36294264	THRAP3		NC_000001.11:36658136-36658261	CSF3R			NC_000001.11:35361630-35361809	Zmym4		NC_000001.11:35361630-35361809	Zmym4
NC_000001.11:36546819-36546922	GRIK3		NC_000001.11:36755781-36755903	CSF3R			NC_000001.11:35448158-35448285	AU040320		NC_000001.11:35448158-35448285	AU040320
NC_000001.11:36658136-36658261	GRIK3		NC_000001.11:36795529-36795804	GRIK3			NC_000001.11:35668658-35668813	Psmb2		NC_000001.11:35668658-35668813	5730409E04Rik
NC_000001.11:36755781-36755903	GRIK3		NC_000001.11:36845132-36845306	GRIK3			NC_000001.11:35893563-35893825	Ago1		NC_000001.11:35893563-35893825	Ago1
NC_000001.11:36795529-36795804	GRIK3		NC_000001.11:36853762-36853876	GRIK3			NC_000001.11:36008669-36008786	Ago3		NC_000001.11:36008669-36008786	Ago3
NC_000001.11:36845132-36845306	GRIK3		NC_000001.11:36908591-36908729	GRIK3			NC_000001.11:36174861-36175023	Map7d1		NC_000001.11:36174861-36175023	Map7d1
NC_000001.11:36853762-36853876	GRIK3		NC_000001.11:36978065-36978251	GRIK3			NC_000001.11:36293959-36294264	Thrap3		NC_000001.11:36293959-36294264	Thrap3
NC_000001.11:36908591-36908729	GRIK3		NC_000001.11:36988713-36988939	GRIK3			NC_000001.11:36546819-36546922	Iftap		NC_000001.11:36546819-36546922	Lrrc4c
NC_000001.11:36978065-36978251	GRIK3		NC_000001.11:37031296-37031403	GRIK3			NC_000001.11:36658136-36658261	Csf3r		NC_000001.11:36658136-36658261	Grik3
NC_000001.11:36988713-36988939	GRIK3		NC_000001.11:37033996-37034184	GRIK3			NC_000001.11:36755781-36755903	Csf3r		NC_000001.11:36755781-36755903	Grik3
NC_000001.11:37031296-37031403	GRIK3		NC_000001.11:37315506-37315676	GRIK3			NC_000001.11:36795529-36795804	Grik3		NC_000001.11:36795529-36795804	Grik3
NC_000001.11:37033996-37034184	GRIK3		NC_000001.11:37496500-37496638	MEAF6			NC_000001.11:36845132-36845306	Grik3		NC_000001.11:36845132-36845306	Grik3
NC_000001.11:37315506-37315676	ZC3H12A		NC_000001.11:38029305-38029548	UTP11			NC_000001.11:36853762-36853876	Grik3		NC_000001.11:36853762-36853876	Grik3
NC_000001.11:37496500-37496638	MEAF6		NC_000001.11:38039390-38039556	UTP11			NC_000001.11:36908591-36908729	Grik3		NC_000001.11:36908591-36908729	Grik3
NC_000001.11:38029305-38029548	POU3F1		NC_000001.11:38045736-38045858	POU3F1			NC_000001.11:36978065-36978251	Grik3		NC_000001.11:36978065-36978251	Grik3
NC_000001.11:38039390-38039556	POU3F1		NC_000001.11:38088907-38089048	POU3F1			NC_000001.11:36988713-36988939	Grik3		NC_000001.11:36988713-36988939	Grik3
NC_000001.11:38045736-38045858	POU3F1		NC_000001.11:38095328-38095725	POU3F1			NC_000001.11:37031296-37031403	Grik3		NC_000001.11:37031296-37031403	Grik3
NC_000001.11:38088907-38089048	RRAGC		NC_000001.11:38114398-38114619	POU3F1			NC_000001.11:37033996-37034184	Grik3		NC_000001.11:37033996-37034184	Grik3
NC_000001.11:38095328-38095725	RRAGC		NC_000001.11:38129385-38129509	POU3F1			NC_000001.11:37315506-37315676	Grik3		NC_000001.11:37315506-37315676	Zc3h12a
NC_000001.11:38114398-38114619	RRAGC		NC_000001.11:38133770-38133926	POU3F1			NC_000001.11:37496500-37496638	Meaf6		NC_000001.11:37496500-37496638	Meaf6
NC_000001.11:38129385-38129509	RRAGC		NC_000001.11:38134314-38134460	POU3F1			NC_000001.11:38029305-38029548	Utp11		NC_000001.11:38029305-38029548	Pou3f1
NC_000001.11:38133770-38133926	RRAGC		NC_000001.11:38138171-38138341	POU3F1			NC_000001.11:38039390-38039556	Utp11		NC_000001.11:38039390-38039556	Pou3f1
NC_000001.11:38134314-38134460	RRAGC		NC_000001.11:38162456-38162734	POU3F1			NC_000001.11:38045736-38045858	Pou3f1		NC_000001.11:38045736-38045858	Pou3f1
NC_000001.11:38138171-38138341	RRAGC		NC_000001.11:38191390-38191642	POU3F1			NC_000001.11:38088907-38089048	Pou3f1		NC_000001.11:38088907-38089048	Rragc
NC_000001.11:38162456-38162734	RRAGC		NC_000001.11:38197684-38197823	POU3F1			NC_000001.11:38095328-38095725	Pou3f1		NC_000001.11:38095328-38095725	Rragc
NC_000001.11:38191390-38191642	RRAGC		NC_000001.11:38222249-38222428	POU3F1			NC_000001.11:38114398-38114619	Pou3f1		NC_000001.11:38114398-38114619	Rragc
NC_000001.11:38197684-38197823	RRAGC		NC_000001.11:38246996-38247243	POU3F1			NC_000001.11:38129385-38129509	Pou3f1		NC_000001.11:38129385-38129509	Rragc
NC_000001.11:38222249-38222428	RRAGC		NC_000001.11:38258405-38258716	POU3F1			NC_000001.11:38133770-38133926	Pou3f1		NC_000001.11:38133770-38133926	Rragc
NC_000001.11:38246996-38247243	RRAGC		NC_000001.11:38270954-38271108	POU3F1			NC_000001.11:38134314-38134460	Pou3f1		NC_000001.11:38134314-38134460	Rragc
NC_000001.11:38258405-38258716	RRAGC		NC_000001.11:38288641-38288810	POU3F1			NC_000001.11:38138171-38138341	Pou3f1		NC_000001.11:38138171-38138341	Rragc
NC_000001.11:38270954-38271108	RRAGC		NC_000001.11:38326854-38327137	POU3F1			NC_000001.11:38162456-38162734	Pou3f1		NC_000001.11:38162456-38162734	Rragc
NC_000001.11:38288641-38288810	RRAGC		NC_000001.11:38336471-38336919	POU3F1			NC_000001.11:38191390-38191642	Pou3f1		NC_000001.11:38191390-38191642	Rragc
NC_000001.11:38326854-38327137	RRAGC		NC_000001.11:38353968-38354134	POU3F1			NC_000001.11:38197684-38197823	Pou3f1		NC_000001.11:38197684-38197823	Rragc
NC_000001.11:38336471-38336919	RRAGC		NC_000001.11:38354154-38354341	POU3F1			NC_000001.11:38222249-38222428	Pou3f1		NC_000001.11:38222249-38222428	Rragc
NC_000001.11:38353968-38354134	RRAGC		NC_000001.11:38370959-38371071	POU3F1			NC_000001.11:38246996-38247243	Pou3f1		NC_000001.11:38246996-38247243	Rragc
NC_000001.11:38354154-38354341	RRAGC		NC_000001.11:38371078-38371271	POU3F1			NC_000001.11:38258405-38258716	Pou3f1		NC_000001.11:38258405-38258716	Rragc
NC_000001.11:38370959-38371071	RRAGC		NC_000001.11:38381409-38381514	POU3F1			NC_000001.11:38270954-38271108	Pou3f1		NC_000001.11:38270954-38271108	Rragc
NC_000001.11:38371078-38371271	RRAGC		NC_000001.11:38445061-38445184	POU3F1			NC_000001.11:38288641-38288810	Pou3f1		NC_000001.11:38288641-38288810	Rragc
NC_000001.11:38381409-38381514	RRAGC		NC_000001.11:38496536-38496687	POU3F1			NC_000001.11:38326854-38327137	Pou3f1		NC_000001.11:38326854-38327137	Rragc
NC_000001.11:38445061-38445184	RRAGC		NC_000001.11:38498175-38498396	POU3F1			NC_000001.11:38336471-38336919	Pou3f1		NC_000001.11:38336471-38336919	Rragc
NC_000001.11:38496536-38496687	RRAGC		NC_000001.11:38512316-38512482	POU3F1			NC_000001.11:38353968-38354134	Pou3f1		NC_000001.11:38353968-38354134	Rragc
NC_000001.11:38498175-38498396	RRAGC		NC_000001.11:38547374-38547545	POU3F1			NC_000001.11:38354154-38354341	Pou3f1		NC_000001.11:38354154-38354341	Rragc
NC_000001.11:38512316-38512482	RRAGC		NC_000001.11:38551577-38551746	POU3F1			NC_000001.11:38370959-38371071	Pou3f1		NC_000001.11:38370959-38371071	Rragc
NC_000001.11:38547374-38547545	RRAGC		NC_000001.11:38558720-38558838	POU3F1			NC_000001.11:38371078-38371271	Pou3f1		NC_000001.11:38371078-38371271	Rragc
NC_000001.11:38551577-38551746	RRAGC		NC_000001.11:38559919-38560069	POU3F1			NC_000001.11:38381409-38381514	Pou3f1		NC_000001.11:38381409-38381514	Rragc
NC_000001.11:38558720-38558838	RRAGC		NC_000001.11:38570351-38570515	POU3F1			NC_000001.11:38445061-38445184	Pou3f1		NC_000001.11:38445061-38445184	Rragc
NC_000001.11:38559919-38560069	RRAGC		NC_000001.11:38607970-38608161	POU3F1			NC_000001.11:38496536-38496687	Pou3f1		NC_000001.11:38496536-38496687	Rragc
NC_000001.11:38570351-38570515	RRAGC		NC_000001.11:38657400-38657519	POU3F1			NC_000001.11:38498175-38498396	Pou3f1		NC_000001.11:38498175-38498396	Rragc
NC_000001.11:38607970-38608161	RRAGC		NC_000001.11:38669816-38669928	POU3F1			NC_000001.11:38512316-38512482	Pou3f1		NC_000001.11:38512316-38512482	Rragc
NC_000001.11:38657400-38657519	RRAGC		NC_000001.11:38686091-38686508	POU3F1			NC_000001.11:38547374-38547545	Pou3f1		NC_000001.11:38547374-38547545	Rragc
NC_000001.11:38669816-38669928	RRAGC		NC_000001.11:38727594-38727788	POU3F1			NC_000001.11:38551577-38551746	Pou3f1		NC_000001.11:38551577-38551746	Rragc
NC_000001.11:38686091-38686508	RRAGC		NC_000001.11:38727815-38728010	POU3F1			NC_000001.11:38558720-38558838	Pou3f1		NC_000001.11:38558720-38558838	Rragc
NC_000001.11:38727594-38727788	RRAGC		NC_000001.11:38783759-38783941	POU3F1			NC_000001.11:38559919-38560069	Pou3f1		NC_000001.11:38559919-38560069	Rragc
NC_000001.11:38727815-38728010	RRAGC		NC_000001.11:38813136-38813297	POU3F1			NC_000001.11:38570351-38570515	Pou3f1		NC_000001.11:38570351-38570515	Rragc
NC_000001.11:38783759-38783941	RRAGC		NC_000001.11:38826104-38826655	POU3F1			NC_000001.11:38607970-38608161	Pou3f1		NC_000001.11:38607970-38608161	Rragc
NC_000001.11:38813136-38813297	RRAGC		NC_000001.11:38855713-38855918	RRAGC			NC_000001.11:38657400-38657519	Pou3f1		NC_000001.11:38657400-38657519	Rragc
NC_000001.11:38826104-38826655	RRAGC		NC_000001.11:39005761-39005900	AKIRIN1			NC_000001.11:38669816-38669928	Pou3f1		NC_000001.11:38669816-38669928	Rragc
NC_000001.11:38855713-38855918	RRAGC		NC_000001.11:39268362-39268525	MACF1			NC_000001.11:38686091-38686508	Pou3f1		NC_000001.11:38686091-38686508	Rragc
NC_000001.11:39005761-39005900	AKIRIN1		NC_000001.11:39563813-39563957	PABPC4			NC_000001.11:38727594-38727788	Pou3f1		NC_000001.11:38727594-38727788	Rragc
NC_000001.11:39268362-39268525	MACF1		NC_000001.11:39571081-39571191	PABPC4			NC_000001.11:38727815-38728010	Pou3f1		NC_000001.11:38727815-38728010	Rragc
NC_000001.11:39563813-39563957	PABPC4		NC_000001.11:40709283-40709435	NFYC			NC_000001.11:38783759-38783941	Pou3f1		NC_000001.11:38783759-38783941	Rragc
NC_000001.11:39571081-39571191	PABPC4		NC_000001.11:40754349-40754451	NFYC			NC_000001.11:38813136-38813297	Pou3f1		NC_000001.11:38813136-38813297	Rragc
NC_000001.11:40709283-40709435	NFYC		NC_000001.11:41151603-41151705	SCMH1			NC_000001.11:38826104-38826655	Pou3f1		NC_000001.11:38826104-38826655	Rragc
NC_000001.11:40754349-40754451	NFYC		NC_000001.11:41291382-41291494	SCMH1			NC_000001.11:38855713-38855918	Rragc		NC_000001.11:38855713-38855918	Rragc
NC_000001.11:41151603-41151705	SCMH1		NC_000001.11:41315154-41315343	SCMH1			NC_000001.11:39005761-39005900	Akirin1		NC_000001.11:39005761-39005900	Akirin1
NC_000001.11:41291382-41291494	FOXO6		NC_000001.11:41342168-41342330	SCMH1			NC_000001.11:39268362-39268525	Macf1		NC_000001.11:39268362-39268525	Macf1
NC_000001.11:41315154-41315343	FOXO6		NC_000001.11:41366287-41366436	FOXO6			NC_000001.11:39563813-39563957	Pabpc4		NC_000001.11:39563813-39563957	Pabpc4
NC_000001.11:41342168-41342330	FOXO6		NC_000001.11:41366636-41366768	FOXO6			NC_000001.11:39571081-39571191	Pabpc4		NC_000001.11:39571081-39571191	Pabpc4
NC_000001.11:41366287-41366436	FOXO6		NC_000001.11:41380958-41381147	FOXO6			NC_000001.11:40709283-40709435	Nfyc		NC_000001.11:40709283-40709435	Nfyc
NC_000001.11:41366636-41366768	FOXO6		NC_000001.11:41387608-41387760	FOXO6			NC_000001.11:40754349-40754451	Nfyc		NC_000001.11:40754349-40754451	Nfyc
NC_000001.11:41380958-41381147	FOXO6		NC_000001.11:41524718-41524918	HIVEP3			NC_000001.11:41151603-41151705	Scmh1		NC_000001.11:41151603-41151705	Scmh1
NC_000001.11:41387608-41387760	EDN2		NC_000001.11:41579784-41580048	HIVEP3			NC_000001.11:41291382-41291494	Scmh1		NC_000001.11:41291382-41291494	Foxo6
NC_000001.11:41524718-41524918	HIVEP3		NC_000001.11:42205755-42205897	FOXJ3			NC_000001.11:41315154-41315343	Scmh1		NC_000001.11:41315154-41315343	Foxo6
NC_000001.11:41579784-41580048	HIVEP3		NC_000001.11:42682406-42682534	YBX1			NC_000001.11:41342168-41342330	Scmh1		NC_000001.11:41342168-41342330	Foxo6
NC_000001.11:42205755-42205897	FOXJ3		NC_000001.11:42696165-42696324	YBX1			NC_000001.11:41366287-41366436	Foxo6		NC_000001.11:41366287-41366436	Foxo6
NC_000001.11:42682406-42682534	YBX1		NC_000001.11:42700886-42701051	YBX1			NC_000001.11:41366636-41366768	Foxo6		NC_000001.11:41366636-41366768	Foxo6
NC_000001.11:42696165-42696324	YBX1		NC_000001.11:43582975-43583123	PTPRF			NC_000001.11:41380958-41381147	Foxo6		NC_000001.11:41380958-41381147	Foxo6
NC_000001.11:42700886-42701051	YBX1		NC_000001.11:43964059-43964450	IPO13			NC_000001.11:41387608-41387760	Foxo6		NC_000001.11:41387608-41387760	Edn2
NC_000001.11:43582975-43583123	PTPRF		NC_000001.11:44010717-44010840	SLC6A9			NC_000001.11:41524718-41524918	Hivep3		NC_000001.11:41524718-41524918	Hivep3
NC_000001.11:43964059-43964450	IPO13		NC_000001.11:44223530-44223649	ERI3			NC_000001.11:41579784-41580048	Hivep3		NC_000001.11:41579784-41580048	Hivep3
NC_000001.11:44010717-44010840	SLC6A9		NC_000001.11:44228357-44228605	ERI3			NC_000001.11:42205755-42205897	Foxj3		NC_000001.11:42205755-42205897	Foxj3
NC_000001.11:44223530-44223649	ERI3		NC_000001.11:44229438-44229600	ERI3			NC_000001.11:42682406-42682534	Ybx1		NC_000001.11:42682406-42682534	Ybx1
NC_000001.11:44228357-44228605	ERI3		NC_000001.11:44229997-44230216	ERI3			NC_000001.11:42696165-42696324	Ybx1		NC_000001.11:42696165-42696324	Ybx1
NC_000001.11:44229438-44229600	ERI3		NC_000001.11:44238846-44239014	ERI3			NC_000001.11:42700886-42701051	Ybx1		NC_000001.11:42700886-42701051	Ybx1
NC_000001.11:44229997-44230216	ERI3		NC_000001.11:44249988-44250236	ERI3			NC_000001.11:43582975-43583123	Ptprf		NC_000001.11:43582975-43583123	Ptprf
NC_000001.11:44238846-44239014	ERI3		NC_000001.11:44252431-44252700	ERI3			NC_000001.11:43964059-43964450	Ipo13		NC_000001.11:43964059-43964450	Ipo13
NC_000001.11:44249988-44250236	ERI3		NC_000001.11:44257089-44257295	ERI3			NC_000001.11:44010717-44010840	Slc6a9		NC_000001.11:44010717-44010840	Slc6a9
NC_000001.11:44252431-44252700	ERI3		NC_000001.11:44261287-44261552	ERI3			NC_000001.11:44223530-44223649	Eri3		NC_000001.11:44223530-44223649	Eri3
NC_000001.11:44257089-44257295	ERI3		NC_000001.11:44264188-44264302	ERI3			NC_000001.11:44228357-44228605	Eri3		NC_000001.11:44228357-44228605	Eri3
NC_000001.11:44261287-44261552	ERI3		NC_000001.11:44264364-44264551	ERI3			NC_000001.11:44229438-44229600	Eri3		NC_000001.11:44229438-44229600	Eri3
NC_000001.11:44264188-44264302	ERI3		NC_000001.11:44267441-44267602	ERI3			NC_000001.11:44229997-44230216	Eri3		NC_000001.11:44229997-44230216	Eri3
NC_000001.11:44264364-44264551	ERI3		NC_000001.11:44274074-44274512	ERI3			NC_000001.11:44238846-44239014	Eri3		NC_000001.11:44238846-44239014	Eri3
NC_000001.11:44267441-44267602	ERI3		NC_000001.11:44296179-44296342	ERI3			NC_000001.11:44249988-44250236	Eri3		NC_000001.11:44249988-44250236	Eri3
NC_000001.11:44274074-44274512	ERI3		NC_000001.11:44296929-44297070	ERI3			NC_000001.11:44252431-44252700	Eri3		NC_000001.11:44252431-44252700	Eri3
NC_000001.11:44296179-44296342	ERI3		NC_000001.11:44312977-44313096	ERI3			NC_000001.11:44257089-44257295	Eri3		NC_000001.11:44257089-44257295	Eri3
NC_000001.11:44296929-44297070	ERI3		NC_000001.11:44314319-44314527	ERI3			NC_000001.11:44261287-44261552	Eri3		NC_000001.11:44261287-44261552	Eri3
NC_000001.11:44312977-44313096	ERI3		NC_000001.11:44320612-44320775	ERI3			NC_000001.11:44264188-44264302	Eri3		NC_000001.11:44264188-44264302	Eri3
NC_000001.11:44314319-44314527	ERI3		NC_000001.11:44321736-44321902	ERI3			NC_000001.11:44264364-44264551	Eri3		NC_000001.11:44264364-44264551	Eri3
NC_000001.11:44320612-44320775	ERI3		NC_000001.11:44321914-44322020	ERI3			NC_000001.11:44267441-44267602	Eri3		NC_000001.11:44267441-44267602	Eri3
NC_000001.11:44321736-44321902	ERI3		NC_000001.11:44326423-44326738	ERI3			NC_000001.11:44274074-44274512	Eri3		NC_000001.11:44274074-44274512	Eri3
NC_000001.11:44321914-44322020	ERI3		NC_000001.11:44353765-44353866	ERI3			NC_000001.11:44296179-44296342	Eri3		NC_000001.11:44296179-44296342	Eri3
NC_000001.11:44326423-44326738	ERI3		NC_000001.11:44359334-44359459	ERI3			NC_000001.11:44296929-44297070	Eri3		NC_000001.11:44296929-44297070	Eri3
NC_000001.11:44353765-44353866	ERI3		NC_000001.11:44405251-44405351	RNF220			NC_000001.11:44312977-44313096	Eri3		NC_000001.11:44312977-44313096	Eri3
NC_000001.11:44359334-44359459	RNF220		NC_000001.11:44409322-44409661	RNF220			NC_000001.11:44314319-44314527	Eri3		NC_000001.11:44314319-44314527	Eri3
NC_000001.11:44405251-44405351	RNF220		NC_000001.11:44409680-44409830	RNF220			NC_000001.11:44320612-44320775	Eri3		NC_000001.11:44320612-44320775	Eri3
NC_000001.11:44409322-44409661	RNF220		NC_000001.11:44410406-44410525	RNF220			NC_000001.11:44321736-44321902	Eri3		NC_000001.11:44321736-44321902	Eri3
NC_000001.11:44409680-44409830	RNF220		NC_000001.11:44413858-44414018	RNF220			NC_000001.11:44321914-44322020	Eri3		NC_000001.11:44321914-44322020	Eri3
NC_000001.11:44410406-44410525	RNF220		NC_000001.11:44473175-44473358	RNF220			NC_000001.11:44326423-44326738	Eri3		NC_000001.11:44326423-44326738	Eri3
NC_000001.11:44413858-44414018	RNF220		NC_000001.11:44485870-44485975	RNF220			NC_000001.11:44353765-44353866	Eri3		NC_000001.11:44353765-44353866	Eri3
NC_000001.11:44473175-44473358	RNF220		NC_000001.11:44505545-44505885	RNF220			NC_000001.11:44359334-44359459	Eri3		NC_000001.11:44359334-44359459	Rnf220
NC_000001.11:44485870-44485975	RNF220		NC_000001.11:44507974-44508085	RNF220			NC_000001.11:44405251-44405351	Rnf220		NC_000001.11:44405251-44405351	Rnf220
NC_000001.11:44505545-44505885	RNF220		NC_000001.11:44512581-44512705	RNF220			NC_000001.11:44409322-44409661	Rnf220		NC_000001.11:44409322-44409661	Rnf220
NC_000001.11:44507974-44508085	RNF220		NC_000001.11:44524624-44524968	RNF220			NC_000001.11:44409680-44409830	Rnf220		NC_000001.11:44409680-44409830	Rnf220
NC_000001.11:44512581-44512705	RNF220		NC_000001.11:44524997-44525126	RNF220			NC_000001.11:44410406-44410525	Rnf220		NC_000001.11:44410406-44410525	Rnf220
NC_000001.11:44524624-44524968	RNF220		NC_000001.11:44536699-44537128	RNF220			NC_000001.11:44413858-44414018	Rnf220		NC_000001.11:44413858-44414018	Rnf220
NC_000001.11:44524997-44525126	RNF220		NC_000001.11:44540358-44540558	RNF220			NC_000001.11:44473175-44473358	Rnf220		NC_000001.11:44473175-44473358	Rnf220
NC_000001.11:44536699-44537128	RNF220		NC_000001.11:44540561-44540741	RNF220			NC_000001.11:44485870-44485975	Rnf220		NC_000001.11:44485870-44485975	Rnf220
NC_000001.11:44540358-44540558	RNF220		NC_000001.11:44543336-44543549	RNF220			NC_000001.11:44505545-44505885	Rnf220		NC_000001.11:44505545-44505885	Rnf220
NC_000001.11:44540561-44540741	RNF220		NC_000001.11:44546431-44546625	RNF220			NC_000001.11:44507974-44508085	Rnf220		NC_000001.11:44507974-44508085	Rnf220
NC_000001.11:44543336-44543549	RNF220		NC_000001.11:44559399-44559513	RNF220			NC_000001.11:44512581-44512705	Rnf220		NC_000001.11:44512581-44512705	Rnf220
NC_000001.11:44546431-44546625	RNF220		NC_000001.11:44569221-44569574	RNF220			NC_000001.11:44524624-44524968	Rnf220		NC_000001.11:44524624-44524968	Rnf220
NC_000001.11:44559399-44559513	RNF220		NC_000001.11:44581176-44581323	RNF220			NC_000001.11:44524997-44525126	Rnf220		NC_000001.11:44524997-44525126	Rnf220
NC_000001.11:44569221-44569574	RNF220		NC_000001.11:44598295-44598488	RNF220			NC_000001.11:44536699-44537128	Rnf220		NC_000001.11:44536699-44537128	Rnf220
NC_000001.11:44581176-44581323	RNF220		NC_000001.11:44602782-44602951	RNF220			NC_000001.11:44540358-44540558	Rnf220		NC_000001.11:44540358-44540558	Rnf220
NC_000001.11:44598295-44598488	RNF220		NC_000001.11:44603010-44603251	RNF220			NC_000001.11:44540561-44540741	Rnf220		NC_000001.11:44540561-44540741	Rnf220
NC_000001.11:44602782-44602951	RNF220		NC_000001.11:44603529-44603676	RNF220			NC_000001.11:44543336-44543549	Rnf220		NC_000001.11:44543336-44543549	Rnf220
NC_000001.11:44603010-44603251	RNF220		NC_000001.11:44606025-44606324	RNF220			NC_000001.11:44546431-44546625	Rnf220		NC_000001.11:44546431-44546625	Rnf220
NC_000001.11:44603529-44603676	RNF220		NC_000001.11:44610181-44610323	RNF220			NC_000001.11:44559399-44559513	Rnf220		NC_000001.11:44559399-44559513	Rnf220
NC_000001.11:44606025-44606324	RNF220		NC_000001.11:44610919-44611098	RNF220			NC_000001.11:44569221-44569574	Rnf220		NC_000001.11:44569221-44569574	Rnf220
NC_000001.11:44610181-44610323	RNF220		NC_000001.11:44617154-44617289	RNF220			NC_000001.11:44581176-44581323	Rnf220		NC_000001.11:44581176-44581323	Rnf220
NC_000001.11:44610919-44611098	RNF220		NC_000001.11:44617404-44617542	RNF220			NC_000001.11:44598295-44598488	Rnf220		NC_000001.11:44598295-44598488	Rnf220
NC_000001.11:44617154-44617289	RNF220		NC_000001.11:44619374-44619678	RNF220			NC_000001.11:44602782-44602951	Rnf220		NC_000001.11:44602782-44602951	Rnf220
NC_000001.11:44617404-44617542	RNF220		NC_000001.11:44621976-44622096	RNF220			NC_000001.11:44603010-44603251	Rnf220		NC_000001.11:44603010-44603251	Rnf220
NC_000001.11:44619374-44619678	RNF220		NC_000001.11:44624710-44624909	RNF220			NC_000001.11:44603529-44603676	Rnf220		NC_000001.11:44603529-44603676	Rnf220
NC_000001.11:44621976-44622096	RNF220		NC_000001.11:44635537-44635678	RNF220			NC_000001.11:44606025-44606324	Rnf220		NC_000001.11:44606025-44606324	Rnf220
NC_000001.11:44624710-44624909	RNF220		NC_000001.11:44636393-44636577	RNF220			NC_000001.11:44610181-44610323	Rnf220		NC_000001.11:44610181-44610323	Rnf220
NC_000001.11:44635537-44635678	RNF220		NC_000001.11:44638245-44638359	RNF220			NC_000001.11:44610919-44611098	Rnf220		NC_000001.11:44610919-44611098	Rnf220
NC_000001.11:44636393-44636577	RNF220		NC_000001.11:44640569-44640835	RNF220			NC_000001.11:44617154-44617289	Rnf220		NC_000001.11:44617154-44617289	Rnf220
NC_000001.11:44638245-44638359	RNF220		NC_000001.11:44646276-44646380	RNF220			NC_000001.11:44617404-44617542	Rnf220		NC_000001.11:44617404-44617542	Rnf220
NC_000001.11:44640569-44640835	RNF220		NC_000001.11:44662068-44662185	TMEM53			NC_000001.11:44619374-44619678	Rnf220		NC_000001.11:44619374-44619678	Rnf220
NC_000001.11:44646276-44646380	RNF220		NC_000001.11:45627561-45627679	GPBP1L1			NC_000001.11:44621976-44622096	Rnf220		NC_000001.11:44621976-44622096	Rnf220
NC_000001.11:44662068-44662185	TMEM53		NC_000001.11:45627791-45627902	GPBP1L1			NC_000001.11:44624710-44624909	Rnf220		NC_000001.11:44624710-44624909	Rnf220
NC_000001.11:45627561-45627679	GPBP1L1		NC_000001.11:46131830-46131976	P3R3URF-PIK3R3			NC_000001.11:44635537-44635678	Rnf220		NC_000001.11:44635537-44635678	Rnf220
NC_000001.11:45627791-45627902	GPBP1L1		NC_000001.11:46131830-46131976	PIK3R3			NC_000001.11:44636393-44636577	Rnf220		NC_000001.11:44636393-44636577	Rnf220
NC_000001.11:46131830-46131976	P3R3URF-PIK3R3		NC_000001.11:46303112-46303347	LRRC41			NC_000001.11:44638245-44638359	Rnf220		NC_000001.11:44638245-44638359	Rnf220
NC_000001.11:46131830-46131976	PIK3R3		NC_000001.11:46448336-46448466	FAAH			NC_000001.11:44640569-44640835	Rnf220		NC_000001.11:44640569-44640835	Rnf220
NC_000001.11:46303112-46303347	LRRC41		NC_000001.11:46455970-46456124	FAAH			NC_000001.11:44646276-44646380	Rnf220		NC_000001.11:44646276-44646380	Rnf220
NC_000001.11:46448336-46448466	DMBX1		NC_000001.11:46456175-46456281	FAAH			NC_000001.11:44662068-44662185	Tmem53		NC_000001.11:44662068-44662185	Tmem53
NC_000001.11:46455970-46456124	DMBX1		NC_000001.11:46466539-46466731	FAAH			NC_000001.11:45627561-45627679	Gpbp1l1		NC_000001.11:45627561-45627679	Gpbp1l1
NC_000001.11:46456175-46456281	DMBX1		NC_000001.11:46483496-46483726	FAAH			NC_000001.11:45627791-45627902	Gpbp1l1		NC_000001.11:45627791-45627902	Gpbp1l1
NC_000001.11:46466539-46466731	DMBX1		NC_000001.11:46485606-46485729	FAAH			NC_000001.11:46131830-46131976	Pik3r3		NC_000001.11:46131830-46131976	Pik3r3
NC_000001.11:46483496-46483726	DMBX1		NC_000001.11:46497675-46497893	DMBX1			NC_000001.11:46303112-46303347	Lrrc41		NC_000001.11:46303112-46303347	Lrrc41
NC_000001.11:46485606-46485729	DMBX1		NC_000001.11:46526505-46526610	DMBX1			NC_000001.11:46448336-46448466	Faah		NC_000001.11:46448336-46448466	Dmbx1
NC_000001.11:46497675-46497893	DMBX1		NC_000001.11:46575254-46575547	MKNK1			NC_000001.11:46455970-46456124	Faah		NC_000001.11:46455970-46456124	Dmbx1
NC_000001.11:46526505-46526610	TMEM275		NC_000001.11:47510334-47510542	FOXD2			NC_000001.11:46456175-46456281	Faah		NC_000001.11:46456175-46456281	Dmbx1
NC_000001.11:46575254-46575547	MKNK1		NC_000001.11:47533263-47533441	FOXD2			NC_000001.11:46466539-46466731	Faah		NC_000001.11:46466539-46466731	Dmbx1
NC_000001.11:47510334-47510542	TRABD2B		NC_000001.11:47546870-47547088	FOXD2			NC_000001.11:46483496-46483726	Faah		NC_000001.11:46483496-46483726	Dmbx1
NC_000001.11:47533263-47533441	TRABD2B		NC_000001.11:47558885-47559027	FOXD2			NC_000001.11:46485606-46485729	Faah		NC_000001.11:46485606-46485729	Dmbx1
NC_000001.11:47546870-47547088	TRABD2B		NC_000001.11:47578960-47579121	FOXD2			NC_000001.11:46497675-46497893	Dmbx1		NC_000001.11:46497675-46497893	Dmbx1
NC_000001.11:47558885-47559027	TRABD2B		NC_000001.11:47817923-47818029	TRABD2B			NC_000001.11:46526505-46526610	Dmbx1		NC_000001.11:46526505-46526610	6430628N08Rik
NC_000001.11:47578960-47579121	TRABD2B		NC_000001.11:47912191-47912335	TRABD2B			NC_000001.11:46575254-46575547	Mknk1		NC_000001.11:46575254-46575547	Mknk1
NC_000001.11:47817923-47818029	TRABD2B		NC_000001.11:48647314-48647426	AGBL4			NC_000001.11:47510334-47510542	Foxd2		NC_000001.11:47510334-47510542	Trabd2b
NC_000001.11:47912191-47912335	TRABD2B		NC_000001.11:48695391-48695505	AGBL4			NC_000001.11:47533263-47533441	Foxd2		NC_000001.11:47533263-47533441	Trabd2b
NC_000001.11:48647314-48647426	AGBL4		NC_000001.11:48727871-48728048	AGBL4			NC_000001.11:47546870-47547088	Foxd2		NC_000001.11:47546870-47547088	Trabd2b
NC_000001.11:48695391-48695505	AGBL4		NC_000001.11:48727871-48728048	BEND5			NC_000001.11:47558885-47559027	Foxd2		NC_000001.11:47558885-47559027	Trabd2b
NC_000001.11:48727871-48728048	AGBL4		NC_000001.11:48742665-48742816	AGBL4			NC_000001.11:47578960-47579121	Foxd2		NC_000001.11:47578960-47579121	Trabd2b
NC_000001.11:48727871-48728048	BEND5		NC_000001.11:48742665-48742816	BEND5			NC_000001.11:47817923-47818029	Trabd2b		NC_000001.11:47817923-47818029	Trabd2b
NC_000001.11:48742665-48742816	AGBL4		NC_000001.11:48776712-48776825	AGBL4			NC_000001.11:47912191-47912335	Trabd2b		NC_000001.11:47912191-47912335	Trabd2b
NC_000001.11:48742665-48742816	BEND5		NC_000001.11:48776712-48776825	BEND5			NC_000001.11:48647314-48647426	Agbl4		NC_000001.11:48647314-48647426	Agbl4
NC_000001.11:48776712-48776825	AGBL4		NC_000001.11:48970404-48970665	AGBL4			NC_000001.11:48695391-48695505	Agbl4		NC_000001.11:48695391-48695505	Agbl4
NC_000001.11:48776712-48776825	BEND5		NC_000001.11:49185521-49185680	AGBL4			NC_000001.11:48727871-48728048	Agbl4		NC_000001.11:48727871-48728048	Agbl4
NC_000001.11:48970404-48970665	AGBL4		NC_000001.11:50091278-50091380	ELAVL4			NC_000001.11:48727871-48728048	Bend5		NC_000001.11:48727871-48728048	Bend5
NC_000001.11:49185521-49185680	AGBL4		NC_000001.11:50104291-50104394	ELAVL4			NC_000001.11:48742665-48742816	Agbl4		NC_000001.11:48742665-48742816	Agbl4
NC_000001.11:50091278-50091380	ELAVL4		NC_000001.11:50105818-50105989	ELAVL4			NC_000001.11:48742665-48742816	Bend5		NC_000001.11:48742665-48742816	Bend5
NC_000001.11:50104291-50104394	ELAVL4		NC_000001.11:50108693-50108852	ELAVL4			NC_000001.11:48776712-48776825	Agbl4		NC_000001.11:48776712-48776825	Agbl4
NC_000001.11:50105818-50105989	ELAVL4		NC_000001.11:50108874-50109002	ELAVL4			NC_000001.11:48776712-48776825	Bend5		NC_000001.11:48776712-48776825	Bend5
NC_000001.11:50108693-50108852	ELAVL4		NC_000001.11:50109678-50109974	ELAVL4			NC_000001.11:48970404-48970665	Agbl4		NC_000001.11:48970404-48970665	Agbl4
NC_000001.11:50108874-50109002	ELAVL4		NC_000001.11:50110772-50110972	ELAVL4			NC_000001.11:49185521-49185680	Agbl4		NC_000001.11:49185521-49185680	Agbl4
NC_000001.11:50109678-50109974	ELAVL4		NC_000001.11:50144557-50144746	ELAVL4			NC_000001.11:50091278-50091380	Elavl4		NC_000001.11:50091278-50091380	Elavl4
NC_000001.11:50110772-50110972	ELAVL4		NC_000001.11:50147283-50147422	ELAVL4			NC_000001.11:50104291-50104394	Elavl4		NC_000001.11:50104291-50104394	Elavl4
NC_000001.11:50144557-50144746	ELAVL4		NC_000001.11:50197321-50197535	ELAVL4			NC_000001.11:50105818-50105989	Elavl4		NC_000001.11:50105818-50105989	Elavl4
NC_000001.11:50147283-50147422	ELAVL4		NC_000001.11:50201402-50201579	ELAVL4			NC_000001.11:50108693-50108852	Elavl4		NC_000001.11:50108693-50108852	Elavl4
NC_000001.11:50197321-50197535	ELAVL4		NC_000001.11:50201818-50202137	ELAVL4			NC_000001.11:50108874-50109002	Elavl4		NC_000001.11:50108874-50109002	Elavl4
NC_000001.11:50201402-50201579	ELAVL4		NC_000001.11:50202145-50202289	ELAVL4			NC_000001.11:50109678-50109974	Elavl4		NC_000001.11:50109678-50109974	Elavl4
NC_000001.11:50201818-50202137	ELAVL4		NC_000001.11:50202540-50202888	ELAVL4			NC_000001.11:50110772-50110972	Elavl4		NC_000001.11:50110772-50110972	Elavl4
NC_000001.11:50202145-50202289	ELAVL4		NC_000001.11:50203042-50203269	ELAVL4			NC_000001.11:50144557-50144746	Elavl4		NC_000001.11:50144557-50144746	Elavl4
NC_000001.11:50202540-50202888	ELAVL4		NC_000001.11:50231202-50231330	ELAVL4			NC_000001.11:50147283-50147422	Elavl4		NC_000001.11:50147283-50147422	Elavl4
NC_000001.11:50203042-50203269	ELAVL4		NC_000001.11:50278439-50278554	ELAVL4			NC_000001.11:50197321-50197535	Elavl4		NC_000001.11:50197321-50197535	Elavl4
NC_000001.11:50231202-50231330	DMRTA2		NC_000001.11:50278677-50278809	ELAVL4			NC_000001.11:50201402-50201579	Elavl4		NC_000001.11:50201402-50201579	Elavl4
NC_000001.11:50278439-50278554	DMRTA2		NC_000001.11:50309099-50309279	ELAVL4			NC_000001.11:50201818-50202137	Elavl4		NC_000001.11:50201818-50202137	Elavl4
NC_000001.11:50278677-50278809	DMRTA2		NC_000001.11:50453434-50453538	FAF1			NC_000001.11:50202145-50202289	Elavl4		NC_000001.11:50202145-50202289	Elavl4
NC_000001.11:50309099-50309279	DMRTA2		NC_000001.11:50540558-50540866	FAF1			NC_000001.11:50202540-50202888	Elavl4		NC_000001.11:50202540-50202888	Elavl4
NC_000001.11:50453434-50453538	FAF1		NC_000001.11:50540882-50541003	FAF1			NC_000001.11:50203042-50203269	Elavl4		NC_000001.11:50203042-50203269	Elavl4
NC_000001.11:50540558-50540866	FAF1		NC_000001.11:50559500-50559838	FAF1			NC_000001.11:50231202-50231330	Elavl4		NC_000001.11:50231202-50231330	Dmrta2
NC_000001.11:50540882-50541003	FAF1		NC_000001.11:50565454-50565645	FAF1			NC_000001.11:50278439-50278554	Elavl4		NC_000001.11:50278439-50278554	Dmrta2
NC_000001.11:50559500-50559838	FAF1		NC_000001.11:50570033-50570386	FAF1			NC_000001.11:50278677-50278809	Elavl4		NC_000001.11:50278677-50278809	Dmrta2
NC_000001.11:50565454-50565645	FAF1		NC_000001.11:50577974-50578210	FAF1			NC_000001.11:50309099-50309279	Elavl4		NC_000001.11:50309099-50309279	Dmrta2
NC_000001.11:50570033-50570386	FAF1		NC_000001.11:50583638-50583752	FAF1			NC_000001.11:50453434-50453538	Faf1		NC_000001.11:50453434-50453538	Faf1
NC_000001.11:50577974-50578210	FAF1		NC_000001.11:50633449-50633867	FAF1			NC_000001.11:50540558-50540866	Faf1		NC_000001.11:50540558-50540866	Faf1
NC_000001.11:50583638-50583752	FAF1		NC_000001.11:50669050-50669257	FAF1			NC_000001.11:50540882-50541003	Faf1		NC_000001.11:50540882-50541003	Faf1
NC_000001.11:50633449-50633867	FAF1		NC_000001.11:50696871-50697063	FAF1			NC_000001.11:50559500-50559838	Faf1		NC_000001.11:50559500-50559838	Faf1
NC_000001.11:50669050-50669257	FAF1		NC_000001.11:50699793-50700014	FAF1			NC_000001.11:50565454-50565645	Faf1		NC_000001.11:50565454-50565645	Faf1
NC_000001.11:50696871-50697063	FAF1		NC_000001.11:50700184-50700300	FAF1			NC_000001.11:50570033-50570386	Faf1		NC_000001.11:50570033-50570386	Faf1
NC_000001.11:50699793-50700014	FAF1		NC_000001.11:50700329-50700613	FAF1			NC_000001.11:50577974-50578210	Faf1		NC_000001.11:50577974-50578210	Faf1
NC_000001.11:50700184-50700300	FAF1		NC_000001.11:50703907-50704186	FAF1			NC_000001.11:50583638-50583752	Faf1		NC_000001.11:50583638-50583752	Faf1
NC_000001.11:50700329-50700613	FAF1		NC_000001.11:50705769-50705922	FAF1			NC_000001.11:50633449-50633867	Faf1		NC_000001.11:50633449-50633867	Faf1
NC_000001.11:50703907-50704186	FAF1		NC_000001.11:50968701-50968822	CDKN2C			NC_000001.11:50669050-50669257	Faf1		NC_000001.11:50669050-50669257	Faf1
NC_000001.11:50705769-50705922	FAF1		NC_000001.11:50970138-50970247	CDKN2C			NC_000001.11:50696871-50697063	Faf1		NC_000001.11:50696871-50697063	Faf1
NC_000001.11:50968701-50968822	CDKN2C		NC_000001.11:50970321-50970505	CDKN2C			NC_000001.11:50699793-50700014	Faf1		NC_000001.11:50699793-50700014	Faf1
NC_000001.11:50970138-50970247	CDKN2C		NC_000001.11:50977517-50977619	CDKN2C			NC_000001.11:50700184-50700300	Faf1		NC_000001.11:50700184-50700300	Faf1
NC_000001.11:50970321-50970505	CDKN2C		NC_000001.11:51271144-51271285	RNF11			NC_000001.11:50700329-50700613	Faf1		NC_000001.11:50700329-50700613	Faf1
NC_000001.11:50977517-50977619	C1orf185		NC_000001.11:51271820-51271925	RNF11			NC_000001.11:50703907-50704186	Faf1		NC_000001.11:50703907-50704186	Faf1
NC_000001.11:51271144-51271285	RNF11		NC_000001.11:51508239-51508384	EPS15			NC_000001.11:50705769-50705922	Faf1		NC_000001.11:50705769-50705922	Faf1
NC_000001.11:51271820-51271925	RNF11		NC_000001.11:51669365-51669547	OSBPL9			NC_000001.11:50968701-50968822	Cdkn2c		NC_000001.11:50968701-50968822	Cdkn2c
NC_000001.11:51508239-51508384	EPS15		NC_000001.11:52266594-52266855	ZFYVE9			NC_000001.11:50970138-50970247	Cdkn2c		NC_000001.11:50970138-50970247	Cdkn2c
NC_000001.11:51669365-51669547	OSBPL9		NC_000001.11:5232101-5232207	AJAP1			NC_000001.11:50970321-50970505	Cdkn2c		NC_000001.11:50970321-50970505	Cdkn2c
NC_000001.11:52266594-52266855	ZFYVE9		NC_000001.11:52423853-52423955	TUT4			NC_000001.11:50977517-50977619	Cdkn2c		NC_000001.11:50977517-50977619	4930522H14Rik
NC_000001.11:5232101-5232207	NPHP4		NC_000001.11:52481416-52481550	TUT4			NC_000001.11:51271144-51271285	Rnf11		NC_000001.11:51271144-51271285	Rnf11
NC_000001.11:52423853-52423955	TUT4		NC_000001.11:52992263-52992383	SCP2			NC_000001.11:51271820-51271925	Rnf11		NC_000001.11:51271820-51271925	Rnf11
NC_000001.11:52481416-52481550	TUT4		NC_000001.11:53706657-53706792	GLIS1			NC_000001.11:51508239-51508384	Fbxl17		NC_000001.11:51508239-51508384	Fbxl17
NC_000001.11:52992263-52992383	SCP2		NC_000001.11:53767882-53768099	NDC1			NC_000001.11:51669365-51669547	Osbpl9		NC_000001.11:51669365-51669547	Osbpl9
NC_000001.11:53706657-53706792	GLIS1		NC_000001.11:53974783-53974953	LRRC42			NC_000001.11:52266594-52266855	Zfyve9		NC_000001.11:52266594-52266855	Zfyve9
NC_000001.11:53767882-53768099	NDC1		NC_000001.11:54096048-54096187	TCEANC2			NC_000001.11:5232101-5232207	Ajap1		NC_000001.11:5232101-5232207	Nphp4
NC_000001.11:53974783-53974953	LDLRAD1		NC_000001.11:54239095-54239205	SSBP3			NC_000001.11:52423853-52423955	Tut4		NC_000001.11:52423853-52423955	Tut4
NC_000001.11:54096048-54096187	TCEANC2		NC_000001.11:54243227-54243328	SSBP3			NC_000001.11:52481416-52481550	Tut4		NC_000001.11:52481416-52481550	Tut4
NC_000001.11:54239095-54239205	SSBP3		NC_000001.11:54258096-54258205	SSBP3			NC_000001.11:52992263-52992383	Rras2		NC_000001.11:52992263-52992383	Rras2
NC_000001.11:54243227-54243328	SSBP3		NC_000001.11:54259852-54260139	SSBP3			NC_000001.11:53706657-53706792	Glis1		NC_000001.11:53706657-53706792	Glis1
NC_000001.11:54258096-54258205	SSBP3		NC_000001.11:54355941-54356139	SSBP3			NC_000001.11:53767882-53768099	Ndc1		NC_000001.11:53767882-53768099	Ndc1
NC_000001.11:54259852-54260139	SSBP3		NC_000001.11:54387541-54387774	SSBP3			NC_000001.11:53974783-53974953	Cdc73		NC_000001.11:53974783-53974953	Cdc73
NC_000001.11:54355941-54356139	SSBP3		NC_000001.11:54407766-54407868	SSBP3			NC_000001.11:54096048-54096187	Tceanc2		NC_000001.11:54096048-54096187	Tceanc2
NC_000001.11:54387541-54387774	SSBP3		NC_000001.11:55106099-55106283	USP24			NC_000001.11:54239095-54239205	Ssbp3		NC_000001.11:54239095-54239205	Ssbp3
NC_000001.11:54407766-54407868	SSBP3		NC_000001.11:55151890-55152020	USP24			NC_000001.11:54243227-54243328	Ssbp3		NC_000001.11:54243227-54243328	Ssbp3
NC_000001.11:55106099-55106283	USP24		NC_000001.11:56495042-56495173	PLPP3			NC_000001.11:54258096-54258205	Ssbp3		NC_000001.11:54258096-54258205	Ssbp3
NC_000001.11:55151890-55152020	USP24		NC_000001.11:57035227-57035354	DAB1			NC_000001.11:54259852-54260139	Ssbp3		NC_000001.11:54259852-54260139	Ssbp3
NC_000001.11:56495042-56495173	PLPP3		NC_000001.11:57839533-57839672	DAB1			NC_000001.11:54355941-54356139	Ssbp3		NC_000001.11:54355941-54356139	Ssbp3
NC_000001.11:57035227-57035354	DAB1		NC_000001.11:57883476-57883586	DAB1			NC_000001.11:54387541-54387774	Ssbp3		NC_000001.11:54387541-54387774	Ssbp3
NC_000001.11:57839533-57839672	DAB1		NC_000001.11:57897193-57897312	DAB1			NC_000001.11:54407766-54407868	Ssbp3		NC_000001.11:54407766-54407868	Acot11
NC_000001.11:57883476-57883586	DAB1		NC_000001.11:58047907-58048012	DAB1			NC_000001.11:55106099-55106283	Usp24		NC_000001.11:55106099-55106283	Usp24
NC_000001.11:57897193-57897312	DAB1		NC_000001.11:58048062-58048175	DAB1			NC_000001.11:55151890-55152020	Usp24		NC_000001.11:55151890-55152020	Usp24
NC_000001.11:58047907-58048012	DAB1		NC_000001.11:58048418-58048525	DAB1			NC_000001.11:56495042-56495173	Plpp3		NC_000001.11:56495042-56495173	Plpp3
NC_000001.11:58048062-58048175	DAB1		NC_000001.11:58354400-58354526	DAB1			NC_000001.11:57035227-57035354	Dab1		NC_000001.11:57035227-57035354	Dab1
NC_000001.11:58048418-58048525	DAB1		NC_000001.11:58676954-58677068	MYSM1			NC_000001.11:57839533-57839672	Dab1		NC_000001.11:57839533-57839672	Dab1
NC_000001.11:58354400-58354526	DAB1		NC_000001.11:59024221-59024328	JUN			NC_000001.11:57883476-57883586	Dab1		NC_000001.11:57883476-57883586	Dab1
NC_000001.11:58676954-58677068	MYSM1		NC_000001.11:60165490-60165590	C1orf87			NC_000001.11:57897193-57897312	Dab1		NC_000001.11:57897193-57897312	Dab1
NC_000001.11:59024221-59024328	FGGY		NC_000001.11:60223208-60223372	C1orf87			NC_000001.11:58047907-58048012	Hnrnpa1		NC_000001.11:58047907-58048012	Hnrnpa1
NC_000001.11:60165490-60165590	NFIA		NC_000001.11:60223443-60223601	C1orf87			NC_000001.11:58048062-58048175	Hnrnpa1		NC_000001.11:58048062-58048175	Hnrnpa1
NC_000001.11:60223208-60223372	NFIA		NC_000001.11:60503458-60503610	C1orf87			NC_000001.11:58048418-58048525	Hnrnpa1		NC_000001.11:58048418-58048525	Hnrnpa1
NC_000001.11:60223443-60223601	NFIA		NC_000001.11:60621379-60621709	C1orf87			NC_000001.11:58354400-58354526	Dab1		NC_000001.11:58354400-58354526	Oma1
NC_000001.11:60503458-60503610	NFIA		NC_000001.11:60753661-60753764	C1orf87			NC_000001.11:58676954-58677068	Mysm1		NC_000001.11:58676954-58677068	Mysm1
NC_000001.11:60621379-60621709	NFIA		NC_000001.11:60862405-60862542	C1orf87			NC_000001.11:59024221-59024328	Rc3h2		NC_000001.11:59024221-59024328	Rc3h2
NC_000001.11:60753661-60753764	NFIA		NC_000001.11:60864882-60865028	C1orf87			NC_000001.11:60165490-60165590	Nfia		NC_000001.11:60165490-60165590	Gm12695
NC_000001.11:60862405-60862542	NFIA		NC_000001.11:60865258-60865489	C1orf87			NC_000001.11:60223208-60223372	Nfia		NC_000001.11:60223208-60223372	Gm12695
NC_000001.11:60864882-60865028	NFIA		NC_000001.11:60892156-60892323	C1orf87			NC_000001.11:60223443-60223601	Nfia		NC_000001.11:60223443-60223601	Gm12695
NC_000001.11:60865258-60865489	NFIA		NC_000001.11:60895689-60895965	C1orf87			NC_000001.11:60503458-60503610	Nfia		NC_000001.11:60503458-60503610	Gm12695
NC_000001.11:60892156-60892323	NFIA		NC_000001.11:60952900-60953000	C1orf87			NC_000001.11:60621379-60621709	Nfia		NC_000001.11:60621379-60621709	Gm12695
NC_000001.11:60895689-60895965	NFIA		NC_000001.11:61042491-61042701	C1orf87			NC_000001.11:60753661-60753764	Nfia		NC_000001.11:60753661-60753764	Gm12695
NC_000001.11:60952900-60953000	NFIA		NC_000001.11:61080032-61080198	NFIA			NC_000001.11:60862405-60862542	Nfia		NC_000001.11:60862405-60862542	Gm12695
NC_000001.11:61042491-61042701	NFIA		NC_000001.11:61091653-61091845	NFIA			NC_000001.11:60864882-60865028	Nfia		NC_000001.11:60864882-60865028	Nfia
NC_000001.11:61080032-61080198	NFIA		NC_000001.11:61111547-61111935	NFIA			NC_000001.11:60865258-60865489	Nfia		NC_000001.11:60865258-60865489	Nfia
NC_000001.11:61091653-61091845	NFIA		NC_000001.11:61152139-61152241	NFIA			NC_000001.11:60892156-60892323	Nfia		NC_000001.11:60892156-60892323	Nfia
NC_000001.11:61111547-61111935	NFIA		NC_000001.11:61157622-61157730	NFIA			NC_000001.11:60895689-60895965	Nfia		NC_000001.11:60895689-60895965	Nfia
NC_000001.11:61152139-61152241	NFIA		NC_000001.11:61181128-61181386	NFIA			NC_000001.11:60952900-60953000	Nfia		NC_000001.11:60952900-60953000	Nfia
NC_000001.11:61157622-61157730	NFIA		NC_000001.11:61184455-61184558	NFIA			NC_000001.11:61042491-61042701	Nfia		NC_000001.11:61042491-61042701	Nfia
NC_000001.11:61181128-61181386	NFIA		NC_000001.11:61220469-61220762	NFIA			NC_000001.11:61080032-61080198	Nfia		NC_000001.11:61080032-61080198	Nfia
NC_000001.11:61184455-61184558	NFIA		NC_000001.11:61242070-61242197	NFIA			NC_000001.11:61091653-61091845	Nfia		NC_000001.11:61091653-61091845	Nfia
NC_000001.11:61220469-61220762	NFIA		NC_000001.11:61244127-61244319	NFIA			NC_000001.11:61111547-61111935	Nfia		NC_000001.11:61111547-61111935	Nfia
NC_000001.11:61242070-61242197	NFIA		NC_000001.11:61244348-61244451	NFIA			NC_000001.11:61152139-61152241	Nfia		NC_000001.11:61152139-61152241	Nfia
NC_000001.11:61244127-61244319	NFIA		NC_000001.11:61254847-61254947	NFIA			NC_000001.11:61157622-61157730	Nfia		NC_000001.11:61157622-61157730	Nfia
NC_000001.11:61244348-61244451	NFIA		NC_000001.11:61268601-61268883	NFIA			NC_000001.11:61181128-61181386	Nfia		NC_000001.11:61181128-61181386	Nfia
NC_000001.11:61254847-61254947	NFIA		NC_000001.11:61339088-61339225	NFIA			NC_000001.11:61184455-61184558	Nfia		NC_000001.11:61184455-61184558	Nfia
NC_000001.11:61268601-61268883	NFIA		NC_000001.11:61426386-61426596	NFIA			NC_000001.11:61220469-61220762	Nfia		NC_000001.11:61220469-61220762	Nfia
NC_000001.11:61339088-61339225	NFIA		NC_000001.11:61447692-61447808	NFIA			NC_000001.11:61242070-61242197	Nfia		NC_000001.11:61242070-61242197	Nfia
NC_000001.11:61426386-61426596	NFIA		NC_000001.11:61447882-61448148	NFIA			NC_000001.11:61244127-61244319	Nfia		NC_000001.11:61244127-61244319	Nfia
NC_000001.11:61447692-61447808	NFIA		NC_000001.11:61452735-61452872	NFIA			NC_000001.11:61244348-61244451	Nfia		NC_000001.11:61244348-61244451	Nfia
NC_000001.11:61447882-61448148	NFIA		NC_000001.11:61453016-61453120	NFIA			NC_000001.11:61254847-61254947	Nfia		NC_000001.11:61254847-61254947	Nfia
NC_000001.11:61452735-61452872	NFIA		NC_000001.11:61453222-61453404	NFIA			NC_000001.11:61268601-61268883	Nfia		NC_000001.11:61268601-61268883	Nfia
NC_000001.11:61453016-61453120	NFIA		NC_000001.11:61456099-61456375	NFIA			NC_000001.11:61339088-61339225	Nfia		NC_000001.11:61339088-61339225	Nfia
NC_000001.11:61453222-61453404	NFIA		NC_000001.11:61456970-61457192	NFIA			NC_000001.11:61426386-61426596	Nfia		NC_000001.11:61426386-61426596	Nfia
NC_000001.11:61456099-61456375	NFIA		NC_000001.11:61457195-61457321	NFIA			NC_000001.11:61447692-61447808	Nfia		NC_000001.11:61447692-61447808	Nfia
NC_000001.11:61456970-61457192	NFIA		NC_000001.11:61457709-61457846	NFIA			NC_000001.11:61447882-61448148	Nfia		NC_000001.11:61447882-61448148	Nfia
NC_000001.11:61457195-61457321	NFIA		NC_000001.11:61457915-61458069	NFIA			NC_000001.11:61452735-61452872	Nfia		NC_000001.11:61452735-61452872	Nfia
NC_000001.11:61457709-61457846	NFIA		NC_000001.11:61458473-61458581	NFIA			NC_000001.11:61453016-61453120	Nfia		NC_000001.11:61453016-61453120	Nfia
NC_000001.11:61457915-61458069	NFIA		NC_000001.11:61460303-61460869	NFIA			NC_000001.11:61453222-61453404	Nfia		NC_000001.11:61453222-61453404	Nfia
NC_000001.11:61458473-61458581	NFIA		NC_000001.11:61462553-61462791	NFIA			NC_000001.11:61456099-61456375	Nfia		NC_000001.11:61456099-61456375	Nfia
NC_000001.11:61460303-61460869	NFIA		NC_000001.11:61638277-61638395	NFIA			NC_000001.11:61456970-61457192	Nfia		NC_000001.11:61456970-61457192	Nfia
NC_000001.11:61462553-61462791	NFIA		NC_000001.11:61638396-61638573	NFIA			NC_000001.11:61457195-61457321	Nfia		NC_000001.11:61457195-61457321	Nfia
NC_000001.11:61638277-61638395	TM2D1		NC_000001.11:62153341-62153486	PATJ			NC_000001.11:61457709-61457846	Nfia		NC_000001.11:61457709-61457846	Nfia
NC_000001.11:61638396-61638573	TM2D1		NC_000001.11:62271465-62271577	KANK4			NC_000001.11:61457915-61458069	Nfia		NC_000001.11:61457915-61458069	Nfia
NC_000001.11:62153341-62153486	PATJ		NC_000001.11:62544939-62545087	DOCK7			NC_000001.11:61458473-61458581	Nfia		NC_000001.11:61458473-61458581	Nfia
NC_000001.11:62271465-62271577	KANK4		NC_000001.11:62583131-62583289	DOCK7			NC_000001.11:61460303-61460869	Nfia		NC_000001.11:61460303-61460869	Nfia
NC_000001.11:62544939-62545087	DOCK7		NC_000001.11:62834695-62834834	ATG4C			NC_000001.11:61462553-61462791	Nfia		NC_000001.11:61462553-61462791	Nfia
NC_000001.11:62583131-62583289	DOCK7		NC_000001.11:62876628-62876909	ATG4C			NC_000001.11:61638277-61638395	Tm2d1		NC_000001.11:61638277-61638395	Nfia
NC_000001.11:62834695-62834834	ATG4C		NC_000001.11:62882316-62882490	ATG4C			NC_000001.11:61638396-61638573	Tm2d1		NC_000001.11:61638396-61638573	Nfia
NC_000001.11:62876628-62876909	FOXD3		NC_000001.11:62884268-62884813	ATG4C			NC_000001.11:62153341-62153486	Mpdz		NC_000001.11:62153341-62153486	Mpdz
NC_000001.11:62882316-62882490	FOXD3		NC_000001.11:62897799-62897953	ATG4C			NC_000001.11:62271465-62271577	Kank4		NC_000001.11:62271465-62271577	Kank4
NC_000001.11:62884268-62884813	FOXD3		NC_000001.11:62897978-62898160	ATG4C			NC_000001.11:62544939-62545087	Dock7		NC_000001.11:62544939-62545087	Dock7
NC_000001.11:62897799-62897953	FOXD3		NC_000001.11:62903883-62904642	ATG4C			NC_000001.11:62583131-62583289	Dock7		NC_000001.11:62583131-62583289	Dock7
NC_000001.11:62897978-62898160	FOXD3		NC_000001.11:62904753-62905010	ATG4C			NC_000001.11:62834695-62834834	Atg4c		NC_000001.11:62834695-62834834	Atg4c
NC_000001.11:62903883-62904642	FOXD3		NC_000001.11:62917161-62917460	ATG4C			NC_000001.11:62876628-62876909	Atg4c		NC_000001.11:62876628-62876909	Atg4c
NC_000001.11:62904753-62905010	FOXD3		NC_000001.11:62918642-62918884	ATG4C			NC_000001.11:62882316-62882490	Atg4c		NC_000001.11:62882316-62882490	Atg4c
NC_000001.11:62917161-62917460	FOXD3		NC_000001.11:62918885-62919062	ATG4C			NC_000001.11:62884268-62884813	Atg4c		NC_000001.11:62884268-62884813	Atg4c
NC_000001.11:62918642-62918884	FOXD3		NC_000001.11:62928924-62929229	ATG4C			NC_000001.11:62897799-62897953	Atg4c		NC_000001.11:62897799-62897953	Atg4c
NC_000001.11:62918885-62919062	FOXD3		NC_000001.11:62937933-62938348	ATG4C			NC_000001.11:62897978-62898160	Atg4c		NC_000001.11:62897978-62898160	Atg4c
NC_000001.11:62928924-62929229	FOXD3		NC_000001.11:62941345-62941475	ATG4C			NC_000001.11:62903883-62904642	Atg4c		NC_000001.11:62903883-62904642	Atg4c
NC_000001.11:62937933-62938348	FOXD3		NC_000001.11:62941602-62941710	ATG4C			NC_000001.11:62904753-62905010	Atg4c		NC_000001.11:62904753-62905010	Atg4c
NC_000001.11:62941345-62941475	FOXD3		NC_000001.11:62976295-62976395	ATG4C			NC_000001.11:62917161-62917460	Foxd3		NC_000001.11:62917161-62917460	Atg4c
NC_000001.11:62941602-62941710	FOXD3		NC_000001.11:62978384-62978902	ATG4C			NC_000001.11:62918642-62918884	Foxd3		NC_000001.11:62918642-62918884	Atg4c
NC_000001.11:62976295-62976395	FOXD3		NC_000001.11:62997751-62997930	ATG4C			NC_000001.11:62918885-62919062	Foxd3		NC_000001.11:62918885-62919062	Atg4c
NC_000001.11:62978384-62978902	FOXD3		NC_000001.11:62997956-62998190	ATG4C			NC_000001.11:62928924-62929229	Foxd3		NC_000001.11:62928924-62929229	Atg4c
NC_000001.11:62997751-62997930	FOXD3		NC_000001.11:62999053-62999645	ATG4C			NC_000001.11:62937933-62938348	Foxd3		NC_000001.11:62937933-62938348	Atg4c
NC_000001.11:62997956-62998190	FOXD3		NC_000001.11:63000176-63000334	ATG4C			NC_000001.11:62941345-62941475	Foxd3		NC_000001.11:62941345-62941475	Atg4c
NC_000001.11:62999053-62999645	FOXD3		NC_000001.11:63000409-63000552	ATG4C			NC_000001.11:62941602-62941710	Foxd3		NC_000001.11:62941602-62941710	Atg4c
NC_000001.11:63000176-63000334	FOXD3		NC_000001.11:63072517-63072936	ATG4C			NC_000001.11:62976295-62976395	Foxd3		NC_000001.11:62976295-62976395	Atg4c
NC_000001.11:63000409-63000552	FOXD3		NC_000001.11:63072937-63073069	ATG4C			NC_000001.11:62978384-62978902	Foxd3		NC_000001.11:62978384-62978902	Atg4c
NC_000001.11:63072517-63072936	FOXD3		NC_000001.11:63073368-63073594	ATG4C			NC_000001.11:62997751-62997930	Foxd3		NC_000001.11:62997751-62997930	Atg4c
NC_000001.11:63072937-63073069	FOXD3		NC_000001.11:63074288-63074434	ATG4C			NC_000001.11:62997956-62998190	Foxd3		NC_000001.11:62997956-62998190	Atg4c
NC_000001.11:63073368-63073594	FOXD3		NC_000001.11:63108597-63108880	ATG4C			NC_000001.11:62999053-62999645	Foxd3		NC_000001.11:62999053-62999645	Atg4c
NC_000001.11:63074288-63074434	FOXD3		NC_000001.11:63112599-63112722	ATG4C			NC_000001.11:63000176-63000334	Foxd3		NC_000001.11:63000176-63000334	Atg4c
NC_000001.11:63108597-63108880	FOXD3		NC_000001.11:63124937-63125067	ATG4C			NC_000001.11:63000409-63000552	Foxd3		NC_000001.11:63000409-63000552	Atg4c
NC_000001.11:63112599-63112722	FOXD3		NC_000001.11:63134236-63134339	ATG4C			NC_000001.11:63072517-63072936	Foxd3		NC_000001.11:63072517-63072936	Atg4c
NC_000001.11:63124937-63125067	FOXD3		NC_000001.11:63134554-63134692	ATG4C			NC_000001.11:63072937-63073069	Foxd3		NC_000001.11:63072937-63073069	Atg4c
NC_000001.11:63134236-63134339	FOXD3		NC_000001.11:63142873-63142987	ATG4C			NC_000001.11:63073368-63073594	Foxd3		NC_000001.11:63073368-63073594	Atg4c
NC_000001.11:63134554-63134692	FOXD3		NC_000001.11:63199618-63200267	ATG4C			NC_000001.11:63074288-63074434	Foxd3		NC_000001.11:63074288-63074434	Atg4c
NC_000001.11:63142873-63142987	FOXD3		NC_000001.11:63200853-63201202	ATG4C			NC_000001.11:63108597-63108880	Foxd3		NC_000001.11:63108597-63108880	Atg4c
NC_000001.11:63199618-63200267	FOXD3		NC_000001.11:63248329-63248429	ATG4C			NC_000001.11:63112599-63112722	Foxd3		NC_000001.11:63112599-63112722	Atg4c
NC_000001.11:63200853-63201202	FOXD3		NC_000001.11:63257005-63257157	ATG4C			NC_000001.11:63124937-63125067	Foxd3		NC_000001.11:63124937-63125067	Atg4c
NC_000001.11:63248329-63248429	FOXD3		NC_000001.11:63257198-63257490	ATG4C			NC_000001.11:63134236-63134339	Foxd3		NC_000001.11:63134236-63134339	Atg4c
NC_000001.11:63257005-63257157	FOXD3		NC_000001.11:63274550-63274722	ATG4C			NC_000001.11:63134554-63134692	Foxd3		NC_000001.11:63134554-63134692	Atg4c
NC_000001.11:63257198-63257490	FOXD3		NC_000001.11:63274869-63275187	ATG4C			NC_000001.11:63142873-63142987	Foxd3		NC_000001.11:63142873-63142987	Atg4c
NC_000001.11:63274550-63274722	FOXD3		NC_000001.11:63317998-63318240	ATG4C			NC_000001.11:63199618-63200267	Foxd3		NC_000001.11:63199618-63200267	Atg4c
NC_000001.11:63274869-63275187	FOXD3		NC_000001.11:63326630-63326746	FOXD3			NC_000001.11:63200853-63201202	Foxd3		NC_000001.11:63200853-63201202	Atg4c
NC_000001.11:63317998-63318240	FOXD3		NC_000001.11:63326776-63326938	FOXD3			NC_000001.11:63248329-63248429	Foxd3		NC_000001.11:63248329-63248429	Atg4c
NC_000001.11:63326630-63326746	ALG6		NC_000001.11:63448762-63448869	ITGB3BP			NC_000001.11:63257005-63257157	Foxd3		NC_000001.11:63257005-63257157	Atg4c
NC_000001.11:63326776-63326938	ALG6		NC_000001.11:63448922-63449251	ITGB3BP			NC_000001.11:63257198-63257490	Foxd3		NC_000001.11:63257198-63257490	Atg4c
NC_000001.11:63448762-63448869	ITGB3BP		NC_000001.11:63534817-63534943	EFCAB7			NC_000001.11:63274550-63274722	Foxd3		NC_000001.11:63274550-63274722	Atg4c
NC_000001.11:63448922-63449251	ITGB3BP		NC_000001.11:64172639-64172811	ROR1			NC_000001.11:63274869-63275187	Foxd3		NC_000001.11:63274869-63275187	Atg4c
NC_000001.11:63534817-63534943	EFCAB7		NC_000001.11:64172833-64172961	ROR1			NC_000001.11:63317998-63318240	Foxd3		NC_000001.11:63317998-63318240	Atg4c
NC_000001.11:64172639-64172811	ROR1		NC_000001.11:64503114-64503226	CACHD1			NC_000001.11:63326630-63326746	Alg6		NC_000001.11:63326630-63326746	Foxd3
NC_000001.11:64172833-64172961	ROR1		NC_000001.11:64597197-64597511	CACHD1			NC_000001.11:63326776-63326938	Alg6		NC_000001.11:63326776-63326938	Foxd3
NC_000001.11:64503114-64503226	CACHD1		NC_000001.11:65058418-65058521	JAK1			NC_000001.11:63448762-63448869	Itgb3bp		NC_000001.11:63448762-63448869	Itgb3bp
NC_000001.11:64597197-64597511	CACHD1		NC_000001.11:66271396-66271526	PDE4B			NC_000001.11:63448922-63449251	Itgb3bp		NC_000001.11:63448922-63449251	Itgb3bp
NC_000001.11:65058418-65058521	JAK1		NC_000001.11:66695391-66695521	SGIP1			NC_000001.11:63534817-63534943	Efcab7		NC_000001.11:63534817-63534943	Efcab7
NC_000001.11:66271396-66271526	PDE4B		NC_000001.11:66836171-66836282	DNAI4			NC_000001.11:64172639-64172811	Ror1		NC_000001.11:64172639-64172811	Ror1
NC_000001.11:66695391-66695521	SGIP1		NC_000001.11:66926138-66926254	MIER1			NC_000001.11:64172833-64172961	Ror1		NC_000001.11:64172833-64172961	Ror1
NC_000001.11:66836171-66836282	DNAI4		NC_000001.11:66928845-66928997	MIER1			NC_000001.11:64503114-64503226	Cachd1		NC_000001.11:64503114-64503226	Cachd1
NC_000001.11:66926138-66926254	MIER1		NC_000001.11:66946163-66946273	MIER1			NC_000001.11:64597197-64597511	Cachd1		NC_000001.11:64597197-64597511	Cachd1
NC_000001.11:66928845-66928997	MIER1		NC_000001.11:66985447-66985653	MIER1			NC_000001.11:65058418-65058521	Ak4		NC_000001.11:65058418-65058521	Jak1
NC_000001.11:66946163-66946273	MIER1		NC_000001.11:67051990-67052121	SLC35D1			NC_000001.11:66271396-66271526	Pde4b		NC_000001.11:66271396-66271526	Pde4b
NC_000001.11:66985447-66985653	MIER1		NC_000001.11:67283807-67283914	IL23R			NC_000001.11:66695391-66695521	Sgip1		NC_000001.11:66695391-66695521	Sgip1
NC_000001.11:67051990-67052121	SLC35D1		NC_000001.11:67412818-67413047	SERBP1			NC_000001.11:66836171-66836282	Ptprz1		NC_000001.11:66836171-66836282	Fam3c
NC_000001.11:67283807-67283914	IL12RB2		NC_000001.11:67430292-67430394	SERBP1			NC_000001.11:66926138-66926254	Mier1		NC_000001.11:66926138-66926254	Mier1
NC_000001.11:67412818-67413047	SERBP1		NC_000001.11:6785410-6785586	CAMTA1			NC_000001.11:66928845-66928997	Mier1		NC_000001.11:66928845-66928997	Mier1
NC_000001.11:67430292-67430394	SERBP1		NC_000001.11:68160890-68161038	WLS			NC_000001.11:66946163-66946273	Mier1		NC_000001.11:66946163-66946273	Mier1
NC_000001.11:6785410-6785586	CAMTA1		NC_000001.11:6820143-6820258	CAMTA1			NC_000001.11:66985447-66985653	Mier1		NC_000001.11:66985447-66985653	Mier1
NC_000001.11:68160890-68161038	WLS		NC_000001.11:68217116-68217313	WLS			NC_000001.11:67051990-67052121	Slc35d1		NC_000001.11:67051990-67052121	Slc35d1
NC_000001.11:6820143-6820258	CAMTA1		NC_000001.11:68217375-68217484	WLS			NC_000001.11:67283807-67283914	Cntnap5b		NC_000001.11:67283807-67283914	Cntnap5b
NC_000001.11:68217116-68217313	WLS		NC_000001.11:68217894-68218003	WLS			NC_000001.11:67412818-67413047	Serbp1		NC_000001.11:67412818-67413047	Serbp1
NC_000001.11:68217375-68217484	WLS		NC_000001.11:68230252-68230418	WLS			NC_000001.11:67430292-67430394	Serbp1		NC_000001.11:67430292-67430394	Serbp1
NC_000001.11:68217894-68218003	WLS		NC_000001.11:68231956-68232125	WLS			NC_000001.11:6785410-6785586	Camta1		NC_000001.11:6785410-6785586	Camta1
NC_000001.11:68230252-68230418	WLS		NC_000001.11:68232185-68232303	WLS			NC_000001.11:68160890-68161038	Snapc3		NC_000001.11:68160890-68161038	Snapc3
NC_000001.11:68231956-68232125	WLS		NC_000001.11:6825071-6825194	CAMTA1			NC_000001.11:6820143-6820258	Camta1		NC_000001.11:6820143-6820258	Camta1
NC_000001.11:68232185-68232303	WLS		NC_000001.11:6871733-6871923	CAMTA1			NC_000001.11:68217116-68217313	Wls		NC_000001.11:68217116-68217313	Wls
NC_000001.11:6825071-6825194	CAMTA1		NC_000001.11:6958929-6959048	CAMTA1			NC_000001.11:68217375-68217484	Wls		NC_000001.11:68217375-68217484	Wls
NC_000001.11:6871733-6871923	CAMTA1		NC_000001.11:6979515-6979631	CAMTA1			NC_000001.11:68217894-68218003	Wls		NC_000001.11:68217894-68218003	Wls
NC_000001.11:6958929-6959048	CAMTA1		NC_000001.11:70023131-70023301	LRRC7			NC_000001.11:68230252-68230418	Wls		NC_000001.11:68230252-68230418	Wls
NC_000001.11:6979515-6979631	CAMTA1		NC_000001.11:70036099-70036239	LRRC7			NC_000001.11:68231956-68232125	Wls		NC_000001.11:68231956-68232125	Wls
NC_000001.11:70023131-70023301	LRRC7		NC_000001.11:70039544-70039695	LRRC7			NC_000001.11:68232185-68232303	Wls		NC_000001.11:68232185-68232303	Wls
NC_000001.11:70036099-70036239	LRRC7		NC_000001.11:70043922-70044071	LRRC7			NC_000001.11:6825071-6825194	Camta1		NC_000001.11:6825071-6825194	Camta1
NC_000001.11:70039544-70039695	LRRC7		NC_000001.11:70053001-70053102	LRRC7			NC_000001.11:6871733-6871923	Camta1		NC_000001.11:6871733-6871923	Camta1
NC_000001.11:70043922-70044071	LRRC7		NC_000001.11:70121791-70122027	LRRC7			NC_000001.11:6958929-6959048	Camta1		NC_000001.11:6958929-6959048	Camta1
NC_000001.11:70053001-70053102	LRRC7		NC_000001.11:70230478-70230675	SRSF11			NC_000001.11:6979515-6979631	Camta1		NC_000001.11:6979515-6979631	Camta1
NC_000001.11:70121791-70122027	LRRC7		NC_000001.11:70230938-70231332	SRSF11			NC_000001.11:70023131-70023301	Lrrc7		NC_000001.11:70023131-70023301	Lrrc7
NC_000001.11:70230478-70230675	SRSF11		NC_000001.11:70231756-70232033	SRSF11			NC_000001.11:70036099-70036239	Lrrc7		NC_000001.11:70036099-70036239	Lrrc7
NC_000001.11:70230938-70231332	SRSF11		NC_000001.11:70232258-70232358	SRSF11			NC_000001.11:70039544-70039695	Lrrc7		NC_000001.11:70039544-70039695	Lrrc7
NC_000001.11:70231756-70232033	SRSF11		NC_000001.11:70665006-70665111	CTH			NC_000001.11:70043922-70044071	Lrrc7		NC_000001.11:70043922-70044071	Lrrc7
NC_000001.11:70232258-70232358	SRSF11		NC_000001.11:71070773-71070873	ZRANB2			NC_000001.11:70053001-70053102	Lrrc7		NC_000001.11:70053001-70053102	Lrrc7
NC_000001.11:70665006-70665111	PTGER3		NC_000001.11:71403732-71403835	NEGR1			NC_000001.11:70121791-70122027	Lrrc7		NC_000001.11:70121791-70122027	Lrrc7
NC_000001.11:71070773-71070873	ZRANB2		NC_000001.11:71403838-71403978	NEGR1			NC_000001.11:70230478-70230675	Srsf11		NC_000001.11:70230478-70230675	Srsf11
NC_000001.11:71403732-71403835	NEGR1		NC_000001.11:71407085-71407529	NEGR1			NC_000001.11:70230938-70231332	Srsf11		NC_000001.11:70230938-70231332	Srsf11
NC_000001.11:71403838-71403978	NEGR1		NC_000001.11:7140709-7140875	CAMTA1			NC_000001.11:70231756-70232033	Srsf11		NC_000001.11:70231756-70232033	Srsf11
NC_000001.11:71407085-71407529	NEGR1		NC_000001.11:71532834-71532957	NEGR1			NC_000001.11:70232258-70232358	Srsf11		NC_000001.11:70232258-70232358	Srsf11
NC_000001.11:7140709-7140875	CAMTA1		NC_000001.11:71630871-71631017	NEGR1			NC_000001.11:70665006-70665111	Qk		NC_000001.11:70665006-70665111	Qk
NC_000001.11:71532834-71532957	NEGR1		NC_000001.11:72282312-72282547	NEGR1			NC_000001.11:71070773-71070873	Zranb2		NC_000001.11:71070773-71070873	Zranb2
NC_000001.11:71630871-71631017	NEGR1		NC_000001.11:73869020-73869122	NEGR1			NC_000001.11:71403732-71403835	Negr1		NC_000001.11:71403732-71403835	Negr1
NC_000001.11:72282312-72282547	NEGR1		NC_000001.11:73886919-73887078	NEGR1			NC_000001.11:71403838-71403978	Negr1		NC_000001.11:71403838-71403978	Negr1
NC_000001.11:73869020-73869122	LRRIQ3		NC_000001.11:7467784-7467915	CAMTA1			NC_000001.11:71407085-71407529	Negr1		NC_000001.11:71407085-71407529	Negr1
NC_000001.11:73886919-73887078	LRRIQ3		NC_000001.11:74778228-74778425	TYW3			NC_000001.11:7140709-7140875	Camta1		NC_000001.11:7140709-7140875	Camta1
NC_000001.11:7467784-7467915	CAMTA1		NC_000001.11:74791399-74791578	TYW3			NC_000001.11:71532834-71532957	Negr1		NC_000001.11:71532834-71532957	Negr1
NC_000001.11:74778228-74778425	LHX8		NC_000001.11:74791586-74791878	TYW3			NC_000001.11:71630871-71631017	Negr1		NC_000001.11:71630871-71631017	Negr1
NC_000001.11:74791399-74791578	LHX8		NC_000001.11:74964355-74964656	TYW3			NC_000001.11:72282312-72282547	Negr1		NC_000001.11:72282312-72282547	Negr1
NC_000001.11:74791586-74791878	LHX8		NC_000001.11:7516189-7516334	CAMTA1			NC_000001.11:73869020-73869122	Negr1		NC_000001.11:73869020-73869122	Lrriq3
NC_000001.11:74964355-74964656	LHX8		NC_000001.11:77564677-77564811	ZZZ3			NC_000001.11:73886919-73887078	Negr1		NC_000001.11:73886919-73887078	Lrriq3
NC_000001.11:7516189-7516334	CAMTA1		NC_000001.11:77631799-77631925	ZZZ3			NC_000001.11:7467784-7467915	Camta1		NC_000001.11:7467784-7467915	Camta1
NC_000001.11:77564677-77564811	ZZZ3		NC_000001.11:77633235-77633417	ZZZ3			NC_000001.11:74778228-74778425	Tyw3		NC_000001.11:74778228-74778425	Lhx8
NC_000001.11:77631799-77631925	ZZZ3		NC_000001.11:7767524-7767636	CAMTA1			NC_000001.11:74791399-74791578	Tyw3		NC_000001.11:74791399-74791578	Lhx8
NC_000001.11:77633235-77633417	ZZZ3		NC_000001.11:7769419-7769709	CAMTA1			NC_000001.11:74791586-74791878	Tyw3		NC_000001.11:74791586-74791878	Lhx8
NC_000001.11:7767524-7767636	CAMTA1		NC_000001.11:77944156-77944281	NEXN			NC_000001.11:74964355-74964656	Tyw3		NC_000001.11:74964355-74964656	Lhx8
NC_000001.11:7769419-7769709	CAMTA1		NC_000001.11:77944156-77944281	FUBP1			NC_000001.11:7516189-7516334	Camta1		NC_000001.11:7516189-7516334	Camta1
NC_000001.11:77944156-77944281	NEXN		NC_000001.11:77945455-77945727	NEXN			NC_000001.11:77564677-77564811	Zzz3		NC_000001.11:77564677-77564811	Zzz3
NC_000001.11:77944156-77944281	FUBP1		NC_000001.11:77945455-77945727	FUBP1			NC_000001.11:77631799-77631925	Zzz3		NC_000001.11:77631799-77631925	Zzz3
NC_000001.11:77945455-77945727	NEXN		NC_000001.11:77946492-77946655	NEXN			NC_000001.11:77633235-77633417	Zzz3		NC_000001.11:77633235-77633417	Zzz3
NC_000001.11:77945455-77945727	FUBP1		NC_000001.11:77946492-77946655	FUBP1			NC_000001.11:7767524-7767636	Camta1		NC_000001.11:7767524-7767636	Camta1
NC_000001.11:77946492-77946655	NEXN		NC_000001.11:77947373-77947631	NEXN			NC_000001.11:7769419-7769709	Camta1		NC_000001.11:7769419-7769709	Camta1
NC_000001.11:77946492-77946655	FUBP1		NC_000001.11:77947373-77947631	FUBP1			NC_000001.11:77944156-77944281	Fubp1		NC_000001.11:77944156-77944281	Fubp1
NC_000001.11:77947373-77947631	NEXN		NC_000001.11:77948371-77948497	NEXN			NC_000001.11:77945455-77945727	Fubp1		NC_000001.11:77945455-77945727	Fubp1
NC_000001.11:77947373-77947631	FUBP1		NC_000001.11:77948371-77948497	FUBP1			NC_000001.11:77946492-77946655	Fubp1		NC_000001.11:77946492-77946655	Fubp1
NC_000001.11:77948371-77948497	NEXN		NC_000001.11:77948504-77948628	NEXN			NC_000001.11:77947373-77947631	Fubp1		NC_000001.11:77947373-77947631	Fubp1
NC_000001.11:77948371-77948497	FUBP1		NC_000001.11:77948504-77948628	FUBP1			NC_000001.11:77948371-77948497	Fubp1		NC_000001.11:77948371-77948497	Fubp1
NC_000001.11:77948504-77948628	NEXN		NC_000001.11:77948654-77948838	FUBP1			NC_000001.11:77948504-77948628	Fubp1		NC_000001.11:77948504-77948628	Fubp1
NC_000001.11:77948504-77948628	FUBP1		NC_000001.11:77968968-77969148	FUBP1			NC_000001.11:77948654-77948838	Fubp1		NC_000001.11:77948654-77948838	Fubp1
NC_000001.11:77948654-77948838	FUBP1		NC_000001.11:78296492-78296625	GIPC2			NC_000001.11:77968968-77969148	Fubp1		NC_000001.11:77968968-77969148	Fubp1
NC_000001.11:77968968-77969148	FUBP1		NC_000001.11:78296721-78296869	GIPC2			NC_000001.11:78296492-78296625	Srsf10		NC_000001.11:78296492-78296625	Srsf10
NC_000001.11:78296492-78296625	PTGFR		NC_000001.11:79343114-79343214	ADGRL4			NC_000001.11:78296721-78296869	Srsf10		NC_000001.11:78296721-78296869	Srsf10
NC_000001.11:78296721-78296869	PTGFR		NC_000001.11:79379347-79379479	ADGRL4			NC_000001.11:79343114-79343214	Adgrl4		NC_000001.11:79343114-79343214	Adgrl2
NC_000001.11:79343114-79343214	ADGRL2		NC_000001.11:8018007-8018140	ERRFI1			NC_000001.11:79379347-79379479	Adgrl4		NC_000001.11:79379347-79379479	Adgrl2
NC_000001.11:79379347-79379479	ADGRL2		NC_000001.11:80365648-80365858	ADGRL4			NC_000001.11:8018007-8018140	Errfi1		NC_000001.11:8018007-8018140	Errfi1
NC_000001.11:8018007-8018140	ERRFI1		NC_000001.11:81054400-81054527	ADGRL4			NC_000001.11:80365648-80365858	Adgrl4		NC_000001.11:80365648-80365858	Adgrl2
NC_000001.11:80365648-80365858	ADGRL2		NC_000001.11:81231163-81231346	ADGRL4			NC_000001.11:81054400-81054527	Adgrl4		NC_000001.11:81054400-81054527	Adgrl2
NC_000001.11:81054400-81054527	ADGRL2		NC_000001.11:81407497-81407608	ADGRL2			NC_000001.11:81231163-81231346	Adgrl4		NC_000001.11:81231163-81231346	Adgrl2
NC_000001.11:81231163-81231346	ADGRL2		NC_000001.11:81407613-81407729	ADGRL2			NC_000001.11:81407497-81407608	Adgrl4		NC_000001.11:81407497-81407608	Adgrl2
NC_000001.11:81407497-81407608	ADGRL2		NC_000001.11:81454376-81454599	ADGRL2			NC_000001.11:81407613-81407729	Adgrl4		NC_000001.11:81407613-81407729	Adgrl2
NC_000001.11:81407613-81407729	ADGRL2		NC_000001.11:81464402-81464579	ADGRL2			NC_000001.11:81454376-81454599	Adgrl4		NC_000001.11:81454376-81454599	Adgrl2
NC_000001.11:81454376-81454599	ADGRL2		NC_000001.11:81512764-81512917	ADGRL2			NC_000001.11:81464402-81464579	Adgrl4		NC_000001.11:81464402-81464579	Adgrl2
NC_000001.11:81464402-81464579	ADGRL2		NC_000001.11:81583902-81584136	ADGRL2			NC_000001.11:81512764-81512917	Adgrl4		NC_000001.11:81512764-81512917	Adgrl2
NC_000001.11:81512764-81512917	ADGRL2		NC_000001.11:81650947-81651193	ADGRL2			NC_000001.11:81583902-81584136	Adgrl4		NC_000001.11:81583902-81584136	Adgrl2
NC_000001.11:81583902-81584136	ADGRL2		NC_000001.11:81700884-81701003	ADGRL2			NC_000001.11:81650947-81651193	Adgrl4		NC_000001.11:81650947-81651193	Adgrl2
NC_000001.11:81650947-81651193	ADGRL2		NC_000001.11:81804329-81804472	ADGRL2			NC_000001.11:81700884-81701003	Adgrl4		NC_000001.11:81700884-81701003	Adgrl2
NC_000001.11:81700884-81701003	ADGRL2		NC_000001.11:81936997-81937102	ADGRL2			NC_000001.11:81804329-81804472	Adgrl2		NC_000001.11:81804329-81804472	Adgrl2
NC_000001.11:81804329-81804472	ADGRL2		NC_000001.11:81968031-81968132	ADGRL2			NC_000001.11:81936997-81937102	Adgrl2		NC_000001.11:81936997-81937102	Adgrl2
NC_000001.11:81936997-81937102	ADGRL2		NC_000001.11:81974278-81974441	ADGRL2			NC_000001.11:81968031-81968132	Adgrl2		NC_000001.11:81968031-81968132	Adgrl2
NC_000001.11:81968031-81968132	ADGRL2		NC_000001.11:81980693-81980867	ADGRL2			NC_000001.11:81974278-81974441	Adgrl2		NC_000001.11:81974278-81974441	Adgrl2
NC_000001.11:81974278-81974441	ADGRL2		NC_000001.11:81981032-81981193	ADGRL2			NC_000001.11:81980693-81980867	Adgrl2		NC_000001.11:81980693-81980867	Adgrl2
NC_000001.11:81980693-81980867	ADGRL2		NC_000001.11:81986890-81987044	ADGRL2			NC_000001.11:81981032-81981193	Adgrl2		NC_000001.11:81981032-81981193	Adgrl2
NC_000001.11:81981032-81981193	ADGRL2		NC_000001.11:81987840-81987949	ADGRL2			NC_000001.11:81986890-81987044	Adgrl2		NC_000001.11:81986890-81987044	Adgrl2
NC_000001.11:81986890-81987044	ADGRL2		NC_000001.11:81989542-81989732	ADGRL2			NC_000001.11:81987840-81987949	Adgrl2		NC_000001.11:81987840-81987949	Adgrl2
NC_000001.11:81987840-81987949	ADGRL2		NC_000001.11:81991473-81991610	ADGRL2			NC_000001.11:81989542-81989732	Adgrl2		NC_000001.11:81989542-81989732	Adgrl2
NC_000001.11:81989542-81989732	ADGRL2		NC_000001.11:81991648-81991814	ADGRL2			NC_000001.11:81991473-81991610	Adgrl2		NC_000001.11:81991473-81991610	Adgrl2
NC_000001.11:81991473-81991610	ADGRL2		NC_000001.11:81992215-81992320	ADGRL2			NC_000001.11:81991648-81991814	Adgrl2		NC_000001.11:81991648-81991814	Adgrl2
NC_000001.11:81991648-81991814	ADGRL2		NC_000001.11:82078112-82078252	ADGRL2			NC_000001.11:81992215-81992320	Adgrl2		NC_000001.11:81992215-81992320	Adgrl2
NC_000001.11:81992215-81992320	ADGRL2		NC_000001.11:82153706-82153846	ADGRL2			NC_000001.11:82078112-82078252	Adgrl2		NC_000001.11:82078112-82078252	Ttll7
NC_000001.11:82078112-82078252	TTLL7		NC_000001.11:82244700-82244859	ADGRL2			NC_000001.11:82153706-82153846	Adgrl2		NC_000001.11:82153706-82153846	Ttll7
NC_000001.11:82153706-82153846	TTLL7		NC_000001.11:82423171-82423298	ADGRL2			NC_000001.11:82244700-82244859	Adgrl2		NC_000001.11:82244700-82244859	Ttll7
NC_000001.11:82244700-82244859	TTLL7		NC_000001.11:82787026-82787298	ADGRL2			NC_000001.11:82423171-82423298	Adgrl2		NC_000001.11:82423171-82423298	Ttll7
NC_000001.11:82423171-82423298	TTLL7		NC_000001.11:82845774-82845888	ADGRL2			NC_000001.11:82787026-82787298	Adgrl2		NC_000001.11:82787026-82787298	Ttll7
NC_000001.11:82787026-82787298	TTLL7		NC_000001.11:82880129-82880276	ADGRL2			NC_000001.11:82845774-82845888	Adgrl2		NC_000001.11:82845774-82845888	Ttll7
NC_000001.11:82845774-82845888	TTLL7		NC_000001.11:83013530-83013640	ADGRL2			NC_000001.11:82880129-82880276	Adgrl2		NC_000001.11:82880129-82880276	Ttll7
NC_000001.11:82880129-82880276	TTLL7		NC_000001.11:83412933-83413256	ADGRL2			NC_000001.11:83013530-83013640	Myo7a		NC_000001.11:83013530-83013640	Myo7a
NC_000001.11:83013530-83013640	TTLL7		NC_000001.11:83512991-83513091	ADGRL2			NC_000001.11:83412933-83413256	Adgrl2		NC_000001.11:83412933-83413256	Ttll7
NC_000001.11:83412933-83413256	TTLL7		NC_000001.11:83709757-83709971	ADGRL2			NC_000001.11:83512991-83513091	Adgrl2		NC_000001.11:83512991-83513091	Ttll7
NC_000001.11:83512991-83513091	TTLL7		NC_000001.11:83767226-83767448	ADGRL2			NC_000001.11:83709757-83709971	Adgrl2		NC_000001.11:83709757-83709971	Ttll7
NC_000001.11:83709757-83709971	TTLL7		NC_000001.11:83770034-83770412	ADGRL2			NC_000001.11:83767226-83767448	Adgrl2		NC_000001.11:83767226-83767448	Ttll7
NC_000001.11:83767226-83767448	TTLL7		NC_000001.11:83777176-83777362	ADGRL2			NC_000001.11:83770034-83770412	Adgrl2		NC_000001.11:83770034-83770412	Ttll7
NC_000001.11:83770034-83770412	TTLL7		NC_000001.11:83799752-83799888	ADGRL2			NC_000001.11:83777176-83777362	Adgrl2		NC_000001.11:83777176-83777362	Ttll7
NC_000001.11:83777176-83777362	TTLL7		NC_000001.11:84301550-84301781	SAMD13			NC_000001.11:83799752-83799888	Adgrl2		NC_000001.11:83799752-83799888	Ttll7
NC_000001.11:83799752-83799888	TTLL7		NC_000001.11:85578620-85578790	DDAH1			NC_000001.11:84301550-84301781	4930503B20Rik		NC_000001.11:84301550-84301781	4930503B20Rik
NC_000001.11:84301550-84301781	SAMD13		NC_000001.11:85581622-85581745	CCN1			NC_000001.11:85578620-85578790	Ddah1		NC_000001.11:85578620-85578790	Ccn1
NC_000001.11:85578620-85578790	CCN1		NC_000001.11:85583602-85583707	CCN1			NC_000001.11:85581622-85581745	Ccn1		NC_000001.11:85581622-85581745	Ccn1
NC_000001.11:85581622-85581745	CCN1		NC_000001.11:8614529-8614699	RERE			NC_000001.11:85583602-85583707	Ccn1		NC_000001.11:85583602-85583707	Ccn1
NC_000001.11:85583602-85583707	CCN1		NC_000001.11:8656286-8656400	RERE			NC_000001.11:8614529-8614699	Rere		NC_000001.11:8614529-8614699	Rere
NC_000001.11:8614529-8614699	RERE		NC_000001.11:87136492-87136672	HS2ST1			NC_000001.11:8656286-8656400	Rere		NC_000001.11:8656286-8656400	Rere
NC_000001.11:8656286-8656400	RERE		NC_000001.11:87136788-87137123	HS2ST1			NC_000001.11:87136492-87136672	Hs2st1		NC_000001.11:87136492-87136672	Lmo4
NC_000001.11:87136492-87136672	LMO4		NC_000001.11:87150344-87150489	HS2ST1			NC_000001.11:87136788-87137123	Hs2st1		NC_000001.11:87136788-87137123	Lmo4
NC_000001.11:87136788-87137123	LMO4		NC_000001.11:87153858-87154030	HS2ST1			NC_000001.11:87150344-87150489	Hs2st1		NC_000001.11:87150344-87150489	Lmo4
NC_000001.11:87150344-87150489	LMO4		NC_000001.11:87154800-87155040	HS2ST1			NC_000001.11:87153858-87154030	Hs2st1		NC_000001.11:87153858-87154030	Lmo4
NC_000001.11:87153858-87154030	LMO4		NC_000001.11:87155224-87155563	HS2ST1			NC_000001.11:87154800-87155040	Hs2st1		NC_000001.11:87154800-87155040	Lmo4
NC_000001.11:87154800-87155040	LMO4		NC_000001.11:87156122-87156236	HS2ST1			NC_000001.11:87155224-87155563	Hs2st1		NC_000001.11:87155224-87155563	Lmo4
NC_000001.11:87155224-87155563	LMO4		NC_000001.11:87204385-87204793	HS2ST1			NC_000001.11:87156122-87156236	Hs2st1		NC_000001.11:87156122-87156236	Lmo4
NC_000001.11:87156122-87156236	LMO4		NC_000001.11:87206322-87206669	HS2ST1			NC_000001.11:87204385-87204793	Hs2st1		NC_000001.11:87204385-87204793	Lmo4
NC_000001.11:87204385-87204793	LMO4		NC_000001.11:87263240-87263489	HS2ST1			NC_000001.11:87206322-87206669	Hs2st1		NC_000001.11:87206322-87206669	Lmo4
NC_000001.11:87206322-87206669	LMO4		NC_000001.11:87293606-87293904	HS2ST1			NC_000001.11:87263240-87263489	Hs2st1		NC_000001.11:87263240-87263489	Lmo4
NC_000001.11:87263240-87263489	LMO4		NC_000001.11:87310764-87310873	HS2ST1			NC_000001.11:87293606-87293904	Hs2st1		NC_000001.11:87293606-87293904	Lmo4
NC_000001.11:87293606-87293904	LMO4		NC_000001.11:87329745-87329848	LMO4			NC_000001.11:87310764-87310873	Hs2st1		NC_000001.11:87310764-87310873	Lmo4
NC_000001.11:87310764-87310873	LMO4		NC_000001.11:87329875-87330012	LMO4			NC_000001.11:87329745-87329848	Lmo4		NC_000001.11:87329745-87329848	Lmo4
NC_000001.11:87329745-87329848	LMO4		NC_000001.11:87330014-87330207	LMO4			NC_000001.11:87329875-87330012	Lmo4		NC_000001.11:87329875-87330012	Lmo4
NC_000001.11:87329875-87330012	LMO4		NC_000001.11:87330333-87330482	LMO4			NC_000001.11:87330014-87330207	Lmo4		NC_000001.11:87330014-87330207	Lmo4
NC_000001.11:87330014-87330207	LMO4		NC_000001.11:87330484-87330590	LMO4			NC_000001.11:87330333-87330482	Lmo4		NC_000001.11:87330333-87330482	Lmo4
NC_000001.11:87330333-87330482	LMO4		NC_000001.11:87331106-87331315	LMO4			NC_000001.11:87330484-87330590	Lmo4		NC_000001.11:87330484-87330590	Lmo4
NC_000001.11:87330484-87330590	LMO4		NC_000001.11:87333121-87333317	LMO4			NC_000001.11:87331106-87331315	Lmo4		NC_000001.11:87331106-87331315	Lmo4
NC_000001.11:87331106-87331315	LMO4		NC_000001.11:87334829-87335019	LMO4			NC_000001.11:87333121-87333317	Lmo4		NC_000001.11:87333121-87333317	Lmo4
NC_000001.11:87333121-87333317	LMO4		NC_000001.11:87335671-87336037	LMO4			NC_000001.11:87334829-87335019	Lmo4		NC_000001.11:87334829-87335019	Lmo4
NC_000001.11:87334829-87335019	LMO4		NC_000001.11:87336109-87336216	LMO4			NC_000001.11:87335671-87336037	Lmo4		NC_000001.11:87335671-87336037	Lmo4
NC_000001.11:87335671-87336037	LMO4		NC_000001.11:87336649-87336815	LMO4			NC_000001.11:87336109-87336216	Lmo4		NC_000001.11:87336109-87336216	Lmo4
NC_000001.11:87336109-87336216	LMO4		NC_000001.11:87337926-87338231	LMO4			NC_000001.11:87336649-87336815	Lmo4		NC_000001.11:87336649-87336815	Lmo4
NC_000001.11:87336649-87336815	LMO4		NC_000001.11:87338679-87339203	LMO4			NC_000001.11:87337926-87338231	Lmo4		NC_000001.11:87337926-87338231	Lmo4
NC_000001.11:87337926-87338231	LMO4		NC_000001.11:87340061-87340216	LMO4			NC_000001.11:87338679-87339203	Lmo4		NC_000001.11:87338679-87339203	Lmo4
NC_000001.11:87338679-87339203	LMO4		NC_000001.11:87340981-87341114	LMO4			NC_000001.11:87340061-87340216	Lmo4		NC_000001.11:87340061-87340216	Lmo4
NC_000001.11:87340061-87340216	LMO4		NC_000001.11:87341147-87341455	LMO4			NC_000001.11:87340981-87341114	Lmo4		NC_000001.11:87340981-87341114	Lmo4
NC_000001.11:87340981-87341114	LMO4		NC_000001.11:87344938-87345055	LMO4			NC_000001.11:87341147-87341455	Lmo4		NC_000001.11:87341147-87341455	Lmo4
NC_000001.11:87341147-87341455	LMO4		NC_000001.11:87345077-87345257	LMO4			NC_000001.11:87344938-87345055	Lmo4		NC_000001.11:87344938-87345055	Lmo4
NC_000001.11:87344938-87345055	LMO4		NC_000001.11:87356218-87357025	LMO4			NC_000001.11:87345077-87345257	Lmo4		NC_000001.11:87345077-87345257	Lmo4
NC_000001.11:87345077-87345257	LMO4		NC_000001.11:87369843-87369969	LMO4			NC_000001.11:87356218-87357025	Lmo4		NC_000001.11:87356218-87357025	4930519L02Rik
NC_000001.11:87356218-87357025	PKN2		NC_000001.11:87386910-87387027	LMO4			NC_000001.11:87369843-87369969	Lmo4		NC_000001.11:87369843-87369969	4930519L02Rik
NC_000001.11:87369843-87369969	PKN2		NC_000001.11:87426233-87426472	LMO4			NC_000001.11:87386910-87387027	Lmo4		NC_000001.11:87386910-87387027	4930519L02Rik
NC_000001.11:87386910-87387027	PKN2		NC_000001.11:87505569-87505684	LMO4			NC_000001.11:87426233-87426472	Lmo4		NC_000001.11:87426233-87426472	4930519L02Rik
NC_000001.11:87426233-87426472	PKN2		NC_000001.11:87505770-87505894	LMO4			NC_000001.11:87505569-87505684	Lmo4		NC_000001.11:87505569-87505684	4930519L02Rik
NC_000001.11:87505569-87505684	PKN2		NC_000001.11:87550633-87550912	LMO4			NC_000001.11:87505770-87505894	Lmo4		NC_000001.11:87505770-87505894	4930519L02Rik
NC_000001.11:87505770-87505894	PKN2		NC_000001.11:87560690-87560790	LMO4			NC_000001.11:87550633-87550912	Lmo4		NC_000001.11:87550633-87550912	4930519L02Rik
NC_000001.11:87550633-87550912	PKN2		NC_000001.11:87563231-87563567	LMO4			NC_000001.11:87560690-87560790	Lmo4		NC_000001.11:87560690-87560790	4930519L02Rik
NC_000001.11:87560690-87560790	PKN2		NC_000001.11:87564095-87564237	LMO4			NC_000001.11:87563231-87563567	Lmo4		NC_000001.11:87563231-87563567	4930519L02Rik
NC_000001.11:87563231-87563567	PKN2		NC_000001.11:87584914-87585034	LMO4			NC_000001.11:87564095-87564237	Lmo4		NC_000001.11:87564095-87564237	4930519L02Rik
NC_000001.11:87564095-87564237	PKN2		NC_000001.11:87599769-87600002	LMO4			NC_000001.11:87584914-87585034	Lmo4		NC_000001.11:87584914-87585034	4930519L02Rik
NC_000001.11:87584914-87585034	PKN2		NC_000001.11:87600225-87600418	LMO4			NC_000001.11:87599769-87600002	Lmo4		NC_000001.11:87599769-87600002	4930519L02Rik
NC_000001.11:87599769-87600002	PKN2		NC_000001.11:87642826-87643166	LMO4			NC_000001.11:87600225-87600418	Lmo4		NC_000001.11:87600225-87600418	4930519L02Rik
NC_000001.11:87600225-87600418	PKN2		NC_000001.11:87683548-87683753	LMO4			NC_000001.11:87642826-87643166	Lmo4		NC_000001.11:87642826-87643166	4930519L02Rik
NC_000001.11:87642826-87643166	PKN2		NC_000001.11:87685072-87685253	LMO4			NC_000001.11:87683548-87683753	Lmo4		NC_000001.11:87683548-87683753	4930519L02Rik
NC_000001.11:87683548-87683753	PKN2		NC_000001.11:87715393-87715497	LMO4			NC_000001.11:87685072-87685253	Lmo4		NC_000001.11:87685072-87685253	4930519L02Rik
NC_000001.11:87685072-87685253	PKN2		NC_000001.11:87715556-87715694	LMO4			NC_000001.11:87715393-87715497	Lmo4		NC_000001.11:87715393-87715497	4930519L02Rik
NC_000001.11:87715393-87715497	PKN2		NC_000001.11:87718414-87718660	LMO4			NC_000001.11:87715556-87715694	Lmo4		NC_000001.11:87715556-87715694	4930519L02Rik
NC_000001.11:87715556-87715694	PKN2		NC_000001.11:87718661-87718774	LMO4			NC_000001.11:87718414-87718660	Lmo4		NC_000001.11:87718414-87718660	4930519L02Rik
NC_000001.11:87718414-87718660	PKN2		NC_000001.11:87742522-87742636	LMO4			NC_000001.11:87718661-87718774	Lmo4		NC_000001.11:87718661-87718774	4930519L02Rik
NC_000001.11:87718661-87718774	PKN2		NC_000001.11:87750593-87750756	LMO4			NC_000001.11:87742522-87742636	Lmo4		NC_000001.11:87742522-87742636	4930519L02Rik
NC_000001.11:87742522-87742636	PKN2		NC_000001.11:87796294-87796396	LMO4			NC_000001.11:87750593-87750756	Lmo4		NC_000001.11:87750593-87750756	4930519L02Rik
NC_000001.11:87750593-87750756	PKN2		NC_000001.11:87842168-87842310	LMO4			NC_000001.11:87796294-87796396	Lmo4		NC_000001.11:87796294-87796396	4930519L02Rik
NC_000001.11:87796294-87796396	PKN2		NC_000001.11:87849770-87849907	LMO4			NC_000001.11:87842168-87842310	Lmo4		NC_000001.11:87842168-87842310	4930519L02Rik
NC_000001.11:87842168-87842310	PKN2		NC_000001.11:87885230-87885386	LMO4			NC_000001.11:87849770-87849907	Lmo4		NC_000001.11:87849770-87849907	4930519L02Rik
NC_000001.11:87849770-87849907	PKN2		NC_000001.11:87904762-87904947	LMO4			NC_000001.11:87885230-87885386	Lmo4		NC_000001.11:87885230-87885386	4930519L02Rik
NC_000001.11:87885230-87885386	PKN2		NC_000001.11:87937804-87938188	LMO4			NC_000001.11:87904762-87904947	Lmo4		NC_000001.11:87904762-87904947	4930519L02Rik
NC_000001.11:87904762-87904947	PKN2		NC_000001.11:87949738-87949843	LMO4			NC_000001.11:87937804-87938188	Lmo4		NC_000001.11:87937804-87938188	4930519L02Rik
NC_000001.11:87937804-87938188	PKN2		NC_000001.11:87955911-87956045	LMO4			NC_000001.11:87949738-87949843	Lmo4		NC_000001.11:87949738-87949843	4930519L02Rik
NC_000001.11:87949738-87949843	PKN2		NC_000001.11:87965347-87965489	LMO4			NC_000001.11:87955911-87956045	Lmo4		NC_000001.11:87955911-87956045	4930519L02Rik
NC_000001.11:87955911-87956045	PKN2		NC_000001.11:87965497-87965675	LMO4			NC_000001.11:87965347-87965489	Lmo4		NC_000001.11:87965347-87965489	4930519L02Rik
NC_000001.11:87965347-87965489	PKN2		NC_000001.11:87991326-87991484	LMO4			NC_000001.11:87965497-87965675	Lmo4		NC_000001.11:87965497-87965675	4930519L02Rik
NC_000001.11:87965497-87965675	PKN2		NC_000001.11:88013707-88013838	LMO4			NC_000001.11:87991326-87991484	Lmo4		NC_000001.11:87991326-87991484	4930519L02Rik
NC_000001.11:87991326-87991484	PKN2		NC_000001.11:88058020-88058189	LMO4			NC_000001.11:88013707-88013838	Lmo4		NC_000001.11:88013707-88013838	4930519L02Rik
NC_000001.11:88013707-88013838	PKN2		NC_000001.11:88071094-88071232	LMO4			NC_000001.11:88058020-88058189	Lmo4		NC_000001.11:88058020-88058189	4930519L02Rik
NC_000001.11:88058020-88058189	PKN2		NC_000001.11:88071240-88071358	LMO4			NC_000001.11:88071094-88071232	Lmo4		NC_000001.11:88071094-88071232	4930519L02Rik
NC_000001.11:88071094-88071232	PKN2		NC_000001.11:88099904-88100100	LMO4			NC_000001.11:88071240-88071358	Lmo4		NC_000001.11:88071240-88071358	4930519L02Rik
NC_000001.11:88071240-88071358	PKN2		NC_000001.11:88112308-88112484	LMO4			NC_000001.11:88099904-88100100	Lmo4		NC_000001.11:88099904-88100100	4930519L02Rik
NC_000001.11:88099904-88100100	PKN2		NC_000001.11:88115359-88115468	LMO4			NC_000001.11:88112308-88112484	Lmo4		NC_000001.11:88112308-88112484	4930519L02Rik
NC_000001.11:88112308-88112484	PKN2		NC_000001.11:88115478-88115692	LMO4			NC_000001.11:88115359-88115468	Lmo4		NC_000001.11:88115359-88115468	4930519L02Rik
NC_000001.11:88115359-88115468	PKN2		NC_000001.11:88129844-88130117	LMO4			NC_000001.11:88115478-88115692	Lmo4		NC_000001.11:88115478-88115692	4930519L02Rik
NC_000001.11:88115478-88115692	PKN2		NC_000001.11:88139671-88139813	LMO4			NC_000001.11:88129844-88130117	Lmo4		NC_000001.11:88129844-88130117	4930519L02Rik
NC_000001.11:88129844-88130117	PKN2		NC_000001.11:88150241-88150788	LMO4			NC_000001.11:88139671-88139813	Lmo4		NC_000001.11:88139671-88139813	4930519L02Rik
NC_000001.11:88139671-88139813	PKN2		NC_000001.11:88169047-88169155	LMO4			NC_000001.11:88150241-88150788	Lmo4		NC_000001.11:88150241-88150788	4930519L02Rik
NC_000001.11:88150241-88150788	PKN2		NC_000001.11:88181438-88181720	LMO4			NC_000001.11:88169047-88169155	Lmo4		NC_000001.11:88169047-88169155	4930519L02Rik
NC_000001.11:88169047-88169155	PKN2		NC_000001.11:88181725-88182013	LMO4			NC_000001.11:88181438-88181720	Lmo4		NC_000001.11:88181438-88181720	4930519L02Rik
NC_000001.11:88181438-88181720	PKN2		NC_000001.11:88221159-88221496	LMO4			NC_000001.11:88181725-88182013	Lmo4		NC_000001.11:88181725-88182013	4930519L02Rik
NC_000001.11:88181725-88182013	PKN2		NC_000001.11:88239546-88239775	LMO4			NC_000001.11:88221159-88221496	Lmo4		NC_000001.11:88221159-88221496	4930519L02Rik
NC_000001.11:88221159-88221496	PKN2		NC_000001.11:88290420-88290558	LMO4			NC_000001.11:88239546-88239775	Lmo4		NC_000001.11:88239546-88239775	4930519L02Rik
NC_000001.11:88239546-88239775	PKN2		NC_000001.11:88308186-88308312	LMO4			NC_000001.11:88290420-88290558	Lmo4		NC_000001.11:88290420-88290558	4930519L02Rik
NC_000001.11:88290420-88290558	PKN2		NC_000001.11:88315147-88315271	LMO4			NC_000001.11:88308186-88308312	Lmo4		NC_000001.11:88308186-88308312	4930519L02Rik
NC_000001.11:88308186-88308312	PKN2		NC_000001.11:88376483-88376863	LMO4			NC_000001.11:88315147-88315271	Lmo4		NC_000001.11:88315147-88315271	4930519L02Rik
NC_000001.11:88315147-88315271	PKN2		NC_000001.11:88410528-88410947	LMO4			NC_000001.11:88376483-88376863	Lmo4		NC_000001.11:88376483-88376863	4930519L02Rik
NC_000001.11:88376483-88376863	PKN2		NC_000001.11:88462007-88462628	LMO4			NC_000001.11:88410528-88410947	Lmo4		NC_000001.11:88410528-88410947	4930519L02Rik
NC_000001.11:88410528-88410947	PKN2		NC_000001.11:88472471-88472626	LMO4			NC_000001.11:88462007-88462628	Lmo4		NC_000001.11:88462007-88462628	4930519L02Rik
NC_000001.11:88462007-88462628	PKN2		NC_000001.11:88548256-88548526	LMO4			NC_000001.11:88472471-88472626	Lmo4		NC_000001.11:88472471-88472626	4930519L02Rik
NC_000001.11:88472471-88472626	PKN2		NC_000001.11:88804384-88804485	PKN2			NC_000001.11:88548256-88548526	4930519L02Rik		NC_000001.11:88548256-88548526	Pkn2
NC_000001.11:88548256-88548526	PKN2		NC_000001.11:88813590-88813745	PKN2			NC_000001.11:88804384-88804485	Pkn2		NC_000001.11:88804384-88804485	Pkn2
NC_000001.11:88804384-88804485	PKN2		NC_000001.11:88982828-88982932	KYAT3			NC_000001.11:88813590-88813745	Pkn2		NC_000001.11:88813590-88813745	Pkn2
NC_000001.11:88813590-88813745	PKN2		NC_000001.11:88982828-88982932	RBMXL1			NC_000001.11:88982828-88982932	Rbmx		NC_000001.11:88982828-88982932	Rbmx
NC_000001.11:88982828-88982932	KYAT3		NC_000001.11:90007287-90007825	ZNF326			NC_000001.11:90007287-90007825	Zfp326		NC_000001.11:90007287-90007825	Zfp326
NC_000001.11:88982828-88982932	RBMXL1		NC_000001.11:90105167-90105413	ZNF326			NC_000001.11:90105167-90105413	Barhl2		NC_000001.11:90105167-90105413	Zfp326
NC_000001.11:90007287-90007825	ZNF326		NC_000001.11:90105416-90105523	ZNF326			NC_000001.11:90105416-90105523	Barhl2		NC_000001.11:90105416-90105523	Zfp326
NC_000001.11:90105167-90105413	BARHL2		NC_000001.11:90105580-90105682	ZNF326			NC_000001.11:90105580-90105682	Barhl2		NC_000001.11:90105580-90105682	Zfp326
NC_000001.11:90105416-90105523	BARHL2		NC_000001.11:90106552-90106660	ZNF326			NC_000001.11:90106552-90106660	Barhl2		NC_000001.11:90106552-90106660	Zfp326
NC_000001.11:90105580-90105682	BARHL2		NC_000001.11:90134487-90134640	ZNF326			NC_000001.11:90134487-90134640	Barhl2		NC_000001.11:90134487-90134640	Zfp326
NC_000001.11:90106552-90106660	BARHL2		NC_000001.11:90134750-90135063	ZNF326			NC_000001.11:90134750-90135063	Barhl2		NC_000001.11:90134750-90135063	Zfp326
NC_000001.11:90134487-90134640	BARHL2		NC_000001.11:90135640-90135761	ZNF326			NC_000001.11:90135640-90135761	Barhl2		NC_000001.11:90135640-90135761	Zfp326
NC_000001.11:90134750-90135063	BARHL2		NC_000001.11:90135815-90136165	ZNF326			NC_000001.11:90135815-90136165	Barhl2		NC_000001.11:90135815-90136165	Zfp326
NC_000001.11:90135640-90135761	BARHL2		NC_000001.11:90198765-90198883	ZNF326			NC_000001.11:90198765-90198883	Barhl2		NC_000001.11:90198765-90198883	Zfp326
NC_000001.11:90135815-90136165	BARHL2		NC_000001.11:90282435-90282613	ZNF326			NC_000001.11:90282435-90282613	Barhl2		NC_000001.11:90282435-90282613	Zfp326
NC_000001.11:90198765-90198883	BARHL2		NC_000001.11:90296318-90296481	ZNF326			NC_000001.11:90296318-90296481	Barhl2		NC_000001.11:90296318-90296481	Zfp326
NC_000001.11:90282435-90282613	BARHL2		NC_000001.11:90341631-90341773	ZNF326			NC_000001.11:90341631-90341773	Barhl2		NC_000001.11:90341631-90341773	Zfp326
NC_000001.11:90296318-90296481	BARHL2		NC_000001.11:90387333-90387645	ZNF326			NC_000001.11:90387333-90387645	Barhl2		NC_000001.11:90387333-90387645	Zfp326
NC_000001.11:90341631-90341773	BARHL2		NC_000001.11:90439686-90439809	ZNF326			NC_000001.11:90439686-90439809	Barhl2		NC_000001.11:90439686-90439809	Zfp326
NC_000001.11:90387333-90387645	BARHL2		NC_000001.11:90480588-90480779	ZNF326			NC_000001.11:90480588-90480779	Barhl2		NC_000001.11:90480588-90480779	Zfp326
NC_000001.11:90439686-90439809	BARHL2		NC_000001.11:90501227-90501380	ZNF326			NC_000001.11:90501227-90501380	Barhl2		NC_000001.11:90501227-90501380	Zfp326
NC_000001.11:90480588-90480779	BARHL2		NC_000001.11:90535023-90535194	ZNF326			NC_000001.11:90535023-90535194	Barhl2		NC_000001.11:90535023-90535194	Zfp326
NC_000001.11:90501227-90501380	BARHL2		NC_000001.11:90561896-90562075	ZNF326			NC_000001.11:90561896-90562075	Barhl2		NC_000001.11:90561896-90562075	Zfp326
NC_000001.11:90535023-90535194	BARHL2		NC_000001.11:90567360-90567483	ZNF326			NC_000001.11:90567360-90567483	Barhl2		NC_000001.11:90567360-90567483	Zfp326
NC_000001.11:90561896-90562075	BARHL2		NC_000001.11:90567697-90567852	ZNF326			NC_000001.11:90567697-90567852	Barhl2		NC_000001.11:90567697-90567852	Zfp326
NC_000001.11:90567360-90567483	BARHL2		NC_000001.11:90621938-90622423	ZNF326			NC_000001.11:90621938-90622423	Barhl2		NC_000001.11:90621938-90622423	Zfp326
NC_000001.11:90567697-90567852	BARHL2		NC_000001.11:90622690-90622989	ZNF326			NC_000001.11:90622690-90622989	Barhl2		NC_000001.11:90622690-90622989	Zfp326
NC_000001.11:90621938-90622423	BARHL2		NC_000001.11:90623412-90623547	ZNF326			NC_000001.11:90623412-90623547	Barhl2		NC_000001.11:90623412-90623547	Zfp326
NC_000001.11:90622690-90622989	BARHL2		NC_000001.11:90623607-90623754	ZNF326			NC_000001.11:90623607-90623754	Barhl2		NC_000001.11:90623607-90623754	Zfp326
NC_000001.11:90623412-90623547	BARHL2		NC_000001.11:90671913-90672092	ZNF326			NC_000001.11:90671913-90672092	Barhl2		NC_000001.11:90671913-90672092	Zfp326
NC_000001.11:90623607-90623754	BARHL2		NC_000001.11:90694377-90694495	ZNF326			NC_000001.11:90694377-90694495	Barhl2		NC_000001.11:90694377-90694495	Zfp326
NC_000001.11:90671913-90672092	BARHL2		NC_000001.11:90701505-90701870	ZNF326			NC_000001.11:90701505-90701870	Barhl2		NC_000001.11:90701505-90701870	Zfp326
NC_000001.11:90694377-90694495	BARHL2		NC_000001.11:90702000-90702100	ZNF326			NC_000001.11:90702000-90702100	Barhl2		NC_000001.11:90702000-90702100	Zfp326
NC_000001.11:90701505-90701870	BARHL2		NC_000001.11:90719076-90719206	BARHL2			NC_000001.11:90719076-90719206	Zfp644		NC_000001.11:90719076-90719206	Barhl2
NC_000001.11:90702000-90702100	BARHL2		NC_000001.11:90728023-90728742	BARHL2			NC_000001.11:90728023-90728742	Zfp644		NC_000001.11:90728023-90728742	Barhl2
NC_000001.11:90719076-90719206	ZNF644		NC_000001.11:90729914-90730053	BARHL2			NC_000001.11:90729914-90730053	Zfp644		NC_000001.11:90729914-90730053	Barhl2
NC_000001.11:90728023-90728742	ZNF644		NC_000001.11:90730060-90730404	BARHL2			NC_000001.11:90730060-90730404	Zfp644		NC_000001.11:90730060-90730404	Barhl2
NC_000001.11:90729914-90730053	ZNF644		NC_000001.11:90731670-90732158	BARHL2			NC_000001.11:90731670-90732158	Zfp644		NC_000001.11:90731670-90732158	Barhl2
NC_000001.11:90730060-90730404	ZNF644		NC_000001.11:90759535-90759668	BARHL2			NC_000001.11:90759535-90759668	Zfp644		NC_000001.11:90759535-90759668	Barhl2
NC_000001.11:90731670-90732158	ZNF644		NC_000001.11:90759669-90759930	BARHL2			NC_000001.11:90759669-90759930	Zfp644		NC_000001.11:90759669-90759930	Barhl2
NC_000001.11:90759535-90759668	ZNF644		NC_000001.11:90828881-90829160	BARHL2			NC_000001.11:90828881-90829160	Zfp644		NC_000001.11:90828881-90829160	Barhl2
NC_000001.11:90759669-90759930	ZNF644		NC_000001.11:90832099-90832329	BARHL2			NC_000001.11:90832099-90832329	Zfp644		NC_000001.11:90832099-90832329	Barhl2
NC_000001.11:90828881-90829160	ZNF644		NC_000001.11:90833727-90834344	BARHL2			NC_000001.11:90833727-90834344	Zfp644		NC_000001.11:90833727-90834344	Barhl2
NC_000001.11:90832099-90832329	ZNF644		NC_000001.11:90834937-90835367	BARHL2			NC_000001.11:90834937-90835367	Zfp644		NC_000001.11:90834937-90835367	Barhl2
NC_000001.11:90833727-90834344	ZNF644		NC_000001.11:90840391-90840514	BARHL2			NC_000001.11:90840391-90840514	Zfp644		NC_000001.11:90840391-90840514	Barhl2
NC_000001.11:90834937-90835367	ZNF644		NC_000001.11:90840561-90840686	BARHL2			NC_000001.11:90840561-90840686	Zfp644		NC_000001.11:90840561-90840686	Barhl2
NC_000001.11:90840391-90840514	ZNF644		NC_000001.11:90841087-90841370	BARHL2			NC_000001.11:90841087-90841370	Zfp644		NC_000001.11:90841087-90841370	Barhl2
NC_000001.11:90840561-90840686	ZNF644		NC_000001.11:90851900-90852008	BARHL2			NC_000001.11:90851900-90852008	Zfp644		NC_000001.11:90851900-90852008	Barhl2
NC_000001.11:90841087-90841370	ZNF644		NC_000001.11:90854563-90854682	BARHL2			NC_000001.11:90854563-90854682	Zfp644		NC_000001.11:90854563-90854682	Barhl2
NC_000001.11:90851900-90852008	ZNF644		NC_000001.11:90854737-90854838	BARHL2			NC_000001.11:90854737-90854838	Zfp644		NC_000001.11:90854737-90854838	Barhl2
NC_000001.11:90854563-90854682	ZNF644		NC_000001.11:90856670-90856877	BARHL2			NC_000001.11:90856670-90856877	Zfp644		NC_000001.11:90856670-90856877	Barhl2
NC_000001.11:90854737-90854838	ZNF644		NC_000001.11:90916017-90916184	ZNF644			NC_000001.11:90916017-90916184	Zfp644		NC_000001.11:90916017-90916184	Zfp644
NC_000001.11:90856670-90856877	ZNF644		NC_000001.11:90935390-90935571	ZNF644			NC_000001.11:90935390-90935571	Zfp644		NC_000001.11:90935390-90935571	Zfp644
NC_000001.11:90916017-90916184	ZNF644		NC_000001.11:90945500-90945695	ZNF644			NC_000001.11:90945500-90945695	Zfp644		NC_000001.11:90945500-90945695	Zfp644
NC_000001.11:90935390-90935571	ZNF644		NC_000001.11:91021963-91022068	ZNF644			NC_000001.11:91021963-91022068	Zfp644		NC_000001.11:91021963-91022068	Zfp644
NC_000001.11:90945500-90945695	ZNF644		NC_000001.11:91197042-91197163	ZNF644			NC_000001.11:91197042-91197163	Hfm1		NC_000001.11:91197042-91197163	Zfp644
NC_000001.11:91021963-91022068	ZNF644		NC_000001.11:91387224-91387590	HFM1			NC_000001.11:91387224-91387590	Lars2		NC_000001.11:91387224-91387590	Lars2
NC_000001.11:91197042-91197163	HFM1		NC_000001.11:91513919-91514065	CDC7			NC_000001.11:91513919-91514065	Cdc7		NC_000001.11:91513919-91514065	Cdc7
NC_000001.11:91387224-91387590	HFM1		NC_000001.11:92073931-92074040	EPHX4			NC_000001.11:92073931-92074040	Nrg2		NC_000001.11:92073931-92074040	Nrg2
NC_000001.11:91513919-91514065	CDC7		NC_000001.11:92662753-92662882	EVI5			NC_000001.11:92662753-92662882	Evi5		NC_000001.11:92662753-92662882	Evi5
NC_000001.11:92073931-92074040	SETSIP		NC_000001.11:93129264-93129438	MTF2			NC_000001.11:93129264-93129438	Mtf2		NC_000001.11:93129264-93129438	Mtf2
NC_000001.11:92662753-92662882	EVI5		NC_000001.11:93136955-93137060	MTF2			NC_000001.11:93136955-93137060	Mtf2		NC_000001.11:93136955-93137060	Mtf2
NC_000001.11:93129264-93129438	MTF2		NC_000001.11:93137626-93137806	MTF2			NC_000001.11:93137626-93137806	Mtf2		NC_000001.11:93137626-93137806	Mtf2
NC_000001.11:93136955-93137060	MTF2		NC_000001.11:93536286-93536583	FNBP1L			NC_000001.11:93536286-93536583	Fnbp1l		NC_000001.11:93536286-93536583	Fnbp1l
NC_000001.11:93137626-93137806	MTF2		NC_000001.11:93552360-93552481	FNBP1L			NC_000001.11:93552360-93552481	Fnbp1l		NC_000001.11:93552360-93552481	Fnbp1l
NC_000001.11:93536286-93536583	FNBP1L		NC_000001.11:95311883-95312131	RWDD3			NC_000001.11:95311883-95312131	Rwdd3		NC_000001.11:95311883-95312131	Ptbp2
NC_000001.11:93552360-93552481	FNBP1L		NC_000001.11:95345952-95346149	RWDD3			NC_000001.11:95345952-95346149	Rwdd3		NC_000001.11:95345952-95346149	Ptbp2
NC_000001.11:95311883-95312131	PTBP2		NC_000001.11:95408521-95408624	RWDD3			NC_000001.11:95408521-95408624	Rwdd3		NC_000001.11:95408521-95408624	Ptbp2
NC_000001.11:95345952-95346149	PTBP2		NC_000001.11:95513161-95513313	RWDD3			NC_000001.11:95513161-95513313	Rwdd3		NC_000001.11:95513161-95513313	Ptbp2
NC_000001.11:95408521-95408624	PTBP2		NC_000001.11:95582301-95582406	RWDD3			NC_000001.11:95582301-95582406	Rwdd3		NC_000001.11:95582301-95582406	Ptbp2
NC_000001.11:95513161-95513313	PTBP2		NC_000001.11:95671760-95671887	RWDD3			NC_000001.11:95671760-95671887	Rwdd3		NC_000001.11:95671760-95671887	Ptbp2
NC_000001.11:95582301-95582406	PTBP2		NC_000001.11:95671992-95672127	RWDD3			NC_000001.11:95671992-95672127	Rwdd3		NC_000001.11:95671992-95672127	Ptbp2
NC_000001.11:95671760-95671887	PTBP2		NC_000001.11:95683548-95683710	RWDD3			NC_000001.11:95683548-95683710	Rwdd3		NC_000001.11:95683548-95683710	Ptbp2
NC_000001.11:95671992-95672127	PTBP2		NC_000001.11:95924123-95924267	RWDD3			NC_000001.11:95924123-95924267	Rwdd3		NC_000001.11:95924123-95924267	Ptbp2
NC_000001.11:95683548-95683710	PTBP2		NC_000001.11:95954631-95954782	RWDD3			NC_000001.11:95954631-95954782	Rwdd3		NC_000001.11:95954631-95954782	Ptbp2
NC_000001.11:95924123-95924267	PTBP2		NC_000001.11:96008459-96008707	RWDD3			NC_000001.11:96008459-96008707	Rwdd3		NC_000001.11:96008459-96008707	Ptbp2
NC_000001.11:95954631-95954782	PTBP2		NC_000001.11:96096282-96096599	RWDD3			NC_000001.11:96096282-96096599	Rwdd3		NC_000001.11:96096282-96096599	Ptbp2
NC_000001.11:96008459-96008707	PTBP2		NC_000001.11:96096644-96096820	RWDD3			NC_000001.11:96096644-96096820	Rwdd3		NC_000001.11:96096644-96096820	Ptbp2
NC_000001.11:96096282-96096599	PTBP2		NC_000001.11:96098921-96099023	RWDD3			NC_000001.11:96098921-96099023	Rwdd3		NC_000001.11:96098921-96099023	Ptbp2
NC_000001.11:96096644-96096820	PTBP2		NC_000001.11:96130553-96130700	RWDD3			NC_000001.11:96130553-96130700	Rwdd3		NC_000001.11:96130553-96130700	Ptbp2
NC_000001.11:96098921-96099023	PTBP2		NC_000001.11:96164181-96164309	RWDD3			NC_000001.11:96164181-96164309	Rwdd3		NC_000001.11:96164181-96164309	Ptbp2
NC_000001.11:96130553-96130700	PTBP2		NC_000001.11:96208019-96208125	RWDD3			NC_000001.11:96208019-96208125	Rwdd3		NC_000001.11:96208019-96208125	Ptbp2
NC_000001.11:96164181-96164309	PTBP2		NC_000001.11:96208530-96208700	RWDD3			NC_000001.11:96208530-96208700	Rwdd3		NC_000001.11:96208530-96208700	Ptbp2
NC_000001.11:96208019-96208125	PTBP2		NC_000001.11:96464467-96464634	RWDD3			NC_000001.11:96464467-96464634	Rwdd3		NC_000001.11:96464467-96464634	Ptbp2
NC_000001.11:96208530-96208700	PTBP2		NC_000001.11:96464635-96464744	RWDD3			NC_000001.11:96464635-96464744	Rwdd3		NC_000001.11:96464635-96464744	Ptbp2
NC_000001.11:96464467-96464634	PTBP2		NC_000001.11:96597212-96597576	RWDD3			NC_000001.11:96597212-96597576	Rwdd3		NC_000001.11:96597212-96597576	Ptbp2
NC_000001.11:96464635-96464744	PTBP2		NC_000001.11:96804728-96804854	PTBP2			NC_000001.11:96804728-96804854	Ptbp2		NC_000001.11:96804728-96804854	Ptbp2
NC_000001.11:96597212-96597576	PTBP2		NC_000001.11:96805877-96806051	PTBP2			NC_000001.11:96805877-96806051	Ptbp2		NC_000001.11:96805877-96806051	Ptbp2
NC_000001.11:96804728-96804854	PTBP2		NC_000001.11:96806165-96806677	PTBP2			NC_000001.11:96806165-96806677	Ptbp2		NC_000001.11:96806165-96806677	Ptbp2
NC_000001.11:96805877-96806051	PTBP2		NC_000001.11:96814075-96814825	PTBP2			NC_000001.11:96814075-96814825	Ptbp2		NC_000001.11:96814075-96814825	Ptbp2
NC_000001.11:96806165-96806677	PTBP2		NC_000001.11:96955252-96955438	PTBP2			NC_000001.11:96955252-96955438	Ptbp2		NC_000001.11:96955252-96955438	Dpyd
NC_000001.11:96814075-96814825	PTBP2		NC_000001.11:96955552-96955656	PTBP2			NC_000001.11:96955552-96955656	Ptbp2		NC_000001.11:96955552-96955656	Dpyd
NC_000001.11:96955252-96955438	DPYD		NC_000001.11:96958358-96958473	PTBP2			NC_000001.11:96958358-96958473	Ptbp2		NC_000001.11:96958358-96958473	Dpyd
NC_000001.11:96955552-96955656	DPYD		NC_000001.11:97145032-97145705	DPYD			NC_000001.11:97145032-97145705	Dpyd		NC_000001.11:97145032-97145705	Dpyd
NC_000001.11:96958358-96958473	DPYD		NC_000001.11:97254677-97254812	DPYD			NC_000001.11:97254677-97254812	Dpyd		NC_000001.11:97254677-97254812	Dpyd
NC_000001.11:97145032-97145705	DPYD		NC_000001.11:97299647-97299748	DPYD			NC_000001.11:97299647-97299748	Dpyd		NC_000001.11:97299647-97299748	Dpyd
NC_000001.11:97254677-97254812	DPYD		NC_000001.11:97450996-97451395	DPYD			NC_000001.11:97450996-97451395	Dpyd		NC_000001.11:97450996-97451395	Dpyd
NC_000001.11:97299647-97299748	DPYD		NC_000001.11:97500861-97501039	DPYD			NC_000001.11:97500861-97501039	Dpyd		NC_000001.11:97500861-97501039	Dpyd
NC_000001.11:97450996-97451395	DPYD		NC_000001.11:97536720-97536930	DPYD			NC_000001.11:97536720-97536930	Dpyd		NC_000001.11:97536720-97536930	Dpyd
NC_000001.11:97500861-97501039	DPYD		NC_000001.11:97559326-97559638	DPYD			NC_000001.11:97559326-97559638	Dpyd		NC_000001.11:97559326-97559638	Dpyd
NC_000001.11:97536720-97536930	DPYD		NC_000001.11:97593377-97593496	DPYD			NC_000001.11:97593377-97593496	Dpyd		NC_000001.11:97593377-97593496	Dpyd
NC_000001.11:97559326-97559638	DPYD		NC_000001.11:97651295-97651413	DPYD			NC_000001.11:97651295-97651413	Dpyd		NC_000001.11:97651295-97651413	Dpyd
NC_000001.11:97593377-97593496	DPYD		NC_000001.11:97743262-97743475	DPYD			NC_000001.11:97743262-97743475	Dpyd		NC_000001.11:97743262-97743475	Dpyd
NC_000001.11:97651295-97651413	DPYD		NC_000001.11:97817726-97817919	DPYD			NC_000001.11:97817726-97817919	Dpyd		NC_000001.11:97817726-97817919	Dpyd
NC_000001.11:97743262-97743475	DPYD		NC_000001.11:97826901-97827070	DPYD			NC_000001.11:97826901-97827070	Dpyd		NC_000001.11:97826901-97827070	Dpyd
NC_000001.11:97817726-97817919	DPYD		NC_000001.11:97827834-97828133	DPYD			NC_000001.11:97827834-97828133	Dpyd		NC_000001.11:97827834-97828133	Dpyd
NC_000001.11:97826901-97827070	DPYD		NC_000001.11:97837166-97837565	DPYD			NC_000001.11:97837166-97837565	Dpyd		NC_000001.11:97837166-97837565	Dpyd
NC_000001.11:97827834-97828133	DPYD		NC_000001.11:98046056-98046178	DPYD			NC_000001.11:98046056-98046178	Dpyd		NC_000001.11:98046056-98046178	Snx7
NC_000001.11:97837166-97837565	DPYD		NC_000001.11:98048493-98048594	DPYD			NC_000001.11:98048493-98048594	Dpyd		NC_000001.11:98048493-98048594	Snx7
NC_000001.11:98046056-98046178	SNX7		NC_000001.11:98049808-98050034	DPYD			NC_000001.11:98049808-98050034	Dpyd		NC_000001.11:98049808-98050034	Snx7
NC_000001.11:98048493-98048594	SNX7		NC_000001.11:98059633-98059769	DPYD			NC_000001.11:98059633-98059769	Dpyd		NC_000001.11:98059633-98059769	Snx7
NC_000001.11:98049808-98050034	SNX7		NC_000001.11:98104491-98104603	DPYD			NC_000001.11:98104491-98104603	Dpyd		NC_000001.11:98104491-98104603	Snx7
NC_000001.11:98059633-98059769	SNX7		NC_000001.11:98126793-98127018	DPYD			NC_000001.11:98126793-98127018	Dpyd		NC_000001.11:98126793-98127018	Snx7
NC_000001.11:98104491-98104603	SNX7		NC_000001.11:98133272-98133403	DPYD			NC_000001.11:98133272-98133403	Dpyd		NC_000001.11:98133272-98133403	Snx7
NC_000001.11:98126793-98127018	SNX7		NC_000001.11:98179238-98179363	DPYD			NC_000001.11:98179238-98179363	Dpyd		NC_000001.11:98179238-98179363	Snx7
NC_000001.11:98133272-98133403	SNX7		NC_000001.11:98331357-98331484	DPYD			NC_000001.11:98331357-98331484	Dpyd		NC_000001.11:98331357-98331484	Snx7
NC_000001.11:98179238-98179363	SNX7		NC_000001.11:98405040-98405333	DPYD			NC_000001.11:98405040-98405333	Dpyd		NC_000001.11:98405040-98405333	Snx7
NC_000001.11:98331357-98331484	SNX7		NC_000001.11:98406496-98406611	DPYD			NC_000001.11:98406496-98406611	Dpyd		NC_000001.11:98406496-98406611	Snx7
NC_000001.11:98405040-98405333	SNX7		NC_000001.11:98452313-98452465	DPYD			NC_000001.11:98452313-98452465	Dpyd		NC_000001.11:98452313-98452465	Snx7
NC_000001.11:98406496-98406611	SNX7		NC_000001.11:99087930-99088038	PLPPR5			NC_000001.11:99087930-99088038	Map3k7		NC_000001.11:99087930-99088038	Epha7
NC_000001.11:98452313-98452465	SNX7		NC_000001.11:99683018-99683136	PALMD			NC_000001.11:99683018-99683136	Hsd17b6		NC_000001.11:99683018-99683136	Sdr9c7
NC_000001.11:99087930-99088038	PLPPR4		NC_000002.12:100590631-100590733	PDCL3			NC_000002.12:100590631-100590733	Ptprn2		NC_000002.12:100590631-100590733	Ptprn2
NC_000001.11:99683018-99683136	PALMD		NC_000002.12:101863786-101863921	MAP4K4			NC_000002.12:100590631-100590733	Gm6750		NC_000002.12:100590631-100590733	Gm6750
NC_000002.12:100590631-100590733	NPAS2		NC_000002.12:101873627-101873741	MAP4K4			NC_000002.12:101863786-101863921	Map4k4		NC_000002.12:101863786-101863921	Map4k4
NC_000002.12:101863786-101863921	MAP4K4		NC_000002.12:102922718-102922993	TMEM182			NC_000002.12:101873627-101873741	Map4k4		NC_000002.12:101873627-101873741	Map4k4
NC_000002.12:101873627-101873741	MAP4K4		NC_000002.12:102932444-102932721	TMEM182			NC_000002.12:102922718-102922993	Pou3f3		NC_000002.12:102922718-102922993	Tmem182
NC_000002.12:102922718-102922993	POU3F3		NC_000002.12:102943668-102943800	TMEM182			NC_000002.12:102932444-102932721	Pou3f3		NC_000002.12:102932444-102932721	Tmem182
NC_000002.12:102932444-102932721	POU3F3		NC_000002.12:102943801-102944073	TMEM182			NC_000002.12:102943668-102943800	Pou3f3		NC_000002.12:102943668-102943800	Tmem182
NC_000002.12:102943668-102943800	POU3F3		NC_000002.12:102944074-102944183	TMEM182			NC_000002.12:102943801-102944073	Pou3f3		NC_000002.12:102943801-102944073	Tmem182
NC_000002.12:102943801-102944073	POU3F3		NC_000002.12:102944208-102944359	TMEM182			NC_000002.12:102944074-102944183	Pou3f3		NC_000002.12:102944074-102944183	Tmem182
NC_000002.12:102944074-102944183	POU3F3		NC_000002.12:102975952-102976059	TMEM182			NC_000002.12:102944208-102944359	Pou3f3		NC_000002.12:102944208-102944359	Tmem182
NC_000002.12:102944208-102944359	POU3F3		NC_000002.12:102976630-102976855	TMEM182			NC_000002.12:102975952-102976059	Pou3f3		NC_000002.12:102975952-102976059	Tmem182
NC_000002.12:102975952-102976059	POU3F3		NC_000002.12:103028343-103028443	TMEM182			NC_000002.12:102976630-102976855	Pou3f3		NC_000002.12:102976630-102976855	Tmem182
NC_000002.12:102976630-102976855	POU3F3		NC_000002.12:103127676-103127833	TMEM182			NC_000002.12:103028343-103028443	Pou3f3		NC_000002.12:103028343-103028443	Tmem182
NC_000002.12:103028343-103028443	POU3F3		NC_000002.12:103176562-103176749	TMEM182			NC_000002.12:103127676-103127833	Pou3f3		NC_000002.12:103127676-103127833	Tmem182
NC_000002.12:103127676-103127833	POU3F3		NC_000002.12:103218787-103218908	TMEM182			NC_000002.12:103176562-103176749	Pou3f3		NC_000002.12:103176562-103176749	Tmem182
NC_000002.12:103176562-103176749	POU3F3		NC_000002.12:103293420-103293524	TMEM182			NC_000002.12:103218787-103218908	Pou3f3		NC_000002.12:103218787-103218908	Tmem182
NC_000002.12:103218787-103218908	POU3F3		NC_000002.12:103312031-103312149	TMEM182			NC_000002.12:103293420-103293524	Pou3f3		NC_000002.12:103293420-103293524	Tmem182
NC_000002.12:103293420-103293524	POU3F3		NC_000002.12:103364168-103364428	TMEM182			NC_000002.12:103312031-103312149	Pou3f3		NC_000002.12:103312031-103312149	Tmem182
NC_000002.12:103312031-103312149	POU3F3		NC_000002.12:103445153-103445557	TMEM182			NC_000002.12:103364168-103364428	Pou3f3		NC_000002.12:103364168-103364428	Tmem182
NC_000002.12:103364168-103364428	POU3F3		NC_000002.12:103448579-103448811	TMEM182			NC_000002.12:103445153-103445557	Pou3f3		NC_000002.12:103445153-103445557	Tmem182
NC_000002.12:103445153-103445557	POU3F3		NC_000002.12:103743386-103743528	TMEM182			NC_000002.12:103448579-103448811	Pou3f3		NC_000002.12:103448579-103448811	Tmem182
NC_000002.12:103448579-103448811	POU3F3		NC_000002.12:103814354-103814456	TMEM182			NC_000002.12:103743386-103743528	Pou3f3		NC_000002.12:103743386-103743528	Tmem182
NC_000002.12:103743386-103743528	POU3F3		NC_000002.12:103880097-103880545	TMEM182			NC_000002.12:103814354-103814456	Pou3f3		NC_000002.12:103814354-103814456	Tmem182
NC_000002.12:103814354-103814456	POU3F3		NC_000002.12:103960210-103960546	TMEM182			NC_000002.12:103880097-103880545	Pou3f3		NC_000002.12:103880097-103880545	Tmem182
NC_000002.12:103880097-103880545	POU3F3		NC_000002.12:103960898-103961011	TMEM182			NC_000002.12:103960210-103960546	Pou3f3		NC_000002.12:103960210-103960546	Tmem182
NC_000002.12:103960210-103960546	POU3F3		NC_000002.12:103961178-103961397	TMEM182			NC_000002.12:103960898-103961011	Pou3f3		NC_000002.12:103960898-103961011	Tmem182
NC_000002.12:103960898-103961011	POU3F3		NC_000002.12:104032688-104032871	TMEM182			NC_000002.12:103961178-103961397	Pou3f3		NC_000002.12:103961178-103961397	Tmem182
NC_000002.12:103961178-103961397	POU3F3		NC_000002.12:104052520-104052650	TMEM182			NC_000002.12:104032688-104032871	Pou3f3		NC_000002.12:104032688-104032871	Tmem182
NC_000002.12:104032688-104032871	POU3F3		NC_000002.12:104120245-104120647	TMEM182			NC_000002.12:104052520-104052650	Pou3f3		NC_000002.12:104052520-104052650	Tmem182
NC_000002.12:104052520-104052650	POU3F3		NC_000002.12:104226804-104227048	TMEM182			NC_000002.12:104120245-104120647	Pou3f3		NC_000002.12:104120245-104120647	Tmem182
NC_000002.12:104120245-104120647	POU3F3		NC_000002.12:104372420-104372752	TMEM182			NC_000002.12:104226804-104227048	Pou3f3		NC_000002.12:104226804-104227048	Tmem182
NC_000002.12:104226804-104227048	POU3F3		NC_000002.12:104408328-104408530	TMEM182			NC_000002.12:104372420-104372752	Pou3f3		NC_000002.12:104372420-104372752	Tmem182
NC_000002.12:104372420-104372752	POU3F3		NC_000002.12:104416604-104416780	TMEM182			NC_000002.12:104408328-104408530	Pou3f3		NC_000002.12:104408328-104408530	Tmem182
NC_000002.12:104408328-104408530	POU3F3		NC_000002.12:104428520-104428625	TMEM182			NC_000002.12:104416604-104416780	Pou3f3		NC_000002.12:104416604-104416780	Tmem182
NC_000002.12:104416604-104416780	POU3F3		NC_000002.12:104429018-104429137	TMEM182			NC_000002.12:104428520-104428625	Pou3f3		NC_000002.12:104428520-104428625	Tmem182
NC_000002.12:104428520-104428625	POU3F3		NC_000002.12:104430488-104430636	TMEM182			NC_000002.12:104429018-104429137	Pou3f3		NC_000002.12:104429018-104429137	Tmem182
NC_000002.12:104429018-104429137	POU3F3		NC_000002.12:104431615-104431956	TMEM182			NC_000002.12:104430488-104430636	Pou3f3		NC_000002.12:104430488-104430636	Tmem182
NC_000002.12:104430488-104430636	POU3F3		NC_000002.12:104431971-104432184	TMEM182			NC_000002.12:104431615-104431956	Pou3f3		NC_000002.12:104431615-104431956	Tmem182
NC_000002.12:104431615-104431956	POU3F3		NC_000002.12:104434311-104434475	TMEM182			NC_000002.12:104431971-104432184	Pou3f3		NC_000002.12:104431971-104432184	Tmem182
NC_000002.12:104431971-104432184	POU3F3		NC_000002.12:104446882-104447005	TMEM182			NC_000002.12:104434311-104434475	Pou3f3		NC_000002.12:104434311-104434475	Tmem182
NC_000002.12:104434311-104434475	POU3F3		NC_000002.12:104503574-104503727	TMEM182			NC_000002.12:104446882-104447005	Pou3f3		NC_000002.12:104446882-104447005	Tmem182
NC_000002.12:104446882-104447005	POU3F3		NC_000002.12:104516472-104516960	TMEM182			NC_000002.12:104503574-104503727	Pou3f3		NC_000002.12:104503574-104503727	Tmem182
NC_000002.12:104503574-104503727	POU3F3		NC_000002.12:104571954-104572080	TMEM182			NC_000002.12:104516472-104516960	Pou3f3		NC_000002.12:104516472-104516960	Tmem182
NC_000002.12:104516472-104516960	POU3F3		NC_000002.12:104582894-104583028	TMEM182			NC_000002.12:104571954-104572080	Pou3f3		NC_000002.12:104571954-104572080	Tmem182
NC_000002.12:104571954-104572080	POU3F3		NC_000002.12:104638463-104638822	TMEM182			NC_000002.12:104582894-104583028	Pou3f3		NC_000002.12:104582894-104583028	Tmem182
NC_000002.12:104582894-104583028	POU3F3		NC_000002.12:104638842-104639042	TMEM182			NC_000002.12:104638463-104638822	Pou3f3		NC_000002.12:104638463-104638822	Tmem182
NC_000002.12:104638463-104638822	POU3F3		NC_000002.12:104639254-104639361	TMEM182			NC_000002.12:104638842-104639042	Pou3f3		NC_000002.12:104638842-104639042	Tmem182
NC_000002.12:104638842-104639042	POU3F3		NC_000002.12:104647407-104647508	TMEM182			NC_000002.12:104639254-104639361	Pou3f3		NC_000002.12:104639254-104639361	Tmem182
NC_000002.12:104639254-104639361	POU3F3		NC_000002.12:104702574-104702872	TMEM182			NC_000002.12:104647407-104647508	Pou3f3		NC_000002.12:104647407-104647508	Tmem182
NC_000002.12:104647407-104647508	POU3F3		NC_000002.12:104837079-104837263	TMEM182			NC_000002.12:104702574-104702872	Pou3f3		NC_000002.12:104702574-104702872	Tmem182
NC_000002.12:104702574-104702872	POU3F3		NC_000002.12:104849761-104849875	TMEM182			NC_000002.12:104837079-104837263	Pou3f3		NC_000002.12:104837079-104837263	Tmem182
NC_000002.12:104837079-104837263	POU3F3		NC_000002.12:104849899-104850093	TMEM182			NC_000002.12:104849761-104849875	Pou3f3		NC_000002.12:104849761-104849875	Tmem182
NC_000002.12:104849761-104849875	POU3F3		NC_000002.12:104851462-104851573	TMEM182			NC_000002.12:104849899-104850093	Pou3f3		NC_000002.12:104849899-104850093	Tmem182
NC_000002.12:104849899-104850093	POU3F3		NC_000002.12:104851817-104852034	TMEM182			NC_000002.12:104851462-104851573	Pou3f3		NC_000002.12:104851462-104851573	Tmem182
NC_000002.12:104851462-104851573	POU3F3		NC_000002.12:104858223-104858501	POU3F3			NC_000002.12:104851817-104852034	Pou3f3		NC_000002.12:104851817-104852034	Tmem182
NC_000002.12:104851817-104852034	POU3F3		NC_000002.12:104860962-104861062	POU3F3			NC_000002.12:104858223-104858501	Pou3f3		NC_000002.12:104858223-104858501	Pou3f3
NC_000002.12:104858223-104858501	POU3F3		NC_000002.12:104862679-104862836	POU3F3			NC_000002.12:104860962-104861062	Mrps9		NC_000002.12:104860962-104861062	Pou3f3
NC_000002.12:104860962-104861062	MRPS9		NC_000002.12:104901013-104901181	POU3F3			NC_000002.12:104862679-104862836	Mrps9		NC_000002.12:104862679-104862836	Pou3f3
NC_000002.12:104862679-104862836	MRPS9		NC_000002.12:104901207-104901371	POU3F3			NC_000002.12:104901013-104901181	Mrps9		NC_000002.12:104901013-104901181	Pou3f3
NC_000002.12:104901013-104901181	MRPS9		NC_000002.12:105058047-105058367	MRPS9			NC_000002.12:104901207-104901371	Mrps9		NC_000002.12:104901207-104901371	Pou3f3
NC_000002.12:104901207-104901371	MRPS9		NC_000002.12:105081128-105081253	MRPS9			NC_000002.12:105058047-105058367	Mrps9		NC_000002.12:105058047-105058367	Mrps9
NC_000002.12:105058047-105058367	MRPS9		NC_000002.12:105081277-105081485	MRPS9			NC_000002.12:105081128-105081253	Mrps9		NC_000002.12:105081128-105081253	Mrps9
NC_000002.12:105081128-105081253	MRPS9		NC_000002.12:105089897-105090023	MRPS9			NC_000002.12:105081277-105081485	Mrps9		NC_000002.12:105081277-105081485	Mrps9
NC_000002.12:105081277-105081485	MRPS9		NC_000002.12:105091813-105091933	MRPS9			NC_000002.12:105089897-105090023	Mrps9		NC_000002.12:105089897-105090023	Mrps9
NC_000002.12:105089897-105090023	MRPS9		NC_000002.12:112981052-112981200	IL36G			NC_000002.12:105091813-105091933	Mrps9		NC_000002.12:105091813-105091933	Mrps9
NC_000002.12:105091813-105091933	MRPS9		NC_000002.12:113209897-113210043	PSD4			NC_000002.12:112981052-112981200	Hmgn2		NC_000002.12:112981052-112981200	Hmgn2
NC_000002.12:112981052-112981200	IL36G		NC_000002.12:113225838-113225947	PAX8			NC_000002.12:113209897-113210043	Pax8		NC_000002.12:113209897-113210043	Psd4
NC_000002.12:113209897-113210043	PAX8		NC_000002.12:113235461-113235586	PAX8			NC_000002.12:113225838-113225947	Pax8		NC_000002.12:113225838-113225947	Pax8
NC_000002.12:113225838-113225947	PAX8		NC_000002.12:113258622-113258752	PAX8			NC_000002.12:113235461-113235586	Pax8		NC_000002.12:113235461-113235586	Pax8
NC_000002.12:113235461-113235586	PAX8		NC_000002.12:113341978-113342168	PAX8			NC_000002.12:113258622-113258752	Pax8		NC_000002.12:113258622-113258752	Pax8
NC_000002.12:113258622-113258752	PAX8		NC_000002.12:11374035-11374135	ROCK2			NC_000002.12:113341978-113342168	Cacna1b		NC_000002.12:113341978-113342168	Pax8
NC_000002.12:113341978-113342168	CBWD2		NC_000002.12:113794490-113794592	SLC35F5			NC_000002.12:11374035-11374135	Cited2		NC_000002.12:11374035-11374135	Nmbr
NC_000002.12:11374035-11374135	E2F6		NC_000002.12:113957359-113957463	ACTR3			NC_000002.12:113794490-113794592	Pax5		NC_000002.12:113794490-113794592	Pax5
NC_000002.12:113794490-113794592	ACTR3		NC_000002.12:114396710-114396821	ACTR3			NC_000002.12:113957359-113957463	Actr3		NC_000002.12:113957359-113957463	Actr3
NC_000002.12:113957359-113957463	ACTR3		NC_000002.12:11584841-11584958	GREB1			NC_000002.12:114396710-114396821	Bmpr2		NC_000002.12:114396710-114396821	Bmpr2
NC_000002.12:114396710-114396821	DPP10		NC_000002.12:117609694-117609799	DPP10			NC_000002.12:11584841-11584958	Rpia		NC_000002.12:11584841-11584958	Tacstd2
NC_000002.12:11584841-11584958	GREB1		NC_000002.12:118051009-118051204	CCDC93			NC_000002.12:117609694-117609799	Eif2b5		NC_000002.12:117609694-117609799	Abcc5
NC_000002.12:117609694-117609799	DDX18		NC_000002.12:118051978-118052291	CCDC93			NC_000002.12:118051009-118051204	Ccdc93		NC_000002.12:118051009-118051204	Insig2
NC_000002.12:118051009-118051204	INSIG2		NC_000002.12:118053333-118053582	CCDC93			NC_000002.12:118051978-118052291	Ccdc93		NC_000002.12:118051978-118052291	Insig2
NC_000002.12:118051978-118052291	INSIG2		NC_000002.12:118053688-118053811	CCDC93			NC_000002.12:118053333-118053582	Ccdc93		NC_000002.12:118053333-118053582	Insig2
NC_000002.12:118053333-118053582	INSIG2		NC_000002.12:118182704-118183219	INSIG2			NC_000002.12:118053688-118053811	Ccdc93		NC_000002.12:118053688-118053811	Insig2
NC_000002.12:118053688-118053811	INSIG2		NC_000002.12:118281263-118281369	INSIG2			NC_000002.12:118182704-118183219	Insig2		NC_000002.12:118182704-118183219	En1
NC_000002.12:118182704-118183219	EN1		NC_000002.12:118309801-118309961	INSIG2			NC_000002.12:118281263-118281369	Insig2		NC_000002.12:118281263-118281369	En1
NC_000002.12:118281263-118281369	EN1		NC_000002.12:118376067-118376330	INSIG2			NC_000002.12:118309801-118309961	Insig2		NC_000002.12:118309801-118309961	En1
NC_000002.12:118309801-118309961	EN1		NC_000002.12:118498386-118498540	INSIG2			NC_000002.12:118376067-118376330	Insig2		NC_000002.12:118376067-118376330	En1
NC_000002.12:118376067-118376330	EN1		NC_000002.12:118530247-118530353	INSIG2			NC_000002.12:118498386-118498540	Insig2		NC_000002.12:118498386-118498540	En1
NC_000002.12:118498386-118498540	EN1		NC_000002.12:118547234-118547406	INSIG2			NC_000002.12:118530247-118530353	Insig2		NC_000002.12:118530247-118530353	En1
NC_000002.12:118530247-118530353	EN1		NC_000002.12:118669259-118669368	INSIG2			NC_000002.12:118547234-118547406	Insig2		NC_000002.12:118547234-118547406	En1
NC_000002.12:118547234-118547406	EN1		NC_000002.12:118849821-118850225	EN1			NC_000002.12:118669259-118669368	Insig2		NC_000002.12:118669259-118669368	En1
NC_000002.12:118669259-118669368	EN1		NC_000002.12:119142932-119143036	MARCO			NC_000002.12:118849821-118850225	En1		NC_000002.12:118849821-118850225	Marco
NC_000002.12:118849821-118850225	MARCO		NC_000002.12:120351257-120351400	INHBB			NC_000002.12:119142932-119143036	Marco		NC_000002.12:119142932-119143036	C1ql2
NC_000002.12:119142932-119143036	C1QL2		NC_000002.12:120805949-120806049	GLI2			NC_000002.12:120351257-120351400	Inhbb		NC_000002.12:120351257-120351400	Inhbb
NC_000002.12:120351257-120351400	INHBB		NC_000002.12:120871747-120871860	GLI2			NC_000002.12:120805949-120806049	Gli2		NC_000002.12:120805949-120806049	Gli2
NC_000002.12:120805949-120806049	GLI2		NC_000002.12:121414113-121414219	CLASP1			NC_000002.12:120871747-120871860	Gli2		NC_000002.12:120871747-120871860	Gli2
NC_000002.12:120871747-120871860	GLI2		NC_000002.12:121418632-121418736	CLASP1			NC_000002.12:121414113-121414219	Clasp1		NC_000002.12:121414113-121414219	Clasp1
NC_000002.12:121414113-121414219	CLASP1		NC_000002.12:124527327-124527472	CNTNAP5			NC_000002.12:121418632-121418736	Clasp1		NC_000002.12:121418632-121418736	Clasp1
NC_000002.12:121418632-121418736	CLASP1		NC_000002.12:124786368-124786475	CNTNAP5			NC_000002.12:124527327-124527472	Cntnap5b		NC_000002.12:124527327-124527472	Cntnap5b
NC_000002.12:124527327-124527472	CNTNAP5		NC_000002.12:124860422-124860545	CNTNAP5			NC_000002.12:124786368-124786475	Prl2c2		NC_000002.12:124786368-124786475	LOC118567336
NC_000002.12:124786368-124786475	CNTNAP5		NC_000002.12:126557265-126557422	CNTNAP5			NC_000002.12:124860422-124860545	Fam102a		NC_000002.12:124860422-124860545	Naif1
NC_000002.12:124860422-124860545	CNTNAP5		NC_000002.12:127763058-127763209	WDR33			NC_000002.12:126557265-126557422	Blcap		NC_000002.12:126557265-126557422	Gm14279
NC_000002.12:126557265-126557422	GYPC		NC_000002.12:127764775-127764895	WDR33			NC_000002.12:127763058-127763209	Wdr33		NC_000002.12:127763058-127763209	Wdr33
NC_000002.12:127763058-127763209	WDR33		NC_000002.12:127864949-127865062	AMMECR1L			NC_000002.12:127764775-127764895	Wdr33		NC_000002.12:127764775-127764895	Wdr33
NC_000002.12:127764775-127764895	WDR33		NC_000002.12:127865837-127866008	AMMECR1L			NC_000002.12:127864949-127865062	Ammecr1l		NC_000002.12:127864949-127865062	Ammecr1l
NC_000002.12:127864949-127865062	AMMECR1L		NC_000002.12:131421631-131421733	RAB6D			NC_000002.12:127865837-127866008	Ammecr1l		NC_000002.12:127865837-127866008	Ammecr1l
NC_000002.12:127865837-127866008	AMMECR1L		NC_000002.12:132255115-132255217	ANKRD30BL			NC_000002.12:131421631-131421733	Gnaq		NC_000002.12:131421631-131421733	Gnaq
NC_000002.12:131421631-131421733	MZT2A		NC_000002.12:132664689-132664794	LYPD1			NC_000002.12:132255115-132255217	Samd9l		NC_000002.12:132255115-132255217	.
NC_000002.12:132255115-132255217	ANKRD30BL		NC_000002.12:134945768-134946016	CCNT2			NC_000002.12:132664689-132664794	Lypd1		NC_000002.12:132664689-132664794	Lypd1
NC_000002.12:132664689-132664794	LYPD1		NC_000002.12:134946083-134946257	CCNT2			NC_000002.12:134945768-134946016	Ccnt2		NC_000002.12:134945768-134946016	Ccnt2
NC_000002.12:134945768-134946016	CCNT2		NC_000002.12:134946297-134946459	CCNT2			NC_000002.12:134946083-134946257	Ccnt2		NC_000002.12:134946083-134946257	Ccnt2
NC_000002.12:134946083-134946257	CCNT2		NC_000002.12:134954345-134954550	CCNT2			NC_000002.12:134946297-134946459	Ccnt2		NC_000002.12:134946297-134946459	Ccnt2
NC_000002.12:134946297-134946459	CCNT2		NC_000002.12:134954551-134954657	CCNT2			NC_000002.12:134954345-134954550	Ccnt2		NC_000002.12:134954345-134954550	Ccnt2
NC_000002.12:134954345-134954550	CCNT2		NC_000002.12:134955069-134955211	CCNT2			NC_000002.12:134954551-134954657	Ccnt2		NC_000002.12:134954551-134954657	Ccnt2
NC_000002.12:134954551-134954657	CCNT2		NC_000002.12:135622639-135622756	R3HDM1			NC_000002.12:134955069-134955211	Ccnt2		NC_000002.12:134955069-134955211	Ccnt2
NC_000002.12:134955069-134955211	CCNT2		NC_000002.12:135641570-135641686	R3HDM1			NC_000002.12:135622639-135622756	R3hdm1		NC_000002.12:135622639-135622756	R3hdm1
NC_000002.12:135622639-135622756	R3HDM1		NC_000002.12:135665366-135665502	R3HDM1			NC_000002.12:135641570-135641686	R3hdm1		NC_000002.12:135641570-135641686	R3hdm1
NC_000002.12:135641570-135641686	R3HDM1		NC_000002.12:136198956-136199079	CXCR4			NC_000002.12:135665366-135665502	R3hdm1		NC_000002.12:135665366-135665502	R3hdm1
NC_000002.12:135665366-135665502	R3HDM1		NC_000002.12:138023310-138023417	HNMT			NC_000002.12:136198956-136199079	Ssbp2		NC_000002.12:136198956-136199079	Atg10
NC_000002.12:136198956-136199079	THSD7B		NC_000002.12:138040755-138040901	HNMT			NC_000002.12:138023310-138023417	Hnmt		NC_000002.12:138023310-138023417	Spopl
NC_000002.12:138023310-138023417	SPOPL		NC_000002.12:138182673-138182792	HNMT			NC_000002.12:138040755-138040901	Hnmt		NC_000002.12:138040755-138040901	Spopl
NC_000002.12:138040755-138040901	SPOPL		NC_000002.12:139975068-139975175	NXPH2			NC_000002.12:138182673-138182792	Hnmt		NC_000002.12:138182673-138182792	Spopl
NC_000002.12:138182673-138182792	SPOPL		NC_000002.12:140231432-140231572	LRP1B			NC_000002.12:139975068-139975175	Dennd4a		NC_000002.12:139975068-139975175	Rab11a
NC_000002.12:139975068-139975175	LRP1B		NC_000002.12:140231600-140231711	LRP1B			NC_000002.12:140231432-140231572	Lrp1b		NC_000002.12:140231432-140231572	Lrp1b
NC_000002.12:140231432-140231572	LRP1B		NC_000002.12:140269276-140269411	LRP1B			NC_000002.12:140231600-140231711	Lrp1b		NC_000002.12:140231600-140231711	Lrp1b
NC_000002.12:140231600-140231711	LRP1B		NC_000002.12:140350923-140351058	LRP1B			NC_000002.12:140269276-140269411	Lrp1b		NC_000002.12:140269276-140269411	Lrp1b
NC_000002.12:140269276-140269411	LRP1B		NC_000002.12:140457531-140457717	LRP1B			NC_000002.12:140350923-140351058	Lrp1b		NC_000002.12:140350923-140351058	Lrp1b
NC_000002.12:140350923-140351058	LRP1B		NC_000002.12:141187259-141187377	LRP1B			NC_000002.12:140457531-140457717	Lrp1b		NC_000002.12:140457531-140457717	Lrp1b
NC_000002.12:140457531-140457717	LRP1B		NC_000002.12:143156943-143157446	ARHGAP15			NC_000002.12:141187259-141187377	Lrp1b		NC_000002.12:141187259-141187377	Lrp1b
NC_000002.12:141187259-141187377	LRP1B		NC_000002.12:143157666-143157805	ARHGAP15			NC_000002.12:143156943-143157446	Arhgap15		NC_000002.12:143156943-143157446	Arhgap15
NC_000002.12:143156943-143157446	ARHGAP15		NC_000002.12:143159464-143159579	ARHGAP15			NC_000002.12:143157666-143157805	Arhgap15		NC_000002.12:143157666-143157805	Arhgap15
NC_000002.12:143157666-143157805	ARHGAP15		NC_000002.12:143159588-143159861	ARHGAP15			NC_000002.12:143159464-143159579	Arhgap15		NC_000002.12:143159464-143159579	Arhgap15
NC_000002.12:143159464-143159579	ARHGAP15		NC_000002.12:143161002-143161487	ARHGAP15			NC_000002.12:143159588-143159861	Arhgap15		NC_000002.12:143159588-143159861	Arhgap15
NC_000002.12:143159588-143159861	ARHGAP15		NC_000002.12:143289285-143289480	ARHGAP15			NC_000002.12:143161002-143161487	Arhgap15		NC_000002.12:143161002-143161487	Arhgap15
NC_000002.12:143161002-143161487	ARHGAP15		NC_000002.12:143310170-143310519	ARHGAP15			NC_000002.12:143289285-143289480	Arhgap15		NC_000002.12:143289285-143289480	Arhgap15
NC_000002.12:143289285-143289480	ARHGAP15		NC_000002.12:143311399-143311753	ARHGAP15			NC_000002.12:143310170-143310519	Arhgap15		NC_000002.12:143310170-143310519	Arhgap15
NC_000002.12:143310170-143310519	ARHGAP15		NC_000002.12:143312498-143312778	ARHGAP15			NC_000002.12:143311399-143311753	Arhgap15		NC_000002.12:143311399-143311753	Arhgap15
NC_000002.12:143311399-143311753	ARHGAP15		NC_000002.12:143333836-143333941	ARHGAP15			NC_000002.12:143312498-143312778	Arhgap15		NC_000002.12:143312498-143312778	Arhgap15
NC_000002.12:143312498-143312778	ARHGAP15		NC_000002.12:143347095-143347803	ARHGAP15			NC_000002.12:143333836-143333941	Arhgap15		NC_000002.12:143333836-143333941	Arhgap15
NC_000002.12:143333836-143333941	ARHGAP15		NC_000002.12:143354534-143355152	ARHGAP15			NC_000002.12:143347095-143347803	Arhgap15		NC_000002.12:143347095-143347803	Arhgap15
NC_000002.12:143347095-143347803	ARHGAP15		NC_000002.12:143355767-143355989	ARHGAP15			NC_000002.12:143354534-143355152	Arhgap15		NC_000002.12:143354534-143355152	Arhgap15
NC_000002.12:143354534-143355152	ARHGAP15		NC_000002.12:143356144-143356268	ARHGAP15			NC_000002.12:143355767-143355989	Arhgap15		NC_000002.12:143355767-143355989	Arhgap15
NC_000002.12:143355767-143355989	ARHGAP15		NC_000002.12:143356995-143357193	ARHGAP15			NC_000002.12:143356144-143356268	Arhgap15		NC_000002.12:143356144-143356268	Arhgap15
NC_000002.12:143356144-143356268	ARHGAP15		NC_000002.12:143357720-143358071	ARHGAP15			NC_000002.12:143356995-143357193	Arhgap15		NC_000002.12:143356995-143357193	Arhgap15
NC_000002.12:143356995-143357193	ARHGAP15		NC_000002.12:143358101-143358434	ARHGAP15			NC_000002.12:143357720-143358071	Arhgap15		NC_000002.12:143357720-143358071	Arhgap15
NC_000002.12:143357720-143358071	ARHGAP15		NC_000002.12:143384263-143384472	ARHGAP15			NC_000002.12:143358101-143358434	Arhgap15		NC_000002.12:143358101-143358434	Arhgap15
NC_000002.12:143358101-143358434	ARHGAP15		NC_000002.12:143390022-143390426	ARHGAP15			NC_000002.12:143384263-143384472	Arhgap15		NC_000002.12:143384263-143384472	Arhgap15
NC_000002.12:143384263-143384472	ARHGAP15		NC_000002.12:143398885-143399091	ARHGAP15			NC_000002.12:143390022-143390426	Arhgap15		NC_000002.12:143390022-143390426	Arhgap15
NC_000002.12:143390022-143390426	ARHGAP15		NC_000002.12:143401413-143401553	ARHGAP15			NC_000002.12:143398885-143399091	Arhgap15		NC_000002.12:143398885-143399091	Arhgap15
NC_000002.12:143398885-143399091	ARHGAP15		NC_000002.12:143401557-143401728	ARHGAP15			NC_000002.12:143401413-143401553	Arhgap15		NC_000002.12:143401413-143401553	Arhgap15
NC_000002.12:143401413-143401553	ARHGAP15		NC_000002.12:143401843-143402257	ARHGAP15			NC_000002.12:143401557-143401728	Arhgap15		NC_000002.12:143401557-143401728	Arhgap15
NC_000002.12:143401557-143401728	ARHGAP15		NC_000002.12:143429835-143429935	ARHGAP15			NC_000002.12:143401843-143402257	Arhgap15		NC_000002.12:143401843-143402257	Arhgap15
NC_000002.12:143401843-143402257	ARHGAP15		NC_000002.12:143450931-143451137	ARHGAP15			NC_000002.12:143429835-143429935	Arhgap15		NC_000002.12:143429835-143429935	Arhgap15
NC_000002.12:143429835-143429935	ARHGAP15		NC_000002.12:143482364-143482499	ARHGAP15			NC_000002.12:143450931-143451137	Arhgap15		NC_000002.12:143450931-143451137	Arhgap15
NC_000002.12:143450931-143451137	ARHGAP15		NC_000002.12:143499194-143499360	ARHGAP15			NC_000002.12:143482364-143482499	Arhgap15		NC_000002.12:143482364-143482499	Arhgap15
NC_000002.12:143482364-143482499	ARHGAP15		NC_000002.12:143524229-143524507	ARHGAP15			NC_000002.12:143499194-143499360	Arhgap15		NC_000002.12:143499194-143499360	Arhgap15
NC_000002.12:143499194-143499360	ARHGAP15		NC_000002.12:143573420-143573748	ARHGAP15			NC_000002.12:143524229-143524507	Arhgap15		NC_000002.12:143524229-143524507	Arhgap15
NC_000002.12:143524229-143524507	ARHGAP15		NC_000002.12:143575746-143575855	ARHGAP15			NC_000002.12:143573420-143573748	Arhgap15		NC_000002.12:143573420-143573748	Arhgap15
NC_000002.12:143573420-143573748	ARHGAP15		NC_000002.12:143594145-143594491	ARHGAP15			NC_000002.12:143575746-143575855	Arhgap15		NC_000002.12:143575746-143575855	Arhgap15
NC_000002.12:143575746-143575855	ARHGAP15		NC_000002.12:143608786-143608927	ARHGAP15			NC_000002.12:143594145-143594491	Arhgap15		NC_000002.12:143594145-143594491	Arhgap15
NC_000002.12:143594145-143594491	ARHGAP15		NC_000002.12:143622072-143622501	ARHGAP15			NC_000002.12:143608786-143608927	Arhgap15		NC_000002.12:143608786-143608927	Arhgap15
NC_000002.12:143608786-143608927	ARHGAP15		NC_000002.12:143623631-143623739	ARHGAP15			NC_000002.12:143622072-143622501	Arhgap15		NC_000002.12:143622072-143622501	Arhgap15
NC_000002.12:143622072-143622501	ARHGAP15		NC_000002.12:143623994-143624229	ARHGAP15			NC_000002.12:143623631-143623739	Arhgap15		NC_000002.12:143623631-143623739	Arhgap15
NC_000002.12:143623631-143623739	ARHGAP15		NC_000002.12:143649476-143649623	ARHGAP15			NC_000002.12:143623994-143624229	Arhgap15		NC_000002.12:143623994-143624229	Arhgap15
NC_000002.12:143623994-143624229	ARHGAP15		NC_000002.12:143679723-143680020	ARHGAP15			NC_000002.12:143649476-143649623	Arhgap15		NC_000002.12:143649476-143649623	Arhgap15
NC_000002.12:143649476-143649623	ARHGAP15		NC_000002.12:143681996-143682253	ARHGAP15			NC_000002.12:143679723-143680020	Arhgap15		NC_000002.12:143679723-143680020	Arhgap15
NC_000002.12:143679723-143680020	ARHGAP15		NC_000002.12:143683131-143683987	ARHGAP15			NC_000002.12:143681996-143682253	Arhgap15		NC_000002.12:143681996-143682253	Arhgap15
NC_000002.12:143681996-143682253	ARHGAP15		NC_000002.12:143684746-143685102	ARHGAP15			NC_000002.12:143683131-143683987	Arhgap15		NC_000002.12:143683131-143683987	Arhgap15
NC_000002.12:143683131-143683987	ARHGAP15		NC_000002.12:143685384-143685930	ARHGAP15			NC_000002.12:143684746-143685102	Arhgap15		NC_000002.12:143684746-143685102	Arhgap15
NC_000002.12:143684746-143685102	ARHGAP15		NC_000002.12:143691188-143691514	ARHGAP15			NC_000002.12:143685384-143685930	Arhgap15		NC_000002.12:143685384-143685930	Arhgap15
NC_000002.12:143685384-143685930	ARHGAP15		NC_000002.12:143694257-143694540	ARHGAP15			NC_000002.12:143691188-143691514	Arhgap15		NC_000002.12:143691188-143691514	Arhgap15
NC_000002.12:143691188-143691514	ARHGAP15		NC_000002.12:143726301-143726405	ARHGAP15			NC_000002.12:143694257-143694540	Arhgap15		NC_000002.12:143694257-143694540	Arhgap15
NC_000002.12:143694257-143694540	ARHGAP15		NC_000002.12:143726502-143726767	ARHGAP15			NC_000002.12:143726301-143726405	Arhgap15		NC_000002.12:143726301-143726405	Arhgap15
NC_000002.12:143726301-143726405	ARHGAP15		NC_000002.12:143775659-143775770	ARHGAP15			NC_000002.12:143726502-143726767	Arhgap15		NC_000002.12:143726502-143726767	Arhgap15
NC_000002.12:143726502-143726767	ARHGAP15		NC_000002.12:143776511-143776791	ARHGAP15			NC_000002.12:143775659-143775770	Arhgap15		NC_000002.12:143775659-143775770	Arhgap15
NC_000002.12:143775659-143775770	GTDC1		NC_000002.12:143792629-143792978	ARHGAP15			NC_000002.12:143776511-143776791	Arhgap15		NC_000002.12:143776511-143776791	Arhgap15
NC_000002.12:143776511-143776791	GTDC1		NC_000002.12:143842115-143842375	ARHGAP15			NC_000002.12:143792629-143792978	Gtdc1		NC_000002.12:143792629-143792978	Arhgap15
NC_000002.12:143792629-143792978	GTDC1		NC_000002.12:143843735-143843857	ARHGAP15			NC_000002.12:143842115-143842375	Gtdc1		NC_000002.12:143842115-143842375	Arhgap15
NC_000002.12:143842115-143842375	GTDC1		NC_000002.12:143844772-143844989	ARHGAP15			NC_000002.12:143843735-143843857	Gtdc1		NC_000002.12:143843735-143843857	Arhgap15
NC_000002.12:143843735-143843857	GTDC1		NC_000002.12:143877969-143878106	ARHGAP15			NC_000002.12:143844772-143844989	Gtdc1		NC_000002.12:143844772-143844989	Arhgap15
NC_000002.12:143844772-143844989	GTDC1		NC_000002.12:143881399-143881556	ARHGAP15			NC_000002.12:143877969-143878106	Gtdc1		NC_000002.12:143877969-143878106	Arhgap15
NC_000002.12:143877969-143878106	GTDC1		NC_000002.12:143889336-143889460	ARHGAP15			NC_000002.12:143881399-143881556	Gtdc1		NC_000002.12:143881399-143881556	Arhgap15
NC_000002.12:143881399-143881556	GTDC1		NC_000002.12:143889461-143889567	ARHGAP15			NC_000002.12:143889336-143889460	Gtdc1		NC_000002.12:143889336-143889460	Arhgap15
NC_000002.12:143889336-143889460	GTDC1		NC_000002.12:143935005-143935295	ARHGAP15			NC_000002.12:143889461-143889567	Gtdc1		NC_000002.12:143889461-143889567	Arhgap15
NC_000002.12:143889461-143889567	GTDC1		NC_000002.12:143945754-143945891	GTDC1			NC_000002.12:143935005-143935295	Gtdc1		NC_000002.12:143935005-143935295	Arhgap15
NC_000002.12:143935005-143935295	GTDC1		NC_000002.12:143946769-143947067	GTDC1			NC_000002.12:143945754-143945891	Gtdc1		NC_000002.12:143945754-143945891	Arhgap15
NC_000002.12:143945754-143945891	GTDC1		NC_000002.12:143950863-143951023	GTDC1			NC_000002.12:143946769-143947067	Gtdc1		NC_000002.12:143946769-143947067	Gtdc1
NC_000002.12:143946769-143947067	GTDC1		NC_000002.12:143952002-143952335	GTDC1			NC_000002.12:143950863-143951023	Gtdc1		NC_000002.12:143950863-143951023	Gtdc1
NC_000002.12:143950863-143951023	GTDC1		NC_000002.12:143952554-143952716	GTDC1			NC_000002.12:143952002-143952335	Gtdc1		NC_000002.12:143952002-143952335	Gtdc1
NC_000002.12:143952002-143952335	GTDC1		NC_000002.12:143953094-143953198	GTDC1			NC_000002.12:143952554-143952716	Gtdc1		NC_000002.12:143952554-143952716	Gtdc1
NC_000002.12:143952554-143952716	GTDC1		NC_000002.12:143954871-143955562	GTDC1			NC_000002.12:143953094-143953198	Gtdc1		NC_000002.12:143953094-143953198	Gtdc1
NC_000002.12:143953094-143953198	GTDC1		NC_000002.12:143955726-143955954	GTDC1			NC_000002.12:143954871-143955562	Gtdc1		NC_000002.12:143954871-143955562	Gtdc1
NC_000002.12:143954871-143955562	GTDC1		NC_000002.12:143957367-143957895	GTDC1			NC_000002.12:143955726-143955954	Gtdc1		NC_000002.12:143955726-143955954	Gtdc1
NC_000002.12:143955726-143955954	GTDC1		NC_000002.12:143997504-143997696	GTDC1			NC_000002.12:143957367-143957895	Gtdc1		NC_000002.12:143957367-143957895	Gtdc1
NC_000002.12:143957367-143957895	GTDC1		NC_000002.12:143997813-143997945	GTDC1			NC_000002.12:143997504-143997696	Gtdc1		NC_000002.12:143997504-143997696	Gtdc1
NC_000002.12:143997504-143997696	GTDC1		NC_000002.12:144004587-144005609	GTDC1			NC_000002.12:143997813-143997945	Gtdc1		NC_000002.12:143997813-143997945	Gtdc1
NC_000002.12:143997813-143997945	GTDC1		NC_000002.12:144068241-144068948	GTDC1			NC_000002.12:144004587-144005609	Gtdc1		NC_000002.12:144004587-144005609	Gtdc1
NC_000002.12:144004587-144005609	GTDC1		NC_000002.12:144070375-144070478	GTDC1			NC_000002.12:144068241-144068948	Gtdc1		NC_000002.12:144068241-144068948	Gtdc1
NC_000002.12:144068241-144068948	GTDC1		NC_000002.12:144078167-144078425	GTDC1			NC_000002.12:144070375-144070478	Gtdc1		NC_000002.12:144070375-144070478	Gtdc1
NC_000002.12:144070375-144070478	GTDC1		NC_000002.12:144079521-144079718	GTDC1			NC_000002.12:144078167-144078425	Gtdc1		NC_000002.12:144078167-144078425	Gtdc1
NC_000002.12:144078167-144078425	GTDC1		NC_000002.12:144096331-144096673	GTDC1			NC_000002.12:144079521-144079718	Gtdc1		NC_000002.12:144079521-144079718	Gtdc1
NC_000002.12:144079521-144079718	GTDC1		NC_000002.12:144125849-144125952	GTDC1			NC_000002.12:144096331-144096673	Gtdc1		NC_000002.12:144096331-144096673	Gtdc1
NC_000002.12:144096331-144096673	GTDC1		NC_000002.12:144384614-144384776	ZEB2			NC_000002.12:144125849-144125952	Gtdc1		NC_000002.12:144125849-144125952	Gtdc1
NC_000002.12:144125849-144125952	GTDC1		NC_000002.12:144387770-144387920	ZEB2			NC_000002.12:144384614-144384776	Zeb2		NC_000002.12:144384614-144384776	Zeb2
NC_000002.12:144384614-144384776	ZEB2		NC_000002.12:144387973-144388520	ZEB2			NC_000002.12:144387770-144387920	Zeb2		NC_000002.12:144387770-144387920	Zeb2
NC_000002.12:144387770-144387920	ZEB2		NC_000002.12:144388567-144388698	ZEB2			NC_000002.12:144387973-144388520	Zeb2		NC_000002.12:144387973-144388520	Zeb2
NC_000002.12:144387973-144388520	ZEB2		NC_000002.12:144388737-144388905	ZEB2			NC_000002.12:144388567-144388698	Zeb2		NC_000002.12:144388567-144388698	Zeb2
NC_000002.12:144388567-144388698	ZEB2		NC_000002.12:144389159-144389288	ZEB2			NC_000002.12:144388737-144388905	Zeb2		NC_000002.12:144388737-144388905	Zeb2
NC_000002.12:144388737-144388905	ZEB2		NC_000002.12:144390818-144390924	ZEB2			NC_000002.12:144389159-144389288	Zeb2		NC_000002.12:144389159-144389288	Zeb2
NC_000002.12:144389159-144389288	ZEB2		NC_000002.12:144396376-144396529	ZEB2			NC_000002.12:144390818-144390924	Zeb2		NC_000002.12:144390818-144390924	Zeb2
NC_000002.12:144390818-144390924	ZEB2		NC_000002.12:144402261-144402691	ZEB2			NC_000002.12:144396376-144396529	Zeb2		NC_000002.12:144396376-144396529	Zeb2
NC_000002.12:144396376-144396529	ZEB2		NC_000002.12:144403563-144403906	ZEB2			NC_000002.12:144402261-144402691	Zeb2		NC_000002.12:144402261-144402691	Zeb2
NC_000002.12:144402261-144402691	ZEB2		NC_000002.12:144404009-144404150	ZEB2			NC_000002.12:144403563-144403906	Zeb2		NC_000002.12:144403563-144403906	Zeb2
NC_000002.12:144403563-144403906	ZEB2		NC_000002.12:144404669-144404806	ZEB2			NC_000002.12:144404009-144404150	Zeb2		NC_000002.12:144404009-144404150	Zeb2
NC_000002.12:144404009-144404150	ZEB2		NC_000002.12:144427184-144427320	ZEB2			NC_000002.12:144404669-144404806	Zeb2		NC_000002.12:144404669-144404806	Zeb2
NC_000002.12:144404669-144404806	ZEB2		NC_000002.12:144428094-144428548	ZEB2			NC_000002.12:144427184-144427320	Zeb2		NC_000002.12:144427184-144427320	Zeb2
NC_000002.12:144427184-144427320	ZEB2		NC_000002.12:144430757-144431094	ZEB2			NC_000002.12:144428094-144428548	Zeb2		NC_000002.12:144428094-144428548	Zeb2
NC_000002.12:144428094-144428548	ZEB2		NC_000002.12:144431253-144431744	ZEB2			NC_000002.12:144430757-144431094	Zeb2		NC_000002.12:144430757-144431094	Zeb2
NC_000002.12:144430757-144431094	ZEB2		NC_000002.12:144431854-144432006	ZEB2			NC_000002.12:144431253-144431744	Zeb2		NC_000002.12:144431253-144431744	Zeb2
NC_000002.12:144431253-144431744	ZEB2		NC_000002.12:144432121-144432242	ZEB2			NC_000002.12:144431854-144432006	Zeb2		NC_000002.12:144431854-144432006	Zeb2
NC_000002.12:144431854-144432006	ZEB2		NC_000002.12:144433105-144433286	ZEB2			NC_000002.12:144432121-144432242	Zeb2		NC_000002.12:144432121-144432242	Zeb2
NC_000002.12:144432121-144432242	ZEB2		NC_000002.12:144438885-144439133	ZEB2			NC_000002.12:144433105-144433286	Zeb2		NC_000002.12:144433105-144433286	Zeb2
NC_000002.12:144433105-144433286	ZEB2		NC_000002.12:144439146-144439278	ZEB2			NC_000002.12:144438885-144439133	Zeb2		NC_000002.12:144438885-144439133	Zeb2
NC_000002.12:144438885-144439133	ZEB2		NC_000002.12:144439319-144439907	ZEB2			NC_000002.12:144439146-144439278	Zeb2		NC_000002.12:144439146-144439278	Zeb2
NC_000002.12:144439146-144439278	ZEB2		NC_000002.12:144443267-144443700	ZEB2			NC_000002.12:144439319-144439907	Zeb2		NC_000002.12:144439319-144439907	Zeb2
NC_000002.12:144439319-144439907	ZEB2		NC_000002.12:144444308-144444772	ZEB2			NC_000002.12:144443267-144443700	Zeb2		NC_000002.12:144443267-144443700	Zeb2
NC_000002.12:144443267-144443700	ZEB2		NC_000002.12:144445300-144445427	ZEB2			NC_000002.12:144444308-144444772	Zeb2		NC_000002.12:144444308-144444772	Zeb2
NC_000002.12:144444308-144444772	ZEB2		NC_000002.12:144452433-144452810	ZEB2			NC_000002.12:144445300-144445427	Zeb2		NC_000002.12:144445300-144445427	Zeb2
NC_000002.12:144445300-144445427	ZEB2		NC_000002.12:144452845-144452987	ZEB2			NC_000002.12:144452433-144452810	Zeb2		NC_000002.12:144452433-144452810	Zeb2
NC_000002.12:144452433-144452810	ZEB2		NC_000002.12:144455038-144455235	ZEB2			NC_000002.12:144452845-144452987	Zeb2		NC_000002.12:144452845-144452987	Zeb2
NC_000002.12:144452845-144452987	ZEB2		NC_000002.12:144455276-144455381	ZEB2			NC_000002.12:144455038-144455235	Zeb2		NC_000002.12:144455038-144455235	Zeb2
NC_000002.12:144455038-144455235	ZEB2		NC_000002.12:144458650-144458850	ZEB2			NC_000002.12:144455276-144455381	Zeb2		NC_000002.12:144455276-144455381	Zeb2
NC_000002.12:144455276-144455381	ZEB2		NC_000002.12:144465918-144466197	ZEB2			NC_000002.12:144458650-144458850	Zeb2		NC_000002.12:144458650-144458850	Zeb2
NC_000002.12:144458650-144458850	ZEB2		NC_000002.12:144470402-144470642	ZEB2			NC_000002.12:144465918-144466197	Zeb2		NC_000002.12:144465918-144466197	Zeb2
NC_000002.12:144465918-144466197	ZEB2		NC_000002.12:144477270-144477508	ZEB2			NC_000002.12:144470402-144470642	Zeb2		NC_000002.12:144470402-144470642	Zeb2
NC_000002.12:144470402-144470642	ZEB2		NC_000002.12:144478196-144478377	ZEB2			NC_000002.12:144477270-144477508	Zeb2		NC_000002.12:144477270-144477508	Zeb2
NC_000002.12:144477270-144477508	ZEB2		NC_000002.12:144479729-144479889	ZEB2			NC_000002.12:144478196-144478377	Zeb2		NC_000002.12:144478196-144478377	Zeb2
NC_000002.12:144478196-144478377	ZEB2		NC_000002.12:144489536-144489819	ZEB2			NC_000002.12:144479729-144479889	Zeb2		NC_000002.12:144479729-144479889	Zeb2
NC_000002.12:144479729-144479889	ZEB2		NC_000002.12:144494595-144494909	ZEB2			NC_000002.12:144489536-144489819	Zeb2		NC_000002.12:144489536-144489819	Zeb2
NC_000002.12:144489536-144489819	ZEB2		NC_000002.12:144499965-144500675	ZEB2			NC_000002.12:144494595-144494909	Zeb2		NC_000002.12:144494595-144494909	Zeb2
NC_000002.12:144494595-144494909	ZEB2		NC_000002.12:144503378-144503483	ZEB2			NC_000002.12:144499965-144500675	Zeb2		NC_000002.12:144499965-144500675	Zeb2
NC_000002.12:144499965-144500675	ZEB2		NC_000002.12:144504473-144504986	ZEB2			NC_000002.12:144503378-144503483	Zeb2		NC_000002.12:144503378-144503483	Zeb2
NC_000002.12:144503378-144503483	ZEB2		NC_000002.12:144507878-144508002	ZEB2			NC_000002.12:144504473-144504986	Zeb2		NC_000002.12:144504473-144504986	Zeb2
NC_000002.12:144504473-144504986	ZEB2		NC_000002.12:144508981-144509083	ZEB2			NC_000002.12:144507878-144508002	Zeb2		NC_000002.12:144507878-144508002	Zeb2
NC_000002.12:144507878-144508002	ZEB2		NC_000002.12:144509251-144509372	ZEB2			NC_000002.12:144508981-144509083	Zeb2		NC_000002.12:144508981-144509083	Zeb2
NC_000002.12:144508981-144509083	ZEB2		NC_000002.12:144510718-144510982	ZEB2			NC_000002.12:144509251-144509372	Zeb2		NC_000002.12:144509251-144509372	Zeb2
NC_000002.12:144509251-144509372	ZEB2		NC_000002.12:144511992-144512250	ZEB2			NC_000002.12:144510718-144510982	Zeb2		NC_000002.12:144510718-144510982	Zeb2
NC_000002.12:144510718-144510982	ZEB2		NC_000002.12:144517263-144517493	ZEB2			NC_000002.12:144511992-144512250	Zeb2		NC_000002.12:144511992-144512250	Zeb2
NC_000002.12:144511992-144512250	ZEB2		NC_000002.12:144519926-144520424	ZEB2			NC_000002.12:144517263-144517493	Zeb2		NC_000002.12:144517263-144517493	Zeb2
NC_000002.12:144517263-144517493	ZEB2		NC_000002.12:144521099-144521491	ZEB2			NC_000002.12:144519926-144520424	Zeb2		NC_000002.12:144519926-144520424	Zeb2
NC_000002.12:144519926-144520424	ZEB2		NC_000002.12:144553984-144554109	ZEB2			NC_000002.12:144521099-144521491	Zeb2		NC_000002.12:144521099-144521491	Zeb2
NC_000002.12:144521099-144521491	ACVR2A		NC_000002.12:144554143-144554337	ZEB2			NC_000002.12:144553984-144554109	Acvr2a		NC_000002.12:144553984-144554109	Zeb2
NC_000002.12:144553984-144554109	ACVR2A		NC_000002.12:144567787-144567939	ZEB2			NC_000002.12:144554143-144554337	Acvr2a		NC_000002.12:144554143-144554337	Zeb2
NC_000002.12:144554143-144554337	ACVR2A		NC_000002.12:144580440-144580965	ZEB2			NC_000002.12:144567787-144567939	Acvr2a		NC_000002.12:144567787-144567939	Zeb2
NC_000002.12:144567787-144567939	ACVR2A		NC_000002.12:144581112-144581358	ZEB2			NC_000002.12:144580440-144580965	Acvr2a		NC_000002.12:144580440-144580965	Zeb2
NC_000002.12:144580440-144580965	ACVR2A		NC_000002.12:144596380-144596489	ZEB2			NC_000002.12:144581112-144581358	Acvr2a		NC_000002.12:144581112-144581358	Zeb2
NC_000002.12:144581112-144581358	ACVR2A		NC_000002.12:144608016-144608138	ZEB2			NC_000002.12:144596380-144596489	Acvr2a		NC_000002.12:144596380-144596489	Zeb2
NC_000002.12:144596380-144596489	ACVR2A		NC_000002.12:144608139-144608265	ZEB2			NC_000002.12:144608016-144608138	Acvr2a		NC_000002.12:144608016-144608138	Zeb2
NC_000002.12:144608016-144608138	ACVR2A		NC_000002.12:144649238-144649390	ZEB2			NC_000002.12:144608139-144608265	Acvr2a		NC_000002.12:144608139-144608265	Zeb2
NC_000002.12:144608139-144608265	ACVR2A		NC_000002.12:144650988-144651244	ZEB2			NC_000002.12:144649238-144649390	Acvr2a		NC_000002.12:144649238-144649390	Zeb2
NC_000002.12:144649238-144649390	ACVR2A		NC_000002.12:144679949-144680223	ZEB2			NC_000002.12:144650988-144651244	Acvr2a		NC_000002.12:144650988-144651244	Zeb2
NC_000002.12:144650988-144651244	ACVR2A		NC_000002.12:144770804-144770904	ZEB2			NC_000002.12:144679949-144680223	Acvr2a		NC_000002.12:144679949-144680223	Zeb2
NC_000002.12:144679949-144680223	ACVR2A		NC_000002.12:144770925-144771224	ZEB2			NC_000002.12:144770804-144770904	Acvr2a		NC_000002.12:144770804-144770904	Zeb2
NC_000002.12:144770804-144770904	ACVR2A		NC_000002.12:144776063-144776216	ZEB2			NC_000002.12:144770925-144771224	Acvr2a		NC_000002.12:144770925-144771224	Zeb2
NC_000002.12:144770925-144771224	ACVR2A		NC_000002.12:144835032-144835217	ZEB2			NC_000002.12:144776063-144776216	Acvr2a		NC_000002.12:144776063-144776216	Zeb2
NC_000002.12:144776063-144776216	ACVR2A		NC_000002.12:144874259-144874708	ZEB2			NC_000002.12:144835032-144835217	Acvr2a		NC_000002.12:144835032-144835217	Zeb2
NC_000002.12:144835032-144835217	ACVR2A		NC_000002.12:144876454-144876579	ZEB2			NC_000002.12:144874259-144874708	Acvr2a		NC_000002.12:144874259-144874708	Zeb2
NC_000002.12:144874259-144874708	ACVR2A		NC_000002.12:144895293-144895448	ZEB2			NC_000002.12:144876454-144876579	Acvr2a		NC_000002.12:144876454-144876579	Zeb2
NC_000002.12:144876454-144876579	ACVR2A		NC_000002.12:144938388-144938531	ZEB2			NC_000002.12:144895293-144895448	Acvr2a		NC_000002.12:144895293-144895448	Zeb2
NC_000002.12:144895293-144895448	ACVR2A		NC_000002.12:144938532-144938695	ZEB2			NC_000002.12:144938388-144938531	Acvr2a		NC_000002.12:144938388-144938531	Zeb2
NC_000002.12:144938388-144938531	ACVR2A		NC_000002.12:145012239-145012617	ZEB2			NC_000002.12:144938532-144938695	Acvr2a		NC_000002.12:144938532-144938695	Zeb2
NC_000002.12:144938532-144938695	ACVR2A		NC_000002.12:145028432-145028578	ZEB2			NC_000002.12:145012239-145012617	Acvr2a		NC_000002.12:145012239-145012617	Zeb2
NC_000002.12:145012239-145012617	ACVR2A		NC_000002.12:145131832-145132166	ZEB2			NC_000002.12:145028432-145028578	Acvr2a		NC_000002.12:145028432-145028578	Zeb2
NC_000002.12:145028432-145028578	ACVR2A		NC_000002.12:145132234-145132351	ZEB2			NC_000002.12:145131832-145132166	Acvr2a		NC_000002.12:145131832-145132166	Zeb2
NC_000002.12:145131832-145132166	ACVR2A		NC_000002.12:145136016-145136127	ZEB2			NC_000002.12:145132234-145132351	Acvr2a		NC_000002.12:145132234-145132351	Zeb2
NC_000002.12:145132234-145132351	ACVR2A		NC_000002.12:145136134-145136388	ZEB2			NC_000002.12:145136016-145136127	Acvr2a		NC_000002.12:145136016-145136127	Zeb2
NC_000002.12:145136016-145136127	ACVR2A		NC_000002.12:145200998-145201126	ZEB2			NC_000002.12:145136134-145136388	Acvr2a		NC_000002.12:145136134-145136388	Zeb2
NC_000002.12:145136134-145136388	ACVR2A		NC_000002.12:145203302-145203457	ZEB2			NC_000002.12:145200998-145201126	Acvr2a		NC_000002.12:145200998-145201126	Zeb2
NC_000002.12:145200998-145201126	ACVR2A		NC_000002.12:145203970-145204164	ZEB2			NC_000002.12:145203302-145203457	Acvr2a		NC_000002.12:145203302-145203457	Zeb2
NC_000002.12:145203302-145203457	ACVR2A		NC_000002.12:145220655-145220861	ZEB2			NC_000002.12:145203970-145204164	Acvr2a		NC_000002.12:145203970-145204164	Zeb2
NC_000002.12:145203970-145204164	ACVR2A		NC_000002.12:145245400-145245986	ZEB2			NC_000002.12:145220655-145220861	Acvr2a		NC_000002.12:145220655-145220861	Zeb2
NC_000002.12:145220655-145220861	ACVR2A		NC_000002.12:145251904-145252016	ZEB2			NC_000002.12:145245400-145245986	Acvr2a		NC_000002.12:145245400-145245986	Zeb2
NC_000002.12:145245400-145245986	ACVR2A		NC_000002.12:145287883-145287983	ZEB2			NC_000002.12:145251904-145252016	Acvr2a		NC_000002.12:145251904-145252016	Zeb2
NC_000002.12:145251904-145252016	ACVR2A		NC_000002.12:145300207-145300670	ZEB2			NC_000002.12:145287883-145287983	Acvr2a		NC_000002.12:145287883-145287983	Zeb2
NC_000002.12:145287883-145287983	ACVR2A		NC_000002.12:145352639-145352830	ZEB2			NC_000002.12:145300207-145300670	Acvr2a		NC_000002.12:145300207-145300670	Zeb2
NC_000002.12:145300207-145300670	ACVR2A		NC_000002.12:145353097-145353199	ZEB2			NC_000002.12:145352639-145352830	Acvr2a		NC_000002.12:145352639-145352830	Zeb2
NC_000002.12:145352639-145352830	ACVR2A		NC_000002.12:145563800-145564065	ZEB2			NC_000002.12:145353097-145353199	Acvr2a		NC_000002.12:145353097-145353199	Zeb2
NC_000002.12:145353097-145353199	ACVR2A		NC_000002.12:145625435-145625543	ZEB2			NC_000002.12:145563800-145564065	Acvr2a		NC_000002.12:145563800-145564065	Zeb2
NC_000002.12:145563800-145564065	ACVR2A		NC_000002.12:145654951-145655465	ZEB2			NC_000002.12:145625435-145625543	Acvr2a		NC_000002.12:145625435-145625543	Zeb2
NC_000002.12:145625435-145625543	ACVR2A		NC_000002.12:145655551-145655922	ZEB2			NC_000002.12:145654951-145655465	Acvr2a		NC_000002.12:145654951-145655465	Zeb2
NC_000002.12:145654951-145655465	ACVR2A		NC_000002.12:145668772-145669125	ZEB2			NC_000002.12:145655551-145655922	Acvr2a		NC_000002.12:145655551-145655922	Zeb2
NC_000002.12:145655551-145655922	ACVR2A		NC_000002.12:145845692-145845821	ZEB2			NC_000002.12:145668772-145669125	Acvr2a		NC_000002.12:145668772-145669125	Zeb2
NC_000002.12:145668772-145669125	ACVR2A		NC_000002.12:145910106-145910231	ZEB2			NC_000002.12:145845692-145845821	Acvr2a		NC_000002.12:145845692-145845821	Zeb2
NC_000002.12:145845692-145845821	ACVR2A		NC_000002.12:145931668-145931872	ZEB2			NC_000002.12:145910106-145910231	Acvr2a		NC_000002.12:145910106-145910231	Zeb2
NC_000002.12:145910106-145910231	ACVR2A		NC_000002.12:145931877-145931978	ZEB2			NC_000002.12:145931668-145931872	Acvr2a		NC_000002.12:145931668-145931872	Zeb2
NC_000002.12:145931668-145931872	ACVR2A		NC_000002.12:145931998-145932383	ZEB2			NC_000002.12:145931877-145931978	Acvr2a		NC_000002.12:145931877-145931978	Zeb2
NC_000002.12:145931877-145931978	ACVR2A		NC_000002.12:145934873-145935205	ZEB2			NC_000002.12:145931998-145932383	Acvr2a		NC_000002.12:145931998-145932383	Zeb2
NC_000002.12:145931998-145932383	ACVR2A		NC_000002.12:145935263-145935413	ZEB2			NC_000002.12:145934873-145935205	Acvr2a		NC_000002.12:145934873-145935205	Zeb2
NC_000002.12:145934873-145935205	ACVR2A		NC_000002.12:145940433-145940778	ZEB2			NC_000002.12:145935263-145935413	Acvr2a		NC_000002.12:145935263-145935413	Zeb2
NC_000002.12:145935263-145935413	ACVR2A		NC_000002.12:146040418-146040587	ZEB2			NC_000002.12:145940433-145940778	Acvr2a		NC_000002.12:145940433-145940778	Zeb2
NC_000002.12:145940433-145940778	ACVR2A		NC_000002.12:146041329-146041854	ZEB2			NC_000002.12:146040418-146040587	Acvr2a		NC_000002.12:146040418-146040587	Zeb2
NC_000002.12:146040418-146040587	ACVR2A		NC_000002.12:146203276-146203421	ZEB2			NC_000002.12:146041329-146041854	Acvr2a		NC_000002.12:146041329-146041854	Zeb2
NC_000002.12:146041329-146041854	ACVR2A		NC_000002.12:146229913-146230014	ZEB2			NC_000002.12:146203276-146203421	Acvr2a		NC_000002.12:146203276-146203421	Zeb2
NC_000002.12:146203276-146203421	ACVR2A		NC_000002.12:146315747-146315999	ZEB2			NC_000002.12:146229913-146230014	Acvr2a		NC_000002.12:146229913-146230014	Zeb2
NC_000002.12:146229913-146230014	ACVR2A		NC_000002.12:146342863-146342995	ZEB2			NC_000002.12:146315747-146315999	Acvr2a		NC_000002.12:146315747-146315999	Zeb2
NC_000002.12:146315747-146315999	ACVR2A		NC_000002.12:146376476-146376752	ZEB2			NC_000002.12:146342863-146342995	Acvr2a		NC_000002.12:146342863-146342995	Zeb2
NC_000002.12:146342863-146342995	ACVR2A		NC_000002.12:146376796-146376979	ZEB2			NC_000002.12:146376476-146376752	Acvr2a		NC_000002.12:146376476-146376752	Zeb2
NC_000002.12:146376476-146376752	ACVR2A		NC_000002.12:146415070-146415221	ZEB2			NC_000002.12:146376796-146376979	Acvr2a		NC_000002.12:146376796-146376979	Zeb2
NC_000002.12:146376796-146376979	ACVR2A		NC_000002.12:146415411-146415519	ZEB2			NC_000002.12:146415070-146415221	Acvr2a		NC_000002.12:146415070-146415221	Zeb2
NC_000002.12:146415070-146415221	ACVR2A		NC_000002.12:146440702-146440900	ZEB2			NC_000002.12:146415411-146415519	Acvr2a		NC_000002.12:146415411-146415519	Zeb2
NC_000002.12:146415411-146415519	ACVR2A		NC_000002.12:146503165-146503532	ZEB2			NC_000002.12:146440702-146440900	Acvr2a		NC_000002.12:146440702-146440900	Zeb2
NC_000002.12:146440702-146440900	ACVR2A		NC_000002.12:146503579-146503707	ZEB2			NC_000002.12:146503165-146503532	Acvr2a		NC_000002.12:146503165-146503532	Zeb2
NC_000002.12:146503165-146503532	ACVR2A		NC_000002.12:146532183-146532294	ZEB2			NC_000002.12:146503579-146503707	Acvr2a		NC_000002.12:146503579-146503707	Zeb2
NC_000002.12:146503579-146503707	ACVR2A		NC_000002.12:146532685-146532847	ZEB2			NC_000002.12:146532183-146532294	Acvr2a		NC_000002.12:146532183-146532294	Zeb2
NC_000002.12:146532183-146532294	ACVR2A		NC_000002.12:146576401-146576800	ZEB2			NC_000002.12:146532685-146532847	Acvr2a		NC_000002.12:146532685-146532847	Zeb2
NC_000002.12:146532685-146532847	ACVR2A		NC_000002.12:146591910-146592193	ZEB2			NC_000002.12:146576401-146576800	Acvr2a		NC_000002.12:146576401-146576800	Zeb2
NC_000002.12:146576401-146576800	ACVR2A		NC_000002.12:146624619-146624741	ZEB2			NC_000002.12:146591910-146592193	Acvr2a		NC_000002.12:146591910-146592193	Zeb2
NC_000002.12:146591910-146592193	ACVR2A		NC_000002.12:146624762-146624894	ZEB2			NC_000002.12:146624619-146624741	Acvr2a		NC_000002.12:146624619-146624741	Zeb2
NC_000002.12:146624619-146624741	ACVR2A		NC_000002.12:146686934-146687047	ZEB2			NC_000002.12:146624762-146624894	Acvr2a		NC_000002.12:146624762-146624894	Zeb2
NC_000002.12:146624762-146624894	ACVR2A		NC_000002.12:146917825-146918003	ZEB2			NC_000002.12:146686934-146687047	Acvr2a		NC_000002.12:146686934-146687047	Zeb2
NC_000002.12:146686934-146687047	ACVR2A		NC_000002.12:146950988-146951277	ZEB2			NC_000002.12:146917825-146918003	Acvr2a		NC_000002.12:146917825-146918003	Zeb2
NC_000002.12:146917825-146918003	ACVR2A		NC_000002.12:147007080-147007184	ZEB2			NC_000002.12:146950988-146951277	Acvr2a		NC_000002.12:146950988-146951277	Zeb2
NC_000002.12:146950988-146951277	ACVR2A		NC_000002.12:147067220-147067358	ZEB2			NC_000002.12:147007080-147007184	Acvr2a		NC_000002.12:147007080-147007184	Zeb2
NC_000002.12:147007080-147007184	ACVR2A		NC_000002.12:147110481-147110592	ZEB2			NC_000002.12:147067220-147067358	Acvr2a		NC_000002.12:147067220-147067358	Zeb2
NC_000002.12:147067220-147067358	ACVR2A		NC_000002.12:147198569-147198681	ZEB2			NC_000002.12:147110481-147110592	Acvr2a		NC_000002.12:147110481-147110592	Zeb2
NC_000002.12:147110481-147110592	ACVR2A		NC_000002.12:147451335-147451472	ZEB2			NC_000002.12:147198569-147198681	Acvr2a		NC_000002.12:147198569-147198681	Zeb2
NC_000002.12:147198569-147198681	ACVR2A		NC_000002.12:147457013-147457175	ZEB2			NC_000002.12:147451335-147451472	Acvr2a		NC_000002.12:147451335-147451472	Zeb2
NC_000002.12:147451335-147451472	ACVR2A		NC_000002.12:147695515-147695645	ZEB2			NC_000002.12:147457013-147457175	Acvr2a		NC_000002.12:147457013-147457175	Zeb2
NC_000002.12:147457013-147457175	ACVR2A		NC_000002.12:147774272-147774384	ZEB2			NC_000002.12:147695515-147695645	Acvr2a		NC_000002.12:147695515-147695645	Zeb2
NC_000002.12:147695515-147695645	ACVR2A		NC_000002.12:147846446-147846594	ACVR2A			NC_000002.12:147774272-147774384	Acvr2a		NC_000002.12:147774272-147774384	Zeb2
NC_000002.12:147774272-147774384	ACVR2A		NC_000002.12:147927795-147927909	ACVR2A			NC_000002.12:147846446-147846594	Acvr2a		NC_000002.12:147846446-147846594	Acvr2a
NC_000002.12:147846446-147846594	ACVR2A		NC_000002.12:148021081-148021217	ORC4			NC_000002.12:147927795-147927909	Acvr2a		NC_000002.12:147927795-147927909	Acvr2a
NC_000002.12:147927795-147927909	ACVR2A		NC_000002.12:148021081-148021217	MBD5			NC_000002.12:148021081-148021217	Orc4		NC_000002.12:148021081-148021217	Orc4
NC_000002.12:148021081-148021217	ORC4		NC_000002.12:148468825-148468956	MBD5			NC_000002.12:148021081-148021217	Mbd5		NC_000002.12:148021081-148021217	Mbd5
NC_000002.12:148021081-148021217	MBD5		NC_000002.12:148469576-148469769	MBD5			NC_000002.12:148468825-148468956	Mbd5		NC_000002.12:148468825-148468956	Mbd5
NC_000002.12:148468825-148468956	MBD5		NC_000002.12:148470292-148470510	MBD5			NC_000002.12:148469576-148469769	Mbd5		NC_000002.12:148469576-148469769	Mbd5
NC_000002.12:148469576-148469769	MBD5		NC_000002.12:148483241-148483491	MBD5			NC_000002.12:148470292-148470510	Mbd5		NC_000002.12:148470292-148470510	Mbd5
NC_000002.12:148470292-148470510	MBD5		NC_000002.12:148483894-148484135	MBD5			NC_000002.12:148483241-148483491	Mbd5		NC_000002.12:148483241-148483491	Mbd5
NC_000002.12:148483241-148483491	MBD5		NC_000002.12:148644695-148644822	EPC2			NC_000002.12:148483894-148484135	Mbd5		NC_000002.12:148483894-148484135	Mbd5
NC_000002.12:148483894-148484135	MBD5		NC_000002.12:148644979-148645202	EPC2			NC_000002.12:148644695-148644822	Epc2		NC_000002.12:148644695-148644822	Epc2
NC_000002.12:148644695-148644822	EPC2		NC_000002.12:148690282-148690386	EPC2			NC_000002.12:148644979-148645202	Epc2		NC_000002.12:148644979-148645202	Epc2
NC_000002.12:148644979-148645202	EPC2		NC_000002.12:148786515-148787076	EPC2			NC_000002.12:148690282-148690386	Epc2		NC_000002.12:148690282-148690386	Epc2
NC_000002.12:148690282-148690386	EPC2		NC_000002.12:148787318-148787606	EPC2			NC_000002.12:148786515-148787076	Epc2		NC_000002.12:148786515-148787076	Epc2
NC_000002.12:148786515-148787076	EPC2		NC_000002.12:150047355-150047487	MMADHC			NC_000002.12:148787318-148787606	Epc2		NC_000002.12:148787318-148787606	Epc2
NC_000002.12:148787318-148787606	EPC2		NC_000002.12:150429587-150429703	MMADHC			NC_000002.12:150047355-150047487	Rnd3		NC_000002.12:150047355-150047487	Mmadhc
NC_000002.12:150047355-150047487	RND3		NC_000002.12:151838700-151838830	CACNB4			NC_000002.12:150429587-150429703	Rnd3		NC_000002.12:150429587-150429703	Mmadhc
NC_000002.12:150429587-150429703	RND3		NC_000002.12:152645421-152645576	FMNL2			NC_000002.12:151838700-151838830	Cacnb4		NC_000002.12:151838700-151838830	Cacnb4
NC_000002.12:151838700-151838830	CACNB4		NC_000002.12:152679022-152679158	PRPF40A			NC_000002.12:152645421-152645576	Fmnl2		NC_000002.12:152645421-152645576	Fmnl2
NC_000002.12:152645421-152645576	FMNL2		NC_000002.12:152714524-152714686	PRPF40A			NC_000002.12:152679022-152679158	Prpf40a		NC_000002.12:152679022-152679158	Prpf40a
NC_000002.12:152679022-152679158	PRPF40A		NC_000002.12:154259007-154259147	GALNT13			NC_000002.12:152714524-152714686	Prpf40a		NC_000002.12:152714524-152714686	Prpf40a
NC_000002.12:152714524-152714686	PRPF40A		NC_000002.12:155381510-155381618	KCNJ3			NC_000002.12:154259007-154259147	Galnt13		NC_000002.12:154259007-154259147	Galnt13
NC_000002.12:154259007-154259147	GALNT13		NC_000002.12:155519811-155519911	KCNJ3			NC_000002.12:155381510-155381618	Nr4a2		NC_000002.12:155381510-155381618	Kcnj3
NC_000002.12:155381510-155381618	NR4A2		NC_000002.12:155543949-155544255	KCNJ3			NC_000002.12:155519811-155519911	Nr4a2		NC_000002.12:155519811-155519911	Kcnj3
NC_000002.12:155519811-155519911	NR4A2		NC_000002.12:155544643-155544752	KCNJ3			NC_000002.12:155543949-155544255	Nr4a2		NC_000002.12:155543949-155544255	Kcnj3
NC_000002.12:155543949-155544255	NR4A2		NC_000002.12:155546917-155547271	KCNJ3			NC_000002.12:155544643-155544752	Nr4a2		NC_000002.12:155544643-155544752	Kcnj3
NC_000002.12:155544643-155544752	NR4A2		NC_000002.12:155614620-155614791	KCNJ3			NC_000002.12:155546917-155547271	Nr4a2		NC_000002.12:155546917-155547271	Kcnj3
NC_000002.12:155546917-155547271	NR4A2		NC_000002.12:155630835-155631106	KCNJ3			NC_000002.12:155614620-155614791	Nr4a2		NC_000002.12:155614620-155614791	Kcnj3
NC_000002.12:155614620-155614791	NR4A2		NC_000002.12:155651552-155651826	KCNJ3			NC_000002.12:155630835-155631106	Nr4a2		NC_000002.12:155630835-155631106	Kcnj3
NC_000002.12:155630835-155631106	NR4A2		NC_000002.12:155651827-155651957	KCNJ3			NC_000002.12:155651552-155651826	Nr4a2		NC_000002.12:155651552-155651826	Kcnj3
NC_000002.12:155651552-155651826	NR4A2		NC_000002.12:155653033-155653183	KCNJ3			NC_000002.12:155651827-155651957	Nr4a2		NC_000002.12:155651827-155651957	Kcnj3
NC_000002.12:155651827-155651957	NR4A2		NC_000002.12:155679672-155679850	KCNJ3			NC_000002.12:155653033-155653183	Nr4a2		NC_000002.12:155653033-155653183	Kcnj3
NC_000002.12:155653033-155653183	NR4A2		NC_000002.12:155700800-155700908	KCNJ3			NC_000002.12:155679672-155679850	Nr4a2		NC_000002.12:155679672-155679850	Kcnj3
NC_000002.12:155679672-155679850	NR4A2		NC_000002.12:155715813-155716087	KCNJ3			NC_000002.12:155700800-155700908	Nr4a2		NC_000002.12:155700800-155700908	Kcnj3
NC_000002.12:155700800-155700908	NR4A2		NC_000002.12:155724977-155725166	KCNJ3			NC_000002.12:155715813-155716087	Nr4a2		NC_000002.12:155715813-155716087	Kcnj3
NC_000002.12:155715813-155716087	NR4A2		NC_000002.12:155726593-155726790	KCNJ3			NC_000002.12:155724977-155725166	Nr4a2		NC_000002.12:155724977-155725166	Kcnj3
NC_000002.12:155724977-155725166	NR4A2		NC_000002.12:155727341-155727468	KCNJ3			NC_000002.12:155726593-155726790	Nr4a2		NC_000002.12:155726593-155726790	Kcnj3
NC_000002.12:155726593-155726790	NR4A2		NC_000002.12:155728243-155728501	KCNJ3			NC_000002.12:155727341-155727468	Nr4a2		NC_000002.12:155727341-155727468	Kcnj3
NC_000002.12:155727341-155727468	NR4A2		NC_000002.12:155728531-155728646	KCNJ3			NC_000002.12:155728243-155728501	Nr4a2		NC_000002.12:155728243-155728501	Kcnj3
NC_000002.12:155728243-155728501	NR4A2		NC_000002.12:155728740-155728880	KCNJ3			NC_000002.12:155728531-155728646	Nr4a2		NC_000002.12:155728531-155728646	Kcnj3
NC_000002.12:155728531-155728646	NR4A2		NC_000002.12:155729177-155729486	KCNJ3			NC_000002.12:155728740-155728880	Nr4a2		NC_000002.12:155728740-155728880	Kcnj3
NC_000002.12:155728740-155728880	NR4A2		NC_000002.12:155729559-155729725	KCNJ3			NC_000002.12:155729177-155729486	Nr4a2		NC_000002.12:155729177-155729486	Kcnj3
NC_000002.12:155729177-155729486	NR4A2		NC_000002.12:155730825-155731272	KCNJ3			NC_000002.12:155729559-155729725	Nr4a2		NC_000002.12:155729559-155729725	Kcnj3
NC_000002.12:155729559-155729725	NR4A2		NC_000002.12:155733009-155733589	KCNJ3			NC_000002.12:155730825-155731272	Nr4a2		NC_000002.12:155730825-155731272	Kcnj3
NC_000002.12:155730825-155731272	NR4A2		NC_000002.12:155733594-155733715	KCNJ3			NC_000002.12:155733009-155733589	Nr4a2		NC_000002.12:155733009-155733589	Kcnj3
NC_000002.12:155733009-155733589	NR4A2		NC_000002.12:155802496-155803303	KCNJ3			NC_000002.12:155733594-155733715	Nr4a2		NC_000002.12:155733594-155733715	Kcnj3
NC_000002.12:155733594-155733715	NR4A2		NC_000002.12:155830498-155830740	KCNJ3			NC_000002.12:155802496-155803303	Nr4a2		NC_000002.12:155802496-155803303	Kcnj3
NC_000002.12:155802496-155803303	NR4A2		NC_000002.12:155839445-155839706	KCNJ3			NC_000002.12:155830498-155830740	Nr4a2		NC_000002.12:155830498-155830740	Kcnj3
NC_000002.12:155830498-155830740	NR4A2		NC_000002.12:155866903-155867082	KCNJ3			NC_000002.12:155839445-155839706	Nr4a2		NC_000002.12:155839445-155839706	Kcnj3
NC_000002.12:155839445-155839706	NR4A2		NC_000002.12:155867192-155867298	KCNJ3			NC_000002.12:155866903-155867082	Nr4a2		NC_000002.12:155866903-155867082	Kcnj3
NC_000002.12:155866903-155867082	NR4A2		NC_000002.12:155870206-155870790	KCNJ3			NC_000002.12:155867192-155867298	Nr4a2		NC_000002.12:155867192-155867298	Kcnj3
NC_000002.12:155867192-155867298	NR4A2		NC_000002.12:155905680-155906154	KCNJ3			NC_000002.12:155870206-155870790	Nr4a2		NC_000002.12:155870206-155870790	Kcnj3
NC_000002.12:155870206-155870790	NR4A2		NC_000002.12:155906291-155906509	KCNJ3			NC_000002.12:155905680-155906154	Nr4a2		NC_000002.12:155905680-155906154	Kcnj3
NC_000002.12:155905680-155906154	NR4A2		NC_000002.12:155907504-155907691	KCNJ3			NC_000002.12:155906291-155906509	Nr4a2		NC_000002.12:155906291-155906509	Kcnj3
NC_000002.12:155906291-155906509	NR4A2		NC_000002.12:155908137-155908260	KCNJ3			NC_000002.12:155907504-155907691	Nr4a2		NC_000002.12:155907504-155907691	Kcnj3
NC_000002.12:155907504-155907691	NR4A2		NC_000002.12:155947037-155947222	KCNJ3			NC_000002.12:155908137-155908260	Nr4a2		NC_000002.12:155908137-155908260	Kcnj3
NC_000002.12:155908137-155908260	NR4A2		NC_000002.12:155947233-155947412	KCNJ3			NC_000002.12:155947037-155947222	Nr4a2		NC_000002.12:155947037-155947222	Kcnj3
NC_000002.12:155947037-155947222	NR4A2		NC_000002.12:156015634-156015736	KCNJ3			NC_000002.12:155947233-155947412	Nr4a2		NC_000002.12:155947233-155947412	Kcnj3
NC_000002.12:155947233-155947412	NR4A2		NC_000002.12:156072211-156072420	KCNJ3			NC_000002.12:156015634-156015736	Nr4a2		NC_000002.12:156015634-156015736	Kcnj3
NC_000002.12:156015634-156015736	NR4A2		NC_000002.12:156098638-156098862	KCNJ3			NC_000002.12:156072211-156072420	Nr4a2		NC_000002.12:156072211-156072420	Kcnj3
NC_000002.12:156072211-156072420	NR4A2		NC_000002.12:156132001-156132106	KCNJ3			NC_000002.12:156098638-156098862	Nr4a2		NC_000002.12:156098638-156098862	Kcnj3
NC_000002.12:156098638-156098862	NR4A2		NC_000002.12:156132155-156132396	KCNJ3			NC_000002.12:156132001-156132106	Nr4a2		NC_000002.12:156132001-156132106	Kcnj3
NC_000002.12:156132001-156132106	NR4A2		NC_000002.12:156135033-156135431	KCNJ3			NC_000002.12:156132155-156132396	Nr4a2		NC_000002.12:156132155-156132396	Kcnj3
NC_000002.12:156132155-156132396	NR4A2		NC_000002.12:156156655-156156791	KCNJ3			NC_000002.12:156135033-156135431	Nr4a2		NC_000002.12:156135033-156135431	Kcnj3
NC_000002.12:156135033-156135431	NR4A2		NC_000002.12:156161443-156161858	KCNJ3			NC_000002.12:156156655-156156791	Nr4a2		NC_000002.12:156156655-156156791	Kcnj3
NC_000002.12:156156655-156156791	NR4A2		NC_000002.12:156164174-156164363	KCNJ3			NC_000002.12:156161443-156161858	Nr4a2		NC_000002.12:156161443-156161858	Kcnj3
NC_000002.12:156161443-156161858	NR4A2		NC_000002.12:156324664-156324808	NR4A2			NC_000002.12:156164174-156164363	Nr4a2		NC_000002.12:156164174-156164363	Kcnj3
NC_000002.12:156164174-156164363	NR4A2		NC_000002.12:156324871-156325076	NR4A2			NC_000002.12:156324664-156324808	Nr4a2		NC_000002.12:156324664-156324808	Nr4a2
NC_000002.12:156324664-156324808	NR4A2		NC_000002.12:156326156-156326261	NR4A2			NC_000002.12:156324871-156325076	Nr4a2		NC_000002.12:156324871-156325076	Nr4a2
NC_000002.12:156324871-156325076	NR4A2		NC_000002.12:156326262-156326426	NR4A2			NC_000002.12:156326156-156326261	Nr4a2		NC_000002.12:156326156-156326261	Nr4a2
NC_000002.12:156326156-156326261	NR4A2		NC_000002.12:156326846-156327160	NR4A2			NC_000002.12:156326262-156326426	Nr4a2		NC_000002.12:156326262-156326426	Nr4a2
NC_000002.12:156326262-156326426	NR4A2		NC_000002.12:156328796-156329003	NR4A2			NC_000002.12:156326846-156327160	Nr4a2		NC_000002.12:156326846-156327160	Nr4a2
NC_000002.12:156326846-156327160	NR4A2		NC_000002.12:156329857-156330238	NR4A2			NC_000002.12:156328796-156329003	Nr4a2		NC_000002.12:156328796-156329003	Nr4a2
NC_000002.12:156328796-156329003	NR4A2		NC_000002.12:156338118-156338421	NR4A2			NC_000002.12:156329857-156330238	Nr4a2		NC_000002.12:156329857-156330238	Nr4a2
NC_000002.12:156329857-156330238	NR4A2		NC_000002.12:156341191-156341291	NR4A2			NC_000002.12:156338118-156338421	Nr4a2		NC_000002.12:156338118-156338421	Nr4a2
NC_000002.12:156338118-156338421	GPD2		NC_000002.12:156510626-156510844	GPD2			NC_000002.12:156341191-156341291	Nr4a2		NC_000002.12:156341191-156341291	Nr4a2
NC_000002.12:156341191-156341291	GPD2		NC_000002.12:156590225-156590687	GPD2			NC_000002.12:156510626-156510844	Gpd2		NC_000002.12:156510626-156510844	Gpd2
NC_000002.12:156510626-156510844	GPD2		NC_000002.12:156592933-156593331	GPD2			NC_000002.12:156590225-156590687	Ermn		NC_000002.12:156590225-156590687	Gpd2
NC_000002.12:156590225-156590687	GALNT5		NC_000002.12:156597954-156598153	GPD2			NC_000002.12:156592933-156593331	Ermn		NC_000002.12:156592933-156593331	Gpd2
NC_000002.12:156592933-156593331	GALNT5		NC_000002.12:156683261-156683371	GPD2			NC_000002.12:156597954-156598153	Ermn		NC_000002.12:156597954-156598153	Gpd2
NC_000002.12:156597954-156598153	GALNT5		NC_000002.12:156694591-156695296	GPD2			NC_000002.12:156683261-156683371	Ermn		NC_000002.12:156683261-156683371	Gpd2
NC_000002.12:156683261-156683371	GALNT5		NC_000002.12:156700677-156700992	GPD2			NC_000002.12:156694591-156695296	Ermn		NC_000002.12:156694591-156695296	Gpd2
NC_000002.12:156694591-156695296	GALNT5		NC_000002.12:156734756-156734952	GPD2			NC_000002.12:156700677-156700992	Ermn		NC_000002.12:156700677-156700992	Gpd2
NC_000002.12:156700677-156700992	GALNT5		NC_000002.12:156803570-156804078	GPD2			NC_000002.12:156734756-156734952	Ermn		NC_000002.12:156734756-156734952	Gpd2
NC_000002.12:156734756-156734952	GALNT5		NC_000002.12:156864252-156864616	GPD2			NC_000002.12:156803570-156804078	Ermn		NC_000002.12:156803570-156804078	Gpd2
NC_000002.12:156803570-156804078	GALNT5		NC_000002.12:156864617-156864717	GPD2			NC_000002.12:156864252-156864616	Ermn		NC_000002.12:156864252-156864616	Gpd2
NC_000002.12:156864252-156864616	GALNT5		NC_000002.12:157004747-157004883	GPD2			NC_000002.12:156864617-156864717	Ermn		NC_000002.12:156864617-156864717	Gpd2
NC_000002.12:156864617-156864717	GALNT5		NC_000002.12:157004987-157005270	GPD2			NC_000002.12:157004747-157004883	Ermn		NC_000002.12:157004747-157004883	Gpd2
NC_000002.12:157004747-157004883	GALNT5		NC_000002.12:157043722-157044073	GPD2			NC_000002.12:157004987-157005270	Ermn		NC_000002.12:157004987-157005270	Gpd2
NC_000002.12:157004987-157005270	GALNT5		NC_000002.12:157089210-157089320	GPD2			NC_000002.12:157043722-157044073	Ermn		NC_000002.12:157043722-157044073	Gpd2
NC_000002.12:157043722-157044073	GALNT5		NC_000002.12:157149286-157149592	GPD2			NC_000002.12:157089210-157089320	Ermn		NC_000002.12:157089210-157089320	Gpd2
NC_000002.12:157089210-157089320	GALNT5		NC_000002.12:157149673-157149853	GPD2			NC_000002.12:157149286-157149592	Ermn		NC_000002.12:157149286-157149592	Gpd2
NC_000002.12:157149286-157149592	GALNT5		NC_000002.12:157182333-157182515	GPD2			NC_000002.12:157149673-157149853	Ermn		NC_000002.12:157149673-157149853	Gpd2
NC_000002.12:157149673-157149853	GALNT5		NC_000002.12:157737046-157737163	ACVR1			NC_000002.12:157182333-157182515	Ermn		NC_000002.12:157182333-157182515	Gpd2
NC_000002.12:157182333-157182515	GALNT5		NC_000002.12:157895145-157895271	ACVR1			NC_000002.12:157737046-157737163	Acvr1		NC_000002.12:157737046-157737163	Acvr1
NC_000002.12:157737046-157737163	ACVR1		NC_000002.12:157903400-157903525	ACVR1			NC_000002.12:157895145-157895271	Upp2		NC_000002.12:157895145-157895271	Upp2
NC_000002.12:157895145-157895271	UPP2		NC_000002.12:158067127-158067286	UPP2			NC_000002.12:157903400-157903525	Upp2		NC_000002.12:157903400-157903525	Upp2
NC_000002.12:157903400-157903525	UPP2		NC_000002.12:15808803-15808947	DDX1			NC_000002.12:158067127-158067286	Entpd1		NC_000002.12:158067127-158067286	Entpd1
NC_000002.12:158067127-158067286	UPP2		NC_000002.12:158678560-158678675	PKP4			NC_000002.12:15808803-15808947	Ddx1		NC_000002.12:15808803-15808947	Mycn
NC_000002.12:15808803-15808947	MYCN		NC_000002.12:159319680-159319931	BAZ2B			NC_000002.12:158678560-158678675	Pkp4		NC_000002.12:158678560-158678675	Pkp4
NC_000002.12:158678560-158678675	PKP4		NC_000002.12:159319948-159320063	BAZ2B			NC_000002.12:159319680-159319931	Baz2b		NC_000002.12:159319680-159319931	Baz2b
NC_000002.12:159319680-159319931	BAZ2B		NC_000002.12:159337355-159337640	BAZ2B			NC_000002.12:159319948-159320063	Baz2b		NC_000002.12:159319948-159320063	Baz2b
NC_000002.12:159319948-159320063	BAZ2B		NC_000002.12:159386365-159386597	BAZ2B			NC_000002.12:159337355-159337640	Baz2b		NC_000002.12:159337355-159337640	Baz2b
NC_000002.12:159337355-159337640	BAZ2B		NC_000002.12:159395970-159396197	BAZ2B			NC_000002.12:159386365-159386597	Baz2b		NC_000002.12:159386365-159386597	Baz2b
NC_000002.12:159386365-159386597	BAZ2B		NC_000002.12:159396908-159397158	BAZ2B			NC_000002.12:159395970-159396197	Baz2b		NC_000002.12:159395970-159396197	Baz2b
NC_000002.12:159395970-159396197	BAZ2B		NC_000002.12:159427919-159428103	BAZ2B			NC_000002.12:159396908-159397158	Baz2b		NC_000002.12:159396908-159397158	Baz2b
NC_000002.12:159396908-159397158	BAZ2B		NC_000002.12:159438477-159438603	BAZ2B			NC_000002.12:159427919-159428103	Baz2b		NC_000002.12:159427919-159428103	Baz2b
NC_000002.12:159427919-159428103	BAZ2B		NC_000002.12:15944094-15944194	MYCN			NC_000002.12:159438477-159438603	Baz2b		NC_000002.12:159438477-159438603	Baz2b
NC_000002.12:159438477-159438603	BAZ2B		NC_000002.12:159453635-159453827	BAZ2B			NC_000002.12:15944094-15944194	Mycn		NC_000002.12:15944094-15944194	Mycn
NC_000002.12:15944094-15944194	MYCN		NC_000002.12:15946570-15946838	MYCN			NC_000002.12:159453635-159453827	Baz2b		NC_000002.12:159453635-159453827	Baz2b
NC_000002.12:159453635-159453827	BAZ2B		NC_000002.12:159516538-159516694	BAZ2B			NC_000002.12:15946570-15946838	Mycn		NC_000002.12:15946570-15946838	Mycn
NC_000002.12:15946570-15946838	MYCN		NC_000002.12:159612629-159612896	BAZ2B			NC_000002.12:159516538-159516694	Baz2b		NC_000002.12:159516538-159516694	Baz2b
NC_000002.12:159516538-159516694	BAZ2B		NC_000002.12:159616442-159616619	BAZ2B			NC_000002.12:159612629-159612896	Baz2b		NC_000002.12:159612629-159612896	Baz2b
NC_000002.12:159612629-159612896	BAZ2B		NC_000002.12:159617664-159617777	BAZ2B			NC_000002.12:159616442-159616619	Baz2b		NC_000002.12:159616442-159616619	Baz2b
NC_000002.12:159616442-159616619	BAZ2B		NC_000002.12:159617784-159617938	BAZ2B			NC_000002.12:159617664-159617777	Baz2b		NC_000002.12:159617664-159617777	Baz2b
NC_000002.12:159617664-159617777	BAZ2B		NC_000002.12:159617962-159618065	BAZ2B			NC_000002.12:159617784-159617938	Baz2b		NC_000002.12:159617784-159617938	Baz2b
NC_000002.12:159617784-159617938	BAZ2B		NC_000002.12:159764578-159764690	MARCHF7			NC_000002.12:159617962-159618065	Baz2b		NC_000002.12:159617962-159618065	Baz2b
NC_000002.12:159617962-159618065	BAZ2B		NC_000002.12:160272269-160272398	RBMS1			NC_000002.12:159764578-159764690	Marchf7		NC_000002.12:159764578-159764690	Marchf7
NC_000002.12:159764578-159764690	MARCHF7		NC_000002.12:160272928-160273029	RBMS1			NC_000002.12:160272269-160272398	Rbms1		NC_000002.12:160272269-160272398	Rbms1
NC_000002.12:160272269-160272398	RBMS1		NC_000002.12:160274533-160274750	RBMS1			NC_000002.12:160272928-160273029	Rbms1		NC_000002.12:160272928-160273029	Rbms1
NC_000002.12:160272928-160273029	RBMS1		NC_000002.12:160282251-160282351	RBMS1			NC_000002.12:160274533-160274750	Rbms1		NC_000002.12:160274533-160274750	Rbms1
NC_000002.12:160274533-160274750	RBMS1		NC_000002.12:160582976-160583078	RBMS1			NC_000002.12:160282251-160282351	Rbms1		NC_000002.12:160282251-160282351	Rbms1
NC_000002.12:160282251-160282351	RBMS1		NC_000002.12:161068088-161068259	RBMS1			NC_000002.12:160582976-160583078	Tank		NC_000002.12:160582976-160583078	Rbms1
NC_000002.12:160582976-160583078	TANK		NC_000002.12:161114335-161114446	RBMS1			NC_000002.12:161068088-161068259	Tank		NC_000002.12:161068088-161068259	Rbms1
NC_000002.12:161068088-161068259	TANK		NC_000002.12:16115448-16115554	MYCN			NC_000002.12:161114335-161114446	Tank		NC_000002.12:161114335-161114446	Rbms1
NC_000002.12:161114335-161114446	TANK		NC_000002.12:161200008-161200235	TANK			NC_000002.12:16115448-16115554	Mycn		NC_000002.12:16115448-16115554	Cyria
NC_000002.12:16115448-16115554	CYRIA		NC_000002.12:161237698-161237815	TANK			NC_000002.12:161200008-161200235	Tank		NC_000002.12:161200008-161200235	Tank
NC_000002.12:161200008-161200235	TANK		NC_000002.12:161238530-161238842	TANK			NC_000002.12:161237698-161237815	Psmd14		NC_000002.12:161237698-161237815	Tank
NC_000002.12:161237698-161237815	PSMD14		NC_000002.12:161241521-161241651	TANK			NC_000002.12:161238530-161238842	Psmd14		NC_000002.12:161238530-161238842	Tank
NC_000002.12:161238530-161238842	PSMD14		NC_000002.12:161245215-161245340	TANK			NC_000002.12:161241521-161241651	Psmd14		NC_000002.12:161241521-161241651	Tank
NC_000002.12:161241521-161241651	PSMD14		NC_000002.12:161246072-161246207	TANK			NC_000002.12:161245215-161245340	Psmd14		NC_000002.12:161245215-161245340	Tank
NC_000002.12:161245215-161245340	PSMD14		NC_000002.12:161246237-161246628	TANK			NC_000002.12:161246072-161246207	Psmd14		NC_000002.12:161246072-161246207	Tank
NC_000002.12:161246072-161246207	PSMD14		NC_000002.12:161248533-161248651	TANK			NC_000002.12:161246237-161246628	Psmd14		NC_000002.12:161246237-161246628	Tank
NC_000002.12:161246237-161246628	PSMD14		NC_000002.12:161250384-161250564	TANK			NC_000002.12:161248533-161248651	Psmd14		NC_000002.12:161248533-161248651	Tank
NC_000002.12:161248533-161248651	PSMD14		NC_000002.12:161266094-161266241	TANK			NC_000002.12:161250384-161250564	Psmd14		NC_000002.12:161250384-161250564	Tank
NC_000002.12:161250384-161250564	PSMD14		NC_000002.12:161318308-161318426	PSMD14			NC_000002.12:161266094-161266241	Psmd14		NC_000002.12:161266094-161266241	Tank
NC_000002.12:161266094-161266241	PSMD14		NC_000002.12:161318511-161318795	PSMD14			NC_000002.12:161318308-161318426	Psmd14		NC_000002.12:161318308-161318426	Psmd14
NC_000002.12:161318308-161318426	PSMD14		NC_000002.12:161332482-161332625	PSMD14			NC_000002.12:161318511-161318795	Psmd14		NC_000002.12:161318511-161318795	Psmd14
NC_000002.12:161318511-161318795	PSMD14		NC_000002.12:161356130-161356327	PSMD14			NC_000002.12:161332482-161332625	Psmd14		NC_000002.12:161332482-161332625	Psmd14
NC_000002.12:161332482-161332625	PSMD14		NC_000002.12:161370705-161370806	PSMD14			NC_000002.12:161356130-161356327	Psmd14		NC_000002.12:161356130-161356327	Psmd14
NC_000002.12:161356130-161356327	PSMD14		NC_000002.12:161371149-161371282	PSMD14			NC_000002.12:161370705-161370806	Psmd14		NC_000002.12:161370705-161370806	Psmd14
NC_000002.12:161370705-161370806	PSMD14		NC_000002.12:161371971-161372201	PSMD14			NC_000002.12:161371149-161371282	Psmd14		NC_000002.12:161371149-161371282	Psmd14
NC_000002.12:161371149-161371282	PSMD14		NC_000002.12:161381850-161382596	PSMD14			NC_000002.12:161371971-161372201	Psmd14		NC_000002.12:161371971-161372201	Psmd14
NC_000002.12:161371971-161372201	PSMD14		NC_000002.12:161406269-161406387	PSMD14			NC_000002.12:161381850-161382596	Psmd14		NC_000002.12:161381850-161382596	Psmd14
NC_000002.12:161381850-161382596	PSMD14		NC_000002.12:161407491-161407638	PSMD14			NC_000002.12:161406269-161406387	Psmd14		NC_000002.12:161406269-161406387	Psmd14
NC_000002.12:161406269-161406387	PSMD14		NC_000002.12:161409473-161409666	PSMD14			NC_000002.12:161407491-161407638	Psmd14		NC_000002.12:161407491-161407638	Psmd14
NC_000002.12:161407491-161407638	PSMD14		NC_000002.12:161415767-161415886	PSMD14			NC_000002.12:161409473-161409666	Psmd14		NC_000002.12:161409473-161409666	Psmd14
NC_000002.12:161409473-161409666	PSMD14		NC_000002.12:161416056-161416378	TBR1			NC_000002.12:161415767-161415886	Tbr1		NC_000002.12:161415767-161415886	Tbr1
NC_000002.12:161415767-161415886	TBR1		NC_000002.12:161416382-161416748	TBR1			NC_000002.12:161416056-161416378	Tbr1		NC_000002.12:161416056-161416378	Tbr1
NC_000002.12:161416056-161416378	TBR1		NC_000002.12:161417659-161417920	TBR1			NC_000002.12:161416382-161416748	Tbr1		NC_000002.12:161416382-161416748	Tbr1
NC_000002.12:161416382-161416748	TBR1		NC_000002.12:161425162-161425272	TBR1			NC_000002.12:161417659-161417920	Tbr1		NC_000002.12:161417659-161417920	Tbr1
NC_000002.12:161417659-161417920	TBR1		NC_000002.12:161425665-161425783	TBR1			NC_000002.12:161425162-161425272	Tbr1		NC_000002.12:161425162-161425272	Tbr1
NC_000002.12:161425162-161425272	TBR1		NC_000002.12:161430487-161430606	TBR1			NC_000002.12:161425665-161425783	Tbr1		NC_000002.12:161425665-161425783	Tbr1
NC_000002.12:161425665-161425783	TBR1		NC_000002.12:161448486-161448665	TBR1			NC_000002.12:161430487-161430606	Slc4a10		NC_000002.12:161430487-161430606	Tbr1
NC_000002.12:161430487-161430606	SLC4A10		NC_000002.12:16166878-16166992	MYCN			NC_000002.12:161448486-161448665	Slc4a10		NC_000002.12:161448486-161448665	Tbr1
NC_000002.12:161448486-161448665	SLC4A10		NC_000002.12:161867805-161867947	SLC4A10			NC_000002.12:16166878-16166992	Mycn		NC_000002.12:16166878-16166992	Cyria
NC_000002.12:16166878-16166992	CYRIA		NC_000002.12:161954148-161954406	SLC4A10			NC_000002.12:161867805-161867947	Slc4a10		NC_000002.12:161867805-161867947	Slc4a10
NC_000002.12:161867805-161867947	SLC4A10		NC_000002.12:161969229-161969354	SLC4A10			NC_000002.12:161954148-161954406	Slc4a10		NC_000002.12:161954148-161954406	Slc4a10
NC_000002.12:161954148-161954406	SLC4A10		NC_000002.12:161995145-161995537	DPP4			NC_000002.12:161969229-161969354	Slc4a10		NC_000002.12:161969229-161969354	Slc4a10
NC_000002.12:161969229-161969354	SLC4A10		NC_000002.12:161998687-161998954	DPP4			NC_000002.12:161995145-161995537	Dpp4		NC_000002.12:161995145-161995537	Dpp4
NC_000002.12:161995145-161995537	DPP4		NC_000002.12:162000430-162000794	DPP4			NC_000002.12:161998687-161998954	Dpp4		NC_000002.12:161998687-161998954	Dpp4
NC_000002.12:161998687-161998954	DPP4		NC_000002.12:162021620-162021824	DPP4			NC_000002.12:162000430-162000794	Dpp4		NC_000002.12:162000430-162000794	Dpp4
NC_000002.12:162000430-162000794	DPP4		NC_000002.12:162034934-162035097	DPP4			NC_000002.12:162021620-162021824	Dpp4		NC_000002.12:162021620-162021824	Dpp4
NC_000002.12:162021620-162021824	DPP4		NC_000002.12:162035338-162035443	DPP4			NC_000002.12:162034934-162035097	Dpp4		NC_000002.12:162034934-162035097	Dpp4
NC_000002.12:162034934-162035097	DPP4		NC_000002.12:162126143-162126319	DPP4			NC_000002.12:162035338-162035443	Dpp4		NC_000002.12:162035338-162035443	Dpp4
NC_000002.12:162035338-162035443	DPP4		NC_000002.12:162149580-162149814	GCG			NC_000002.12:162126143-162126319	Gcg		NC_000002.12:162126143-162126319	Dpp4
NC_000002.12:162126143-162126319	GCG		NC_000002.12:162167618-162167853	GCG			NC_000002.12:162149580-162149814	Gcg		NC_000002.12:162149580-162149814	Gcg
NC_000002.12:162149580-162149814	GCG		NC_000002.12:162173057-162173235	FAP			NC_000002.12:162167618-162167853	Fap		NC_000002.12:162167618-162167853	Gcg
NC_000002.12:162167618-162167853	FAP		NC_000002.12:162188537-162188681	FAP			NC_000002.12:162173057-162173235	Fap		NC_000002.12:162173057-162173235	Fap
NC_000002.12:162173057-162173235	FAP		NC_000002.12:162202862-162202973	FAP			NC_000002.12:162188537-162188681	Fap		NC_000002.12:162188537-162188681	Fap
NC_000002.12:162188537-162188681	FAP		NC_000002.12:162293517-162293727	IFIH1			NC_000002.12:162202862-162202973	Fap		NC_000002.12:162202862-162202973	Fap
NC_000002.12:162202862-162202973	FAP		NC_000002.12:162301020-162301147	IFIH1			NC_000002.12:162293517-162293727	Ifih1		NC_000002.12:162293517-162293727	Ifih1
NC_000002.12:162293517-162293727	IFIH1		NC_000002.12:16249097-16249219	MYCN			NC_000002.12:162301020-162301147	Ifih1		NC_000002.12:162301020-162301147	Ifih1
NC_000002.12:162301020-162301147	IFIH1		NC_000002.12:163247384-163247500	KCNH7			NC_000002.12:16249097-16249219	Mycn		NC_000002.12:16249097-16249219	Cyria
NC_000002.12:16249097-16249219	CYRIA		NC_000002.12:163248691-163248993	KCNH7			NC_000002.12:163247384-163247500	Fign		NC_000002.12:163247384-163247500	Kcnh7
NC_000002.12:163247384-163247500	FIGN		NC_000002.12:163322715-163322938	KCNH7			NC_000002.12:163248691-163248993	Fign		NC_000002.12:163248691-163248993	Kcnh7
NC_000002.12:163248691-163248993	FIGN		NC_000002.12:163324971-163325187	KCNH7			NC_000002.12:163322715-163322938	Fign		NC_000002.12:163322715-163322938	Kcnh7
NC_000002.12:163322715-163322938	FIGN		NC_000002.12:163351306-163351410	KCNH7			NC_000002.12:163324971-163325187	Fign		NC_000002.12:163324971-163325187	Kcnh7
NC_000002.12:163324971-163325187	FIGN		NC_000002.12:163444631-163445052	KCNH7			NC_000002.12:163351306-163351410	Fign		NC_000002.12:163351306-163351410	Kcnh7
NC_000002.12:163351306-163351410	FIGN		NC_000002.12:163463574-163463738	KCNH7			NC_000002.12:163444631-163445052	Fign		NC_000002.12:163444631-163445052	Kcnh7
NC_000002.12:163444631-163445052	FIGN		NC_000002.12:163465552-163465867	KCNH7			NC_000002.12:163463574-163463738	Fign		NC_000002.12:163463574-163463738	Kcnh7
NC_000002.12:163463574-163463738	FIGN		NC_000002.12:163493587-163494103	KCNH7			NC_000002.12:163465552-163465867	Fign		NC_000002.12:163465552-163465867	Kcnh7
NC_000002.12:163465552-163465867	FIGN		NC_000002.12:163494144-163494296	KCNH7			NC_000002.12:163493587-163494103	Fign		NC_000002.12:163493587-163494103	Kcnh7
NC_000002.12:163493587-163494103	FIGN		NC_000002.12:163552055-163552184	KCNH7			NC_000002.12:163494144-163494296	Fign		NC_000002.12:163494144-163494296	Kcnh7
NC_000002.12:163494144-163494296	FIGN		NC_000002.12:163565478-163565626	KCNH7			NC_000002.12:163552055-163552184	Fign		NC_000002.12:163552055-163552184	Kcnh7
NC_000002.12:163552055-163552184	FIGN		NC_000002.12:163566600-163566760	KCNH7			NC_000002.12:163565478-163565626	Fign		NC_000002.12:163565478-163565626	Kcnh7
NC_000002.12:163565478-163565626	FIGN		NC_000002.12:163593993-163594840	KCNH7			NC_000002.12:163566600-163566760	Fign		NC_000002.12:163566600-163566760	Kcnh7
NC_000002.12:163566600-163566760	FIGN		NC_000002.12:163601571-163601751	KCNH7			NC_000002.12:163593993-163594840	Fign		NC_000002.12:163593993-163594840	Kcnh7
NC_000002.12:163593993-163594840	FIGN		NC_000002.12:163602628-163603222	FIGN			NC_000002.12:163601571-163601751	Fign		NC_000002.12:163601571-163601751	Kcnh7
NC_000002.12:163601571-163601751	FIGN		NC_000002.12:163603325-163603426	FIGN			NC_000002.12:163602628-163603222	Fign		NC_000002.12:163602628-163603222	Fign
NC_000002.12:163602628-163603222	FIGN		NC_000002.12:163604498-163604702	FIGN			NC_000002.12:163603325-163603426	Fign		NC_000002.12:163603325-163603426	Fign
NC_000002.12:163603325-163603426	FIGN		NC_000002.12:163605002-163605138	FIGN			NC_000002.12:163604498-163604702	Fign		NC_000002.12:163604498-163604702	Fign
NC_000002.12:163604498-163604702	FIGN		NC_000002.12:163608883-163609086	FIGN			NC_000002.12:163605002-163605138	Fign		NC_000002.12:163605002-163605138	Fign
NC_000002.12:163605002-163605138	FIGN		NC_000002.12:163609097-163609289	FIGN			NC_000002.12:163608883-163609086	Fign		NC_000002.12:163608883-163609086	Fign
NC_000002.12:163608883-163609086	FIGN		NC_000002.12:163609546-163609659	FIGN			NC_000002.12:163609097-163609289	Fign		NC_000002.12:163609097-163609289	Fign
NC_000002.12:163609097-163609289	FIGN		NC_000002.12:163609732-163609920	FIGN			NC_000002.12:163609546-163609659	Fign		NC_000002.12:163609546-163609659	Fign
NC_000002.12:163609546-163609659	FIGN		NC_000002.12:163610629-163610754	FIGN			NC_000002.12:163609732-163609920	Fign		NC_000002.12:163609732-163609920	Fign
NC_000002.12:163609732-163609920	FIGN		NC_000002.12:163612316-163612514	FIGN			NC_000002.12:163610629-163610754	Fign		NC_000002.12:163610629-163610754	Fign
NC_000002.12:163610629-163610754	FIGN		NC_000002.12:163613523-163613801	FIGN			NC_000002.12:163612316-163612514	Fign		NC_000002.12:163612316-163612514	Fign
NC_000002.12:163612316-163612514	FIGN		NC_000002.12:163624720-163624903	FIGN			NC_000002.12:163613523-163613801	Fign		NC_000002.12:163613523-163613801	Fign
NC_000002.12:163613523-163613801	FIGN		NC_000002.12:163704161-163704266	FIGN			NC_000002.12:163624720-163624903	Fign		NC_000002.12:163624720-163624903	Fign
NC_000002.12:163624720-163624903	FIGN		NC_000002.12:163711465-163711567	FIGN			NC_000002.12:163704161-163704266	Fign		NC_000002.12:163704161-163704266	Fign
NC_000002.12:163704161-163704266	FIGN		NC_000002.12:163712094-163712238	FIGN			NC_000002.12:163711465-163711567	Fign		NC_000002.12:163711465-163711567	Fign
NC_000002.12:163711465-163711567	FIGN		NC_000002.12:163714037-163714166	FIGN			NC_000002.12:163712094-163712238	Fign		NC_000002.12:163712094-163712238	Fign
NC_000002.12:163712094-163712238	FIGN		NC_000002.12:163715908-163716053	FIGN			NC_000002.12:163714037-163714166	Fign		NC_000002.12:163714037-163714166	Fign
NC_000002.12:163714037-163714166	FIGN		NC_000002.12:163716079-163716186	FIGN			NC_000002.12:163715908-163716053	Fign		NC_000002.12:163715908-163716053	Fign
NC_000002.12:163715908-163716053	FIGN		NC_000002.12:163717823-163718068	FIGN			NC_000002.12:163716079-163716186	Fign		NC_000002.12:163716079-163716186	Fign
NC_000002.12:163716079-163716186	FIGN		NC_000002.12:163718070-163718722	FIGN			NC_000002.12:163717823-163718068	Fign		NC_000002.12:163717823-163718068	Fign
NC_000002.12:163717823-163718068	FIGN		NC_000002.12:163732791-163732931	FIGN			NC_000002.12:163718070-163718722	Fign		NC_000002.12:163718070-163718722	Fign
NC_000002.12:163718070-163718722	FIGN		NC_000002.12:163733390-163733688	FIGN			NC_000002.12:163732791-163732931	Fign		NC_000002.12:163732791-163732931	Fign
NC_000002.12:163732791-163732931	FIGN		NC_000002.12:163734860-163735324	FIGN			NC_000002.12:163733390-163733688	Fign		NC_000002.12:163733390-163733688	Fign
NC_000002.12:163733390-163733688	FIGN		NC_000002.12:163735855-163736135	FIGN			NC_000002.12:163734860-163735324	Fign		NC_000002.12:163734860-163735324	Fign
NC_000002.12:163734860-163735324	FIGN		NC_000002.12:163737145-163737316	FIGN			NC_000002.12:163735855-163736135	Fign		NC_000002.12:163735855-163736135	Fign
NC_000002.12:163735855-163736135	FIGN		NC_000002.12:163737361-163737463	FIGN			NC_000002.12:163737145-163737316	Grb14		NC_000002.12:163737145-163737316	Fign
NC_000002.12:163737145-163737316	GRB14		NC_000002.12:163742027-163742197	FIGN			NC_000002.12:163737361-163737463	Grb14		NC_000002.12:163737361-163737463	Fign
NC_000002.12:163737361-163737463	GRB14		NC_000002.12:163743142-163743333	FIGN			NC_000002.12:163742027-163742197	Grb14		NC_000002.12:163742027-163742197	Fign
NC_000002.12:163742027-163742197	GRB14		NC_000002.12:163743385-163743577	FIGN			NC_000002.12:163743142-163743333	Grb14		NC_000002.12:163743142-163743333	Fign
NC_000002.12:163743142-163743333	GRB14		NC_000002.12:163769359-163769459	FIGN			NC_000002.12:163743385-163743577	Grb14		NC_000002.12:163743385-163743577	Fign
NC_000002.12:163743385-163743577	GRB14		NC_000002.12:163800671-163801318	FIGN			NC_000002.12:163769359-163769459	Grb14		NC_000002.12:163769359-163769459	Fign
NC_000002.12:163769359-163769459	GRB14		NC_000002.12:163805224-163805691	FIGN			NC_000002.12:163800671-163801318	Grb14		NC_000002.12:163800671-163801318	Fign
NC_000002.12:163800671-163801318	GRB14		NC_000002.12:163882989-163883146	FIGN			NC_000002.12:163805224-163805691	Grb14		NC_000002.12:163805224-163805691	Fign
NC_000002.12:163805224-163805691	GRB14		NC_000002.12:163944392-163944645	FIGN			NC_000002.12:163882989-163883146	Grb14		NC_000002.12:163882989-163883146	Fign
NC_000002.12:163882989-163883146	GRB14		NC_000002.12:163987427-163987953	FIGN			NC_000002.12:163944392-163944645	Grb14		NC_000002.12:163944392-163944645	Fign
NC_000002.12:163944392-163944645	GRB14		NC_000002.12:163990583-163990831	FIGN			NC_000002.12:163987427-163987953	Grb14		NC_000002.12:163987427-163987953	Fign
NC_000002.12:163987427-163987953	GRB14		NC_000002.12:164014177-164014549	FIGN			NC_000002.12:163990583-163990831	Grb14		NC_000002.12:163990583-163990831	Fign
NC_000002.12:163990583-163990831	GRB14		NC_000002.12:164054714-164054919	FIGN			NC_000002.12:164014177-164014549	Grb14		NC_000002.12:164014177-164014549	Fign
NC_000002.12:164014177-164014549	GRB14		NC_000002.12:164066046-164066559	FIGN			NC_000002.12:164054714-164054919	Grb14		NC_000002.12:164054714-164054919	Fign
NC_000002.12:164054714-164054919	GRB14		NC_000002.12:164128107-164128268	FIGN			NC_000002.12:164066046-164066559	Grb14		NC_000002.12:164066046-164066559	Fign
NC_000002.12:164066046-164066559	GRB14		NC_000002.12:164154423-164154523	FIGN			NC_000002.12:164128107-164128268	Grb14		NC_000002.12:164128107-164128268	Fign
NC_000002.12:164128107-164128268	GRB14		NC_000002.12:164198270-164198403	FIGN			NC_000002.12:164154423-164154523	Grb14		NC_000002.12:164154423-164154523	Fign
NC_000002.12:164154423-164154523	GRB14		NC_000002.12:164198408-164198643	FIGN			NC_000002.12:164198270-164198403	Grb14		NC_000002.12:164198270-164198403	Fign
NC_000002.12:164198270-164198403	GRB14		NC_000002.12:164198787-164198940	FIGN			NC_000002.12:164198408-164198643	Grb14		NC_000002.12:164198408-164198643	Fign
NC_000002.12:164198408-164198643	GRB14		NC_000002.12:164233981-164234153	FIGN			NC_000002.12:164198787-164198940	Grb14		NC_000002.12:164198787-164198940	Fign
NC_000002.12:164198787-164198940	GRB14		NC_000002.12:164252708-164253075	FIGN			NC_000002.12:164233981-164234153	Grb14		NC_000002.12:164233981-164234153	Fign
NC_000002.12:164233981-164234153	GRB14		NC_000002.12:164379225-164379539	FIGN			NC_000002.12:164252708-164253075	Grb14		NC_000002.12:164252708-164253075	Fign
NC_000002.12:164252708-164253075	GRB14		NC_000002.12:164389556-164389756	FIGN			NC_000002.12:164379225-164379539	Grb14		NC_000002.12:164379225-164379539	Fign
NC_000002.12:164379225-164379539	GRB14		NC_000002.12:164426911-164427192	FIGN			NC_000002.12:164389556-164389756	Grb14		NC_000002.12:164389556-164389756	Fign
NC_000002.12:164389556-164389756	GRB14		NC_000002.12:164429329-164429527	FIGN			NC_000002.12:164426911-164427192	Grb14		NC_000002.12:164426911-164427192	Fign
NC_000002.12:164426911-164427192	GRB14		NC_000002.12:164432786-164432961	FIGN			NC_000002.12:164429329-164429527	Grb14		NC_000002.12:164429329-164429527	Fign
NC_000002.12:164429329-164429527	GRB14		NC_000002.12:164440101-164440298	FIGN			NC_000002.12:164432786-164432961	Grb14		NC_000002.12:164432786-164432961	Fign
NC_000002.12:164432786-164432961	GRB14		NC_000002.12:164450115-164450287	FIGN			NC_000002.12:164440101-164440298	Grb14		NC_000002.12:164440101-164440298	Fign
NC_000002.12:164440101-164440298	GRB14		NC_000002.12:164450300-164450551	FIGN			NC_000002.12:164450115-164450287	Grb14		NC_000002.12:164450115-164450287	Fign
NC_000002.12:164450115-164450287	GRB14		NC_000002.12:164464239-164464477	FIGN			NC_000002.12:164450300-164450551	Grb14		NC_000002.12:164450300-164450551	Fign
NC_000002.12:164450300-164450551	GRB14		NC_000002.12:164508539-164508645	GRB14			NC_000002.12:164464239-164464477	Grb14		NC_000002.12:164464239-164464477	Fign
NC_000002.12:164464239-164464477	GRB14		NC_000002.12:165140690-165140827	SCN3A			NC_000002.12:164508539-164508645	Grb14		NC_000002.12:164508539-164508645	Grb14
NC_000002.12:164508539-164508645	GRB14		NC_000002.12:165163609-165163722	SCN3A			NC_000002.12:165140690-165140827	Scn3a		NC_000002.12:165140690-165140827	Scn3a
NC_000002.12:165140690-165140827	SCN3A		NC_000002.12:165309121-165309221	SCN2A			NC_000002.12:165163609-165163722	Scn9a		NC_000002.12:165163609-165163722	Scn9a
NC_000002.12:165163609-165163722	SCN3A		NC_000002.12:165309340-165309452	SCN2A			NC_000002.12:165309121-165309221	Scn2a		NC_000002.12:165309121-165309221	Scn2a
NC_000002.12:165309121-165309221	SCN2A		NC_000002.12:165471497-165471605	CSRNP3			NC_000002.12:165309340-165309452	Scn3a		NC_000002.12:165309340-165309452	Scn3a
NC_000002.12:165309340-165309452	SCN2A		NC_000002.12:165757180-165757280	GALNT3			NC_000002.12:165471497-165471605	Csrnp3		NC_000002.12:165471497-165471605	Csrnp3
NC_000002.12:165471497-165471605	CSRNP3		NC_000002.12:166002627-166002761	SCN1A			NC_000002.12:165757180-165757280	Galnt3		NC_000002.12:165757180-165757280	Galnt3
NC_000002.12:165757180-165757280	GALNT3		NC_000002.12:166304021-166304133	SCN9A			NC_000002.12:166002627-166002761	Scn1a		NC_000002.12:166002627-166002761	Scn1a
NC_000002.12:166002627-166002761	SCN1A		NC_000002.12:169079861-169079963	DHRS9			NC_000002.12:166304021-166304133	Scn9a		NC_000002.12:166304021-166304133	Scn9a
NC_000002.12:166304021-166304133	SCN9A		NC_000002.12:169322464-169322583	LRP2			NC_000002.12:169079861-169079963	Erbb4		NC_000002.12:169079861-169079963	Erbb4
NC_000002.12:169079861-169079963	DHRS9		NC_000002.12:170013873-170014057	UBR3			NC_000002.12:169322464-169322583	Lrp2		NC_000002.12:169322464-169322583	Lrp2
NC_000002.12:169322464-169322583	LRP2		NC_000002.12:170504456-170504616	MYO3B			NC_000002.12:170013873-170014057	Ubr3		NC_000002.12:170013873-170014057	Ubr3
NC_000002.12:170013873-170014057	UBR3		NC_000002.12:170543279-170543553	MYO3B			NC_000002.12:170504456-170504616	Myo3b		NC_000002.12:170504456-170504616	Myo3b
NC_000002.12:170504456-170504616	MYO3B		NC_000002.12:170601299-170601522	MYO3B			NC_000002.12:170543279-170543553	Myo3b		NC_000002.12:170543279-170543553	Myo3b
NC_000002.12:170543279-170543553	MYO3B		NC_000002.12:170651843-170652240	MYO3B			NC_000002.12:170601299-170601522	Crp		NC_000002.12:170601299-170601522	Dusp23
NC_000002.12:170601299-170601522	MYO3B		NC_000002.12:170680815-170680928	MYO3B			NC_000002.12:170651843-170652240	Myo3b		NC_000002.12:170651843-170652240	Myo3b
NC_000002.12:170651843-170652240	MYO3B		NC_000002.12:170715008-170715344	SP5			NC_000002.12:170680815-170680928	Sp5		NC_000002.12:170680815-170680928	Myo3b
NC_000002.12:170680815-170680928	SP5		NC_000002.12:170842536-170842658	GAD1			NC_000002.12:170715008-170715344	Sp5		NC_000002.12:170715008-170715344	Sp5
NC_000002.12:170715008-170715344	SP5		NC_000002.12:171160283-171160454	TLK1			NC_000002.12:170842536-170842658	Gad1		NC_000002.12:170842536-170842658	Gad1
NC_000002.12:170842536-170842658	GAD1		NC_000002.12:171458352-171458482	DCAF17			NC_000002.12:171160283-171160454	Tlk1		NC_000002.12:171160283-171160454	Tlk1
NC_000002.12:171160283-171160454	TLK1		NC_000002.12:171712738-171712841	DYNC1I2			NC_000002.12:171458352-171458482	Dcaf17		NC_000002.12:171458352-171458482	Dcaf17
NC_000002.12:171458352-171458482	DCAF17		NC_000002.12:171723745-171724109	DYNC1I2			NC_000002.12:171712738-171712841	Dync1i2		NC_000002.12:171712738-171712841	Dync1i2
NC_000002.12:171712738-171712841	DYNC1I2		NC_000002.12:171724111-171724224	DYNC1I2			NC_000002.12:171723745-171724109	Dync1i2		NC_000002.12:171723745-171724109	Dync1i2
NC_000002.12:171723745-171724109	DYNC1I2		NC_000002.12:171848149-171848340	SLC25A12			NC_000002.12:171724111-171724224	Dync1i2		NC_000002.12:171724111-171724224	Dync1i2
NC_000002.12:171724111-171724224	DYNC1I2		NC_000002.12:171964150-171964413	HAT1			NC_000002.12:171848149-171848340	Slc25a12		NC_000002.12:171848149-171848340	Slc25a12
NC_000002.12:171848149-171848340	SLC25A12		NC_000002.12:171964432-171964626	HAT1			NC_000002.12:171964150-171964413	Hat1		NC_000002.12:171964150-171964413	Hat1
NC_000002.12:171964150-171964413	HAT1		NC_000002.12:171965744-171965987	HAT1			NC_000002.12:171964432-171964626	Hat1		NC_000002.12:171964432-171964626	Hat1
NC_000002.12:171964432-171964626	HAT1		NC_000002.12:171966109-171966556	HAT1			NC_000002.12:171965744-171965987	Hat1		NC_000002.12:171965744-171965987	Hat1
NC_000002.12:171965744-171965987	HAT1		NC_000002.12:172066492-172066676	METAP1D			NC_000002.12:171966109-171966556	Hat1		NC_000002.12:171966109-171966556	Hat1
NC_000002.12:171966109-171966556	HAT1		NC_000002.12:172066677-172066794	METAP1D			NC_000002.12:172066492-172066676	Metap1d		NC_000002.12:172066492-172066676	Metap1d
NC_000002.12:172066492-172066676	METAP1D		NC_000002.12:172071970-172073309	METAP1D			NC_000002.12:172066677-172066794	Metap1d		NC_000002.12:172066677-172066794	Metap1d
NC_000002.12:172066677-172066794	METAP1D		NC_000002.12:172074350-172074466	METAP1D			NC_000002.12:172071970-172073309	Metap1d		NC_000002.12:172071970-172073309	Metap1d
NC_000002.12:172071970-172073309	METAP1D		NC_000002.12:172083896-172084096	METAP1D			NC_000002.12:172074350-172074466	Metap1d		NC_000002.12:172074350-172074466	Metap1d
NC_000002.12:172074350-172074466	METAP1D		NC_000002.12:172085504-172085615	DLX1			NC_000002.12:172083896-172084096	Dlx1		NC_000002.12:172083896-172084096	Dlx1
NC_000002.12:172083896-172084096	DLX1		NC_000002.12:172091434-172092042	DLX1			NC_000002.12:172085504-172085615	Dlx1		NC_000002.12:172085504-172085615	Dlx1
NC_000002.12:172085504-172085615	DLX1		NC_000002.12:172093632-172094213	DLX1			NC_000002.12:172091434-172092042	Dlx2		NC_000002.12:172091434-172092042	Dlx1
NC_000002.12:172091434-172092042	DLX2		NC_000002.12:172970489-172970617	RAPGEF4			NC_000002.12:172093632-172094213	Dlx2		NC_000002.12:172093632-172094213	Dlx1
NC_000002.12:172093632-172094213	DLX2		NC_000002.12:173008552-173008669	RAPGEF4			NC_000002.12:172970489-172970617	Rapgef4		NC_000002.12:172970489-172970617	Rapgef4
NC_000002.12:172970489-172970617	RAPGEF4		NC_000002.12:173008784-173008902	RAPGEF4			NC_000002.12:173008552-173008669	Rapgef4		NC_000002.12:173008552-173008669	Rapgef4
NC_000002.12:173008552-173008669	RAPGEF4		NC_000002.12:173136631-173136836	MAP3K20			NC_000002.12:173008784-173008902	Rapgef4		NC_000002.12:173008784-173008902	Rapgef4
NC_000002.12:173008784-173008902	RAPGEF4		NC_000002.12:173198009-173198123	MAP3K20			NC_000002.12:173136631-173136836	Map3k20		NC_000002.12:173136631-173136836	Map3k20
NC_000002.12:173136631-173136836	MAP3K20		NC_000002.12:173198128-173198607	MAP3K20			NC_000002.12:173198009-173198123	Map3k20		NC_000002.12:173198009-173198123	Map3k20
NC_000002.12:173198009-173198123	MAP3K20		NC_000002.12:173198730-173198892	MAP3K20			NC_000002.12:173198128-173198607	Map3k20		NC_000002.12:173198128-173198607	Map3k20
NC_000002.12:173198128-173198607	MAP3K20		NC_000002.12:173250030-173250605	MAP3K20			NC_000002.12:173198730-173198892	Map3k20		NC_000002.12:173198730-173198892	Map3k20
NC_000002.12:173198730-173198892	MAP3K20		NC_000002.12:173250625-173250758	MAP3K20			NC_000002.12:173250030-173250605	Map3k20		NC_000002.12:173250030-173250605	Map3k20
NC_000002.12:173250030-173250605	MAP3K20		NC_000002.12:173359223-173359361	CDCA7			NC_000002.12:173250625-173250758	Map3k20		NC_000002.12:173250625-173250758	Map3k20
NC_000002.12:173250625-173250758	MAP3K20		NC_000002.12:173386309-173386508	CDCA7			NC_000002.12:173359223-173359361	Cdca7		NC_000002.12:173359223-173359361	Cdca7
NC_000002.12:173359223-173359361	CDCA7		NC_000002.12:173459551-173459826	CDCA7			NC_000002.12:173386309-173386508	Eif1-ps3		NC_000002.12:173386309-173386508	Cdca7
NC_000002.12:173386309-173386508	SP3		NC_000002.12:173491487-173491594	CDCA7			NC_000002.12:173459551-173459826	Eif1-ps3		NC_000002.12:173459551-173459826	Cdca7
NC_000002.12:173459551-173459826	SP3		NC_000002.12:173513425-173513696	CDCA7			NC_000002.12:173491487-173491594	Sp3		NC_000002.12:173491487-173491594	Eif1-ps3
NC_000002.12:173491487-173491594	SP3		NC_000002.12:173653390-173653509	CDCA7			NC_000002.12:173513425-173513696	Sp3		NC_000002.12:173513425-173513696	Eif1-ps3
NC_000002.12:173513425-173513696	SP3		NC_000002.12:173653554-173653717	CDCA7			NC_000002.12:173653390-173653509	Sp3		NC_000002.12:173653390-173653509	Eif1-ps3
NC_000002.12:173653390-173653509	SP3		NC_000002.12:173766653-173766753	CDCA7			NC_000002.12:173653554-173653717	Sp3		NC_000002.12:173653554-173653717	Eif1-ps3
NC_000002.12:173653554-173653717	SP3		NC_000002.12:173880045-173880171	CDCA7			NC_000002.12:173766653-173766753	Sp3		NC_000002.12:173766653-173766753	Eif1-ps3
NC_000002.12:173766653-173766753	SP3		NC_000002.12:173909267-173909545	SP3			NC_000002.12:173880045-173880171	Sp3		NC_000002.12:173880045-173880171	Eif1-ps3
NC_000002.12:173880045-173880171	SP3		NC_000002.12:173909578-173910012	SP3			NC_000002.12:173909267-173909545	Sp3		NC_000002.12:173909267-173909545	Sp3
NC_000002.12:173909267-173909545	SP3		NC_000002.12:173914407-173914692	SP3			NC_000002.12:173909578-173910012	Sp3		NC_000002.12:173909578-173910012	Sp3
NC_000002.12:173909578-173910012	SP3		NC_000002.12:173955225-173955326	SP3			NC_000002.12:173914407-173914692	Sp3		NC_000002.12:173914407-173914692	Sp3
NC_000002.12:173914407-173914692	SP3		NC_000002.12:173955564-173955671	SP3			NC_000002.12:173955225-173955326	Sp3		NC_000002.12:173955225-173955326	Sp3
NC_000002.12:173955225-173955326	SP3		NC_000002.12:174048017-174048160	SP3			NC_000002.12:173955564-173955671	Sp3		NC_000002.12:173955564-173955671	Sp3
NC_000002.12:173955564-173955671	SP3		NC_000002.12:174074961-174075182	OLA1			NC_000002.12:174048017-174048160	Ola1		NC_000002.12:174048017-174048160	Sp3
NC_000002.12:174048017-174048160	OLA1		NC_000002.12:174077087-174077306	OLA1			NC_000002.12:174074961-174075182	Ola1		NC_000002.12:174074961-174075182	Ola1
NC_000002.12:174074961-174075182	OLA1		NC_000002.12:174080697-174081251	OLA1			NC_000002.12:174077087-174077306	Ola1		NC_000002.12:174077087-174077306	Ola1
NC_000002.12:174077087-174077306	OLA1		NC_000002.12:174081678-174082219	OLA1			NC_000002.12:174080697-174081251	Ola1		NC_000002.12:174080697-174081251	Ola1
NC_000002.12:174080697-174081251	OLA1		NC_000002.12:174084091-174084239	OLA1			NC_000002.12:174081678-174082219	Ola1		NC_000002.12:174081678-174082219	Ola1
NC_000002.12:174081678-174082219	OLA1		NC_000002.12:174104943-174105166	OLA1			NC_000002.12:174084091-174084239	Ola1		NC_000002.12:174084091-174084239	Ola1
NC_000002.12:174084091-174084239	OLA1		NC_000002.12:174106910-174107121	OLA1			NC_000002.12:174104943-174105166	Ola1		NC_000002.12:174104943-174105166	Ola1
NC_000002.12:174104943-174105166	OLA1		NC_000002.12:174108627-174108970	OLA1			NC_000002.12:174106910-174107121	Ola1		NC_000002.12:174106910-174107121	Ola1
NC_000002.12:174106910-174107121	OLA1		NC_000002.12:174121276-174121505	OLA1			NC_000002.12:174108627-174108970	Ola1		NC_000002.12:174108627-174108970	Ola1
NC_000002.12:174108627-174108970	OLA1		NC_000002.12:174122224-174122433	OLA1			NC_000002.12:174121276-174121505	Ola1		NC_000002.12:174121276-174121505	Ola1
NC_000002.12:174121276-174121505	OLA1		NC_000002.12:174124240-174124584	OLA1			NC_000002.12:174122224-174122433	Ola1		NC_000002.12:174122224-174122433	Ola1
NC_000002.12:174122224-174122433	OLA1		NC_000002.12:174124975-174125429	OLA1			NC_000002.12:174124240-174124584	Ola1		NC_000002.12:174124240-174124584	Ola1
NC_000002.12:174124240-174124584	OLA1		NC_000002.12:174142387-174142559	OLA1			NC_000002.12:174124975-174125429	Ola1		NC_000002.12:174124975-174125429	Ola1
NC_000002.12:174124975-174125429	OLA1		NC_000002.12:174158944-174159276	OLA1			NC_000002.12:174142387-174142559	Ola1		NC_000002.12:174142387-174142559	Ola1
NC_000002.12:174142387-174142559	OLA1		NC_000002.12:174160690-174160974	OLA1			NC_000002.12:174158944-174159276	Ola1		NC_000002.12:174158944-174159276	Ola1
NC_000002.12:174158944-174159276	OLA1		NC_000002.12:174176945-174177521	OLA1			NC_000002.12:174160690-174160974	Ola1		NC_000002.12:174160690-174160974	Ola1
NC_000002.12:174160690-174160974	OLA1		NC_000002.12:174331707-174332233	OLA1			NC_000002.12:174176945-174177521	Ola1		NC_000002.12:174176945-174177521	Ola1
NC_000002.12:174176945-174177521	OLA1		NC_000002.12:174338959-174339709	SP9			NC_000002.12:174331707-174332233	Sp9		NC_000002.12:174331707-174332233	Sp9
NC_000002.12:174331707-174332233	SP9		NC_000002.12:174341439-174341619	SP9			NC_000002.12:174338959-174339709	Cir1		NC_000002.12:174338959-174339709	Sp9
NC_000002.12:174338959-174339709	CIR1		NC_000002.12:174342851-174343237	SP9			NC_000002.12:174341439-174341619	Cir1		NC_000002.12:174341439-174341619	Sp9
NC_000002.12:174341439-174341619	CIR1		NC_000002.12:174351529-174351891	CIR1			NC_000002.12:174342851-174343237	Cir1		NC_000002.12:174342851-174343237	Sp9
NC_000002.12:174342851-174343237	CIR1		NC_000002.12:174557962-174558076	GPR155			NC_000002.12:174351529-174351891	Cir1		NC_000002.12:174351529-174351891	Cir1
NC_000002.12:174351529-174351891	CIR1		NC_000002.12:174720187-174720327	WIPF1			NC_000002.12:174557962-174558076	Thada		NC_000002.12:174557962-174558076	Thada
NC_000002.12:174557962-174558076	WIPF1		NC_000002.12:174720721-174720840	WIPF1			NC_000002.12:174720187-174720327	H3f3a		NC_000002.12:174720187-174720327	H3f3a
NC_000002.12:174720187-174720327	CHRNA1		NC_000002.12:174875778-174875895	CHN1			NC_000002.12:174720721-174720840	H3f3a		NC_000002.12:174720721-174720840	H3f3a
NC_000002.12:174720721-174720840	CHRNA1		NC_000002.12:175072254-175072356	ATF2			NC_000002.12:174875778-174875895	Chn1		NC_000002.12:174875778-174875895	Chn1
NC_000002.12:174875778-174875895	CHN1		NC_000002.12:175103207-175103402	ATF2			NC_000002.12:175072254-175072356	Atf2		NC_000002.12:175072254-175072356	Atf2
NC_000002.12:175072254-175072356	ATF2		NC_000002.12:175121393-175121589	ATF2			NC_000002.12:175103207-175103402	Atf2		NC_000002.12:175103207-175103402	Atf2
NC_000002.12:175103207-175103402	ATF2		NC_000002.12:175264494-175264605	ATP5MC3			NC_000002.12:175121393-175121589	Atf2		NC_000002.12:175121393-175121589	Atf2
NC_000002.12:175121393-175121589	ATF2		NC_000002.12:175283032-175283208	ATP5MC3			NC_000002.12:175264494-175264605	Lnpk		NC_000002.12:175264494-175264605	Atp5g3
NC_000002.12:175264494-175264605	LNPK		NC_000002.12:175362462-175362675	ATP5MC3			NC_000002.12:175283032-175283208	Lnpk		NC_000002.12:175283032-175283208	Atp5g3
NC_000002.12:175283032-175283208	LNPK		NC_000002.12:175362714-175362872	ATP5MC3			NC_000002.12:175362462-175362675	Lnpk		NC_000002.12:175362462-175362675	Atp5g3
NC_000002.12:175362462-175362675	LNPK		NC_000002.12:175370804-175370922	ATP5MC3			NC_000002.12:175362714-175362872	Lnpk		NC_000002.12:175362714-175362872	Atp5g3
NC_000002.12:175362714-175362872	LNPK		NC_000002.12:175396817-175396949	ATP5MC3			NC_000002.12:175370804-175370922	Lnpk		NC_000002.12:175370804-175370922	Atp5g3
NC_000002.12:175370804-175370922	LNPK		NC_000002.12:175431267-175431428	ATP5MC3			NC_000002.12:175396817-175396949	Lnpk		NC_000002.12:175396817-175396949	Atp5g3
NC_000002.12:175396817-175396949	LNPK		NC_000002.12:175441397-175441573	ATP5MC3			NC_000002.12:175431267-175431428	Lnpk		NC_000002.12:175431267-175431428	Atp5g3
NC_000002.12:175431267-175431428	LNPK		NC_000002.12:175441574-175441768	ATP5MC3			NC_000002.12:175441397-175441573	Lnpk		NC_000002.12:175441397-175441573	Atp5g3
NC_000002.12:175441397-175441573	LNPK		NC_000002.12:175490402-175490705	ATP5MC3			NC_000002.12:175441574-175441768	Lnpk		NC_000002.12:175441574-175441768	Atp5g3
NC_000002.12:175441574-175441768	LNPK		NC_000002.12:175552860-175553010	ATP5MC3			NC_000002.12:175490402-175490705	Lnpk		NC_000002.12:175490402-175490705	Atp5g3
NC_000002.12:175490402-175490705	LNPK		NC_000002.12:175560029-175560234	ATP5MC3			NC_000002.12:175552860-175553010	Lnpk		NC_000002.12:175552860-175553010	Atp5g3
NC_000002.12:175552860-175553010	LNPK		NC_000002.12:175563803-175564162	ATP5MC3			NC_000002.12:175560029-175560234	Lnpk		NC_000002.12:175560029-175560234	Atp5g3
NC_000002.12:175560029-175560234	LNPK		NC_000002.12:175571220-175571434	ATP5MC3			NC_000002.12:175563803-175564162	Lnpk		NC_000002.12:175563803-175564162	Atp5g3
NC_000002.12:175563803-175564162	LNPK		NC_000002.12:175606193-175606314	ATP5MC3			NC_000002.12:175571220-175571434	Lnpk		NC_000002.12:175571220-175571434	Atp5g3
NC_000002.12:175571220-175571434	LNPK		NC_000002.12:175619607-175619715	ATP5MC3			NC_000002.12:175606193-175606314	Lnpk		NC_000002.12:175606193-175606314	Atp5g3
NC_000002.12:175606193-175606314	LNPK		NC_000002.12:175686779-175687038	ATP5MC3			NC_000002.12:175619607-175619715	Lnpk		NC_000002.12:175619607-175619715	Atp5g3
NC_000002.12:175619607-175619715	LNPK		NC_000002.12:175688276-175688486	ATP5MC3			NC_000002.12:175686779-175687038	Lnpk		NC_000002.12:175686779-175687038	Atp5g3
NC_000002.12:175686779-175687038	LNPK		NC_000002.12:175738194-175738294	ATP5MC3			NC_000002.12:175688276-175688486	Lnpk		NC_000002.12:175688276-175688486	Atp5g3
NC_000002.12:175688276-175688486	LNPK		NC_000002.12:175788889-175788999	ATP5MC3			NC_000002.12:175738194-175738294	Lnpk		NC_000002.12:175738194-175738294	Atp5g3
NC_000002.12:175738194-175738294	LNPK		NC_000002.12:175853601-175853714	ATP5MC3			NC_000002.12:175788889-175788999	Lnpk		NC_000002.12:175788889-175788999	Atp5g3
[truncated: 11,003 more rows]

## Sheet: Syntenic By Protein Coding Gene
	UCE label	Human Gene Upstream		UCE label	Human Gene Downstream			UCE label	Mouse Gene Upstream			Mouse Gene Downstream		Same Upstream Gene	Human Downstream Gene Matching Mouse Upstream Gene		Human Upstream Gene Matching Mouse Downstream Gene	Same Downstream Gene		Number of Matches	Notes	No Match	1 Match	2 Matches	3 Matches	4 Matches	Total Matches	Percent Syntenic
NC_000001.11:100083009-100083177	NC_000001.11:100083009-100083177	MFSD14A		NC_000001.11:100083009-100083177	MFSD14A			NC_000001.11:100083009-100083177	Mfsd14a		NC_000001.11:100083009-100083177	Mfsd14a		1	1		1	1		4		1152	1049	3322	0	7246	11617	90.9782
NC_000001.11:100353752-100353860	NC_000001.11:100353752-100353860	CDC14A		NC_000001.11:100353752-100353860	CDC14A			NC_000001.11:100353752-100353860	Cdc14a		NC_000001.11:100353752-100353860	Cdc14a		1	1		1	1		4
NC_000001.11:10298962-10299087	NC_000001.11:10298962-10299087	KIF1B		NC_000001.11:10298962-10299087	KIF1B			NC_000001.11:10298962-10299087	H2az1		NC_000001.11:10298962-10299087	Ddit4l		0	0		0	0		0	not syntenic
NC_000001.11:103196009-103196114	NC_000001.11:103196009-103196114	RNPC3		NC_000001.11:103196009-103196114	COL11A1			NC_000001.11:103196009-103196114	Nanos1		NC_000001.11:103196009-103196114	Cacul1		0	0		0	0		0	not syntenic
NC_000001.11:10513674-10513774	NC_000001.11:10513674-10513774	PEX14		NC_000001.11:10513674-10513774	PEX14			NC_000001.11:10513674-10513774	Pex14		NC_000001.11:10513674-10513774	Pex14		1	1		1	1		4
NC_000001.11:10513816-10513945	NC_000001.11:10513816-10513945	PEX14		NC_000001.11:10513816-10513945	PEX14			NC_000001.11:10513816-10513945	Pex14		NC_000001.11:10513816-10513945	Pex14		1	1		1	1		4
NC_000001.11:10515098-10515398	NC_000001.11:10515098-10515398	PEX14		NC_000001.11:10515098-10515398	PEX14			NC_000001.11:10515098-10515398	Pex14		NC_000001.11:10515098-10515398	Pex14		1	1		1	1		4
NC_000001.11:105187108-105187275	NC_000001.11:105187108-105187275	PRMT6		NC_000001.11:105187108-105187275	AMY1C			NC_000001.11:105187108-105187275	Amy2b		NC_000001.11:105187108-105187275	Gm43405		0	0		0	0		0	In same loci b/n amy gene cluster and prmt6 - probably syntenic
NC_000001.11:10520606-10520814	NC_000001.11:10520606-10520814	PEX14		NC_000001.11:10520606-10520814	PEX14			NC_000001.11:10520606-10520814	Pex14		NC_000001.11:10520606-10520814	Pex14		1	1		1	1		4
NC_000001.11:10523880-10524062	NC_000001.11:10523880-10524062	PEX14		NC_000001.11:10523880-10524062	PEX14			NC_000001.11:10523880-10524062	Pex14		NC_000001.11:10523880-10524062	Pex14		1	1		1	1		4
NC_000001.11:10530226-10530391	NC_000001.11:10530226-10530391	PEX14		NC_000001.11:10530226-10530391	PEX14			NC_000001.11:10530226-10530391	Pex14		NC_000001.11:10530226-10530391	Pex14		1	1		1	1		4
NC_000001.11:10533616-10533877	NC_000001.11:10533616-10533877	PEX14		NC_000001.11:10533616-10533877	PEX14			NC_000001.11:10533616-10533877	Pex14		NC_000001.11:10533616-10533877	Pex14		1	1		1	1		4
NC_000001.11:10537661-10537852	NC_000001.11:10537661-10537852	PEX14		NC_000001.11:10537661-10537852	PEX14			NC_000001.11:10537661-10537852	Pex14		NC_000001.11:10537661-10537852	Pex14		1	1		1	1		4
NC_000001.11:10538953-10539059	NC_000001.11:10538953-10539059	PEX14		NC_000001.11:10538953-10539059	PEX14			NC_000001.11:10538953-10539059	Pex14		NC_000001.11:10538953-10539059	Pex14		1	1		1	1		4
NC_000001.11:10540336-10540455	NC_000001.11:10540336-10540455	PEX14		NC_000001.11:10540336-10540455	PEX14			NC_000001.11:10540336-10540455	Pex14		NC_000001.11:10540336-10540455	Pex14		1	1		1	1		4
NC_000001.11:105892051-105892203	NC_000001.11:105892051-105892203	PRMT6		NC_000001.11:105892051-105892203	AMY1C			NC_000001.11:105892051-105892203	Matr3		NC_000001.11:105892051-105892203	Matr3		0	0		0	0		0	not syntenic
NC_000001.11:10593705-10594101	NC_000001.11:10593705-10594101	PEX14		NC_000001.11:10593705-10594101	PEX14			NC_000001.11:10593705-10594101	Pex14		NC_000001.11:10593705-10594101	Pex14		1	1		1	1		4
NC_000001.11:10598979-10599088	NC_000001.11:10598979-10599088	PEX14		NC_000001.11:10598979-10599088	PEX14			NC_000001.11:10598979-10599088	Pex14		NC_000001.11:10598979-10599088	Pex14		1	1		1	1		4
NC_000001.11:10602432-10602644	NC_000001.11:10602432-10602644	PEX14		NC_000001.11:10602432-10602644	PEX14			NC_000001.11:10602432-10602644	Pex14		NC_000001.11:10602432-10602644	Pex14		1	1		1	1		4
NC_000001.11:10614224-10614361	NC_000001.11:10614224-10614361	PEX14		NC_000001.11:10614224-10614361	PEX14			NC_000001.11:10614224-10614361	Pex14		NC_000001.11:10614224-10614361	Pex14		1	1		1	1		4
NC_000001.11:10623199-10623450	NC_000001.11:10623199-10623450	PEX14		NC_000001.11:10623199-10623450	PEX14			NC_000001.11:10623199-10623450	Pex14		NC_000001.11:10623199-10623450	Pex14		1	1		1	1		4
NC_000001.11:10636662-10636784	NC_000001.11:10636662-10636784	CASZ1		NC_000001.11:10636662-10636784	CASZ1			NC_000001.11:10636662-10636784	Casz1		NC_000001.11:10636662-10636784	Casz1		1	1		1	1		4
NC_000001.11:10650476-10650625	NC_000001.11:10650476-10650625	CASZ1		NC_000001.11:10650476-10650625	CASZ1			NC_000001.11:10650476-10650625	Casz1		NC_000001.11:10650476-10650625	Casz1		1	1		1	1		4
NC_000001.11:10660653-10660877	NC_000001.11:10660653-10660877	CASZ1		NC_000001.11:10660653-10660877	CASZ1			NC_000001.11:10660653-10660877	Casz1		NC_000001.11:10660653-10660877	Casz1		1	1		1	1		4
NC_000001.11:10664013-10664175	NC_000001.11:10664013-10664175	CASZ1		NC_000001.11:10664013-10664175	CASZ1			NC_000001.11:10664013-10664175	Casz1		NC_000001.11:10664013-10664175	Casz1		1	1		1	1		4
NC_000001.11:10672272-10672462	NC_000001.11:10672272-10672462	CASZ1		NC_000001.11:10672272-10672462	CASZ1			NC_000001.11:10672272-10672462	Casz1		NC_000001.11:10672272-10672462	Casz1		1	1		1	1		4
NC_000001.11:10672489-10672814	NC_000001.11:10672489-10672814	CASZ1		NC_000001.11:10672489-10672814	CASZ1			NC_000001.11:10672489-10672814	Casz1		NC_000001.11:10672489-10672814	Casz1		1	1		1	1		4
NC_000001.11:10673178-10673384	NC_000001.11:10673178-10673384	CASZ1		NC_000001.11:10673178-10673384	CASZ1			NC_000001.11:10673178-10673384	Casz1		NC_000001.11:10673178-10673384	Casz1		1	1		1	1		4
NC_000001.11:10673528-10673673	NC_000001.11:10673528-10673673	CASZ1		NC_000001.11:10673528-10673673	CASZ1			NC_000001.11:10673528-10673673	Casz1		NC_000001.11:10673528-10673673	Casz1		1	1		1	1		4
NC_000001.11:10675109-10675292	NC_000001.11:10675109-10675292	CASZ1		NC_000001.11:10675109-10675292	CASZ1			NC_000001.11:10675109-10675292	Casz1		NC_000001.11:10675109-10675292	Casz1		1	1		1	1		4
NC_000001.11:10678588-10678956	NC_000001.11:10678588-10678956	CASZ1		NC_000001.11:10678588-10678956	CASZ1			NC_000001.11:10678588-10678956	Casz1		NC_000001.11:10678588-10678956	Casz1		1	1		1	1		4
NC_000001.11:10686667-10686767	NC_000001.11:10686667-10686767	CASZ1		NC_000001.11:10686667-10686767	CASZ1			NC_000001.11:10686667-10686767	Casz1		NC_000001.11:10686667-10686767	Casz1		1	1		1	1		4
NC_000001.11:10691104-10691335	NC_000001.11:10691104-10691335	CASZ1		NC_000001.11:10691104-10691335	CASZ1			NC_000001.11:10691104-10691335	Casz1		NC_000001.11:10691104-10691335	Casz1		1	1		1	1		4
NC_000001.11:10693325-10693441	NC_000001.11:10693325-10693441	CASZ1		NC_000001.11:10693325-10693441	CASZ1			NC_000001.11:10693325-10693441	Casz1		NC_000001.11:10693325-10693441	Casz1		1	1		1	1		4
NC_000001.11:10694285-10694405	NC_000001.11:10694285-10694405	CASZ1		NC_000001.11:10694285-10694405	CASZ1			NC_000001.11:10694285-10694405	Casz1		NC_000001.11:10694285-10694405	Casz1		1	1		1	1		4
NC_000001.11:10698191-10698558	NC_000001.11:10698191-10698558	CASZ1		NC_000001.11:10698191-10698558	CASZ1			NC_000001.11:10698191-10698558	Casz1		NC_000001.11:10698191-10698558	Casz1		1	1		1	1		4
NC_000001.11:10699571-10699700	NC_000001.11:10699571-10699700	CASZ1		NC_000001.11:10699571-10699700	CASZ1			NC_000001.11:10699571-10699700	Casz1		NC_000001.11:10699571-10699700	Casz1		1	1		1	1		4
NC_000001.11:10707390-10707491	NC_000001.11:10707390-10707491	CASZ1		NC_000001.11:10707390-10707491	CASZ1			NC_000001.11:10707390-10707491	Casz1		NC_000001.11:10707390-10707491	Casz1		1	1		1	1		4
NC_000001.11:10713085-10713255	NC_000001.11:10713085-10713255	CASZ1		NC_000001.11:10713085-10713255	CASZ1			NC_000001.11:10713085-10713255	Casz1		NC_000001.11:10713085-10713255	Casz1		1	1		1	1		4
NC_000001.11:107145583-107145722	NC_000001.11:107145583-107145722	NTNG1		NC_000001.11:107145583-107145722	NTNG1			NC_000001.11:107145583-107145722	Ntng1		NC_000001.11:107145583-107145722	Ntng1		1	1		1	1		4
NC_000001.11:107211685-107211794	NC_000001.11:107211685-107211794	NTNG1		NC_000001.11:107211685-107211794	NTNG1			NC_000001.11:107211685-107211794	Ntng1		NC_000001.11:107211685-107211794	Ntng1		1	1		1	1		4
NC_000001.11:10721291-10721522	NC_000001.11:10721291-10721522	CASZ1		NC_000001.11:10721291-10721522	CASZ1			NC_000001.11:10721291-10721522	Casz1		NC_000001.11:10721291-10721522	Casz1		1	1		1	1		4
NC_000001.11:10725380-10725648	NC_000001.11:10725380-10725648	CASZ1		NC_000001.11:10725380-10725648	CASZ1			NC_000001.11:10725380-10725648	Casz1		NC_000001.11:10725380-10725648	Casz1		1	1		1	1		4
NC_000001.11:10734326-10734665	NC_000001.11:10734326-10734665	CASZ1		NC_000001.11:10734326-10734665	CASZ1			NC_000001.11:10734326-10734665	Casz1		NC_000001.11:10734326-10734665	Casz1		1	1		1	1		4
NC_000001.11:10735043-10735381	NC_000001.11:10735043-10735381	CASZ1		NC_000001.11:10735043-10735381	CASZ1			NC_000001.11:10735043-10735381	Casz1		NC_000001.11:10735043-10735381	Casz1		1	1		1	1		4
NC_000001.11:10738734-10738934	NC_000001.11:10738734-10738934	CASZ1		NC_000001.11:10738734-10738934	CASZ1			NC_000001.11:10738734-10738934	Casz1		NC_000001.11:10738734-10738934	Casz1		1	1		1	1		4
NC_000001.11:107421064-107421243	NC_000001.11:107421064-107421243	NTNG1		NC_000001.11:107421064-107421243	NTNG1			NC_000001.11:107421064-107421243	Ntng1		NC_000001.11:107421064-107421243	Ntng1		1	1		1	1		4
NC_000001.11:107430749-107430932	NC_000001.11:107430749-107430932	NTNG1		NC_000001.11:107430749-107430932	NTNG1			NC_000001.11:107430749-107430932	Ntng1		NC_000001.11:107430749-107430932	Ntng1		1	1		1	1		4
NC_000001.11:10743923-10744031	NC_000001.11:10743923-10744031	CASZ1		NC_000001.11:10743923-10744031	CASZ1			NC_000001.11:10743923-10744031	Casz1		NC_000001.11:10743923-10744031	Casz1		1	1		1	1		4
NC_000001.11:10762319-10762456	NC_000001.11:10762319-10762456	CASZ1		NC_000001.11:10762319-10762456	CASZ1			NC_000001.11:10762319-10762456	Casz1		NC_000001.11:10762319-10762456	Casz1		1	1		1	1		4
NC_000001.11:10776029-10776315	NC_000001.11:10776029-10776315	CASZ1		NC_000001.11:10776029-10776315	CASZ1			NC_000001.11:10776029-10776315	Casz1		NC_000001.11:10776029-10776315	Casz1		1	1		1	1		4
NC_000001.11:10791761-10791979	NC_000001.11:10791761-10791979	CASZ1		NC_000001.11:10791761-10791979	CASZ1			NC_000001.11:10791761-10791979	Casz1		NC_000001.11:10791761-10791979	Casz1		1	1		1	1		4
NC_000001.11:10793487-10793678	NC_000001.11:10793487-10793678	CASZ1		NC_000001.11:10793487-10793678	CASZ1			NC_000001.11:10793487-10793678	Casz1		NC_000001.11:10793487-10793678	Casz1		1	1		1	1		4
NC_000001.11:10796541-10796666	NC_000001.11:10796541-10796666	CASZ1		NC_000001.11:10796541-10796666	CASZ1			NC_000001.11:10796541-10796666	Casz1		NC_000001.11:10796541-10796666	Casz1		1	1		1	1		4
NC_000001.11:10808105-10808284	NC_000001.11:10808105-10808284	C1orf127		NC_000001.11:10808105-10808284	CASZ1			NC_000001.11:10808105-10808284	Casz1		NC_000001.11:10808105-10808284	C1orf127		0	1		1	0		2
NC_000001.11:10809219-10809412	NC_000001.11:10809219-10809412	C1orf127		NC_000001.11:10809219-10809412	CASZ1			NC_000001.11:10809219-10809412	Casz1		NC_000001.11:10809219-10809412	C1orf127		0	1		1	0		2
NC_000001.11:10834556-10834735	NC_000001.11:10834556-10834735	C1orf127		NC_000001.11:10834556-10834735	CASZ1			NC_000001.11:10834556-10834735	Casz1		NC_000001.11:10834556-10834735	C1orf127		0	1		1	0		2
NC_000001.11:10835238-10835344	NC_000001.11:10835238-10835344	C1orf127		NC_000001.11:10835238-10835344	CASZ1			NC_000001.11:10835238-10835344	Casz1		NC_000001.11:10835238-10835344	C1orf127		0	1		1	0		2
NC_000001.11:10856286-10856457	NC_000001.11:10856286-10856457	C1orf127		NC_000001.11:10856286-10856457	CASZ1			NC_000001.11:10856286-10856457	Casz1		NC_000001.11:10856286-10856457	C1orf127		0	1		1	0		2
NC_000001.11:10863768-10863870	NC_000001.11:10863768-10863870	C1orf127		NC_000001.11:10863768-10863870	CASZ1			NC_000001.11:10863768-10863870	Casz1		NC_000001.11:10863768-10863870	C1orf127		0	1		1	0		2
NC_000001.11:10863976-10864155	NC_000001.11:10863976-10864155	C1orf127		NC_000001.11:10863976-10864155	CASZ1			NC_000001.11:10863976-10864155	Casz1		NC_000001.11:10863976-10864155	C1orf127		0	1		1	0		2
NC_000001.11:10865318-10865554	NC_000001.11:10865318-10865554	C1orf127		NC_000001.11:10865318-10865554	CASZ1			NC_000001.11:10865318-10865554	Casz1		NC_000001.11:10865318-10865554	C1orf127		0	1		1	0		2
NC_000001.11:108693466-108693692	NC_000001.11:108693466-108693692	PRPF38B		NC_000001.11:108693466-108693692	PRPF38B			NC_000001.11:108693466-108693692	Prpf38b		NC_000001.11:108693466-108693692	Prpf38b		1	1		1	1		4
NC_000001.11:108697781-108698100	NC_000001.11:108697781-108698100	PRPF38B		NC_000001.11:108697781-108698100	PRPF38B			NC_000001.11:108697781-108698100	Prpf38b		NC_000001.11:108697781-108698100	Prpf38b		1	1		1	1		4
NC_000001.11:10878300-10878429	NC_000001.11:10878300-10878429	C1orf127		NC_000001.11:10878300-10878429	CASZ1			NC_000001.11:10878300-10878429	Casz1		NC_000001.11:10878300-10878429	C1orf127		0	1		1	0		2
NC_000001.11:10905093-10905255	NC_000001.11:10905093-10905255	C1orf127		NC_000001.11:10905093-10905255	CASZ1			NC_000001.11:10905093-10905255	Casz1		NC_000001.11:10905093-10905255	C1orf127		0	1		1	0		2
NC_000001.11:10905469-10905799	NC_000001.11:10905469-10905799	C1orf127		NC_000001.11:10905469-10905799	CASZ1			NC_000001.11:10905469-10905799	Casz1		NC_000001.11:10905469-10905799	C1orf127		0	1		1	0		2
NC_000001.11:10907620-10907787	NC_000001.11:10907620-10907787	C1orf127		NC_000001.11:10907620-10907787	CASZ1			NC_000001.11:10907620-10907787	Casz1		NC_000001.11:10907620-10907787	C1orf127		0	1		1	0		2
NC_000001.11:10916109-10916229	NC_000001.11:10916109-10916229	C1orf127		NC_000001.11:10916109-10916229	CASZ1			NC_000001.11:10916109-10916229	Casz1		NC_000001.11:10916109-10916229	C1orf127		0	1		1	0		2
NC_000001.11:10941467-10941579	NC_000001.11:10941467-10941579	C1orf127		NC_000001.11:10941467-10941579	CASZ1			NC_000001.11:10941467-10941579	Casz1		NC_000001.11:10941467-10941579	C1orf127		0	1		1	0		2
NC_000001.11:10946250-10946353	NC_000001.11:10946250-10946353	C1orf127		NC_000001.11:10946250-10946353	CASZ1			NC_000001.11:10946250-10946353	Casz1		NC_000001.11:10946250-10946353	C1orf127		0	1		1	0		2
NC_000001.11:10968760-10968951	NC_000001.11:10968760-10968951	C1orf127		NC_000001.11:10968760-10968951	C1orf127			NC_000001.11:10968760-10968951	C1orf127		NC_000001.11:10968760-10968951	C1orf127		1	1		1	1		4
NC_000001.11:10987381-10987505	NC_000001.11:10987381-10987505	TARDBP		NC_000001.11:10987381-10987505	C1orf127			NC_000001.11:10987381-10987505	Trps1		NC_000001.11:10987381-10987505	Trps1		0	0		0	0		0	not syntenic
NC_000001.11:110012341-110012443	NC_000001.11:110012341-110012443	AHCYL1		NC_000001.11:110012341-110012443	AHCYL1			NC_000001.11:110012341-110012443	Ahcyl1		NC_000001.11:110012341-110012443	Ahcyl1		1	1		1	1		4
NC_000001.11:110015355-110015563	NC_000001.11:110015355-110015563	AHCYL1		NC_000001.11:110015355-110015563	AHCYL1			NC_000001.11:110015355-110015563	Ahcyl1		NC_000001.11:110015355-110015563	Ahcyl1		1	1		1	1		4
NC_000001.11:110232846-110232947	NC_000001.11:110232846-110232947	KCNC4		NC_000001.11:110232846-110232947	KCNC4			NC_000001.11:110232846-110232947	Kcnc4		NC_000001.11:110232846-110232947	Kcnc4		1	1		1	1		4
NC_000001.11:11023348-11023599	NC_000001.11:11023348-11023599	TARDBP		NC_000001.11:11023348-11023599	TARDBP			NC_000001.11:11023348-11023599	Tardbp		NC_000001.11:11023348-11023599	Tardbp		1	1		1	1		4
NC_000001.11:11023941-11024105	NC_000001.11:11023941-11024105	TARDBP		NC_000001.11:11023941-11024105	TARDBP			NC_000001.11:11023941-11024105	Tardbp		NC_000001.11:11023941-11024105	Tardbp		1	1		1	1		4
NC_000001.11:110342162-110342280	NC_000001.11:110342162-110342280	RBM15		NC_000001.11:110342162-110342280	RBM15			NC_000001.11:110342162-110342280	Rbm15		NC_000001.11:110342162-110342280	Rbm15		1	1		1	1		4
NC_000001.11:110346405-110346519	NC_000001.11:110346405-110346519	RBM15		NC_000001.11:110346405-110346519	RBM15			NC_000001.11:110346405-110346519	Rbm15		NC_000001.11:110346405-110346519	Rbm15		1	1		1	1		4
NC_000001.11:110346522-110346759	NC_000001.11:110346522-110346759	RBM15		NC_000001.11:110346522-110346759	RBM15			NC_000001.11:110346522-110346759	Rbm15		NC_000001.11:110346522-110346759	Rbm15		1	1		1	1		4
NC_000001.11:111174852-111174969	NC_000001.11:111174852-111174969	CEPT1		NC_000001.11:111174852-111174969	CEPT1			NC_000001.11:111174852-111174969	Cept1		NC_000001.11:111174852-111174969	Cept1		1	1		1	1		4
NC_000001.11:111712973-111713131	NC_000001.11:111712973-111713131	RAP1A		NC_000001.11:111712973-111713131	RAP1A			NC_000001.11:111712973-111713131	Rap1a		NC_000001.11:111712973-111713131	Rap1a		1	1		1	1		4
NC_000001.11:111778442-111778557	NC_000001.11:111778442-111778557	KCND3		NC_000001.11:111778442-111778557	KCND3			NC_000001.11:111778442-111778557	Kcnd3		NC_000001.11:111778442-111778557	Kcnd3		1	1		1	1		4
NC_000001.11:111920367-111920476	NC_000001.11:111920367-111920476	KCND3		NC_000001.11:111920367-111920476	KCND3			NC_000001.11:111920367-111920476	Kcnd3		NC_000001.11:111920367-111920476	Kcnd3		1	1		1	1		4
NC_000001.11:111973709-111973817	NC_000001.11:111973709-111973817	KCND3		NC_000001.11:111973709-111973817	KCND3			NC_000001.11:111973709-111973817	Kcnd3		NC_000001.11:111973709-111973817	Kcnd3		1	1		1	1		4
NC_000001.11:112317401-112317574	NC_000001.11:112317401-112317574	CTTNBP2NL		NC_000001.11:112317401-112317574	KCND3			NC_000001.11:112317401-112317574	Kcnd3		NC_000001.11:112317401-112317574	4930564D02Rik		0	1		0	0		1
NC_000001.11:112355883-112356061	NC_000001.11:112355883-112356061	CTTNBP2NL		NC_000001.11:112355883-112356061	KCND3			NC_000001.11:112355883-112356061	Kcnd3		NC_000001.11:112355883-112356061	4930564D02Rik		0	1		0	0		1
NC_000001.11:11278617-11278721	NC_000001.11:11278617-11278721	UBIAD1		NC_000001.11:11278617-11278721	UBIAD1			NC_000001.11:11278617-11278721	Shq1		NC_000001.11:11278617-11278721	Shq1		0	0		0	0		0	not syntenic
NC_000001.11:113437839-113437951	NC_000001.11:113437839-113437951	MAGI3		NC_000001.11:113437839-113437951	MAGI3			NC_000001.11:113437839-113437951	Cfap58		NC_000001.11:113437839-113437951	Cfap58		0	0		0	0		0	not syntenic
NC_000001.11:113450801-113451116	NC_000001.11:113450801-113451116	MAGI3		NC_000001.11:113450801-113451116	MAGI3			NC_000001.11:113450801-113451116	Gm28710		NC_000001.11:113450801-113451116	Hgf		0	0		0	0		0	not syntenic
NC_000001.11:113682192-113682295	NC_000001.11:113682192-113682295	MAGI3		NC_000001.11:113682192-113682295	MAGI3			NC_000001.11:113682192-113682295	Magi3		NC_000001.11:113682192-113682295	Magi3		1	1		1	1		4
NC_000001.11:113765709-113765987	NC_000001.11:113765709-113765987	RSBN1		NC_000001.11:113765709-113765987	RSBN1			NC_000001.11:113765709-113765987	Rsbn1		NC_000001.11:113765709-113765987	Rsbn1		1	1		1	1		4
NC_000001.11:113797945-113798066	NC_000001.11:113797945-113798066	RSBN1		NC_000001.11:113797945-113798066	RSBN1			NC_000001.11:113797945-113798066	Rsbn1		NC_000001.11:113797945-113798066	Rsbn1		1	1		1	1		4
NC_000001.11:113963356-113963575	NC_000001.11:113963356-113963575	HIPK1		NC_000001.11:113963356-113963575	HIPK1			NC_000001.11:113963356-113963575	Hipk1		NC_000001.11:113963356-113963575	Hipk1		1	1		1	1		4
NC_000001.11:113974663-113974800	NC_000001.11:113974663-113974800	HIPK1		NC_000001.11:113974663-113974800	HIPK1			NC_000001.11:113974663-113974800	Hipk1		NC_000001.11:113974663-113974800	Hipk1		1	1		1	1		4
NC_000001.11:113977644-113977803	NC_000001.11:113977644-113977803	HIPK1		NC_000001.11:113977644-113977803	HIPK1			NC_000001.11:113977644-113977803	Hipk1		NC_000001.11:113977644-113977803	Hipk1		1	1		1	1		4
NC_000001.11:114396485-114396653	NC_000001.11:114396485-114396653	TRIM33		NC_000001.11:114396485-114396653	TRIM33			NC_000001.11:114396485-114396653	Trim33		NC_000001.11:114396485-114396653	Trim33		1	1		1	1		4
NC_000001.11:114397744-114398018	NC_000001.11:114397744-114398018	TRIM33		NC_000001.11:114397744-114398018	TRIM33			NC_000001.11:114397744-114398018	Trim33		NC_000001.11:114397744-114398018	Trim33		1	1		1	1		4
NC_000001.11:114430782-114430943	NC_000001.11:114430782-114430943	TRIM33		NC_000001.11:114430782-114430943	TRIM33			NC_000001.11:114430782-114430943	Trim33		NC_000001.11:114430782-114430943	Trim33		1	1		1	1		4
NC_000001.11:11465157-11465259	NC_000001.11:11465157-11465259	DISP3		NC_000001.11:11465157-11465259	UBIAD1			NC_000001.11:11465157-11465259	Olfr552		NC_000001.11:11465157-11465259	Olfr551		0	0		0	0		0	not syntenic
NC_000001.11:114733758-114733864	NC_000001.11:114733758-114733864	CSDE1		NC_000001.11:114733758-114733864	CSDE1			NC_000001.11:114733758-114733864	Csde1		NC_000001.11:114733758-114733864	Csde1		1	1		1	1		4
NC_000001.11:114737406-114737636	NC_000001.11:114737406-114737636	CSDE1		NC_000001.11:114737406-114737636	CSDE1			NC_000001.11:114737406-114737636	Csde1		NC_000001.11:114737406-114737636	Csde1		1	1		1	1		4
NC_000001.11:114749941-114750123	NC_000001.11:114749941-114750123	CSDE1		NC_000001.11:114749941-114750123	CSDE1			NC_000001.11:114749941-114750123	Csde1		NC_000001.11:114749941-114750123	Csde1		1	1		1	1		4
NC_000001.11:114757910-114758014	NC_000001.11:114757910-114758014	CSDE1		NC_000001.11:114757910-114758014	CSDE1			NC_000001.11:114757910-114758014	Csde1		NC_000001.11:114757910-114758014	Csde1		1	1		1	1		4
NC_000001.11:115761409-115761516	NC_000001.11:115761409-115761516	CASQ2		NC_000001.11:115761409-115761516	CASQ2			NC_000001.11:115761409-115761516	4930505A04Rik		NC_000001.11:115761409-115761516	Sptbn1		0	0		0	0		0	not syntenic
NC_000001.11:115841186-115841336	NC_000001.11:115841186-115841336	SLC22A15		NC_000001.11:115841186-115841336	NHLH2			NC_000001.11:115841186-115841336	Nhlh2		NC_000001.11:115841186-115841336	Slc22a15		0	1		1	0		2
NC_000001.11:115856628-115856735	NC_000001.11:115856628-115856735	SLC22A15		NC_000001.11:115856628-115856735	NHLH2			NC_000001.11:115856628-115856735	Sem1		NC_000001.11:115856628-115856735	Slc25a13		0	0		0	0		0	not syntenic
NC_000001.11:115856795-115856902	NC_000001.11:115856795-115856902	SLC22A15		NC_000001.11:115856795-115856902	NHLH2			NC_000001.11:115856795-115856902	Cdh18		NC_000001.11:115856795-115856902	Cdh18		0	0		0	0		0	not syntenic
NC_000001.11:118076825-118076925	NC_000001.11:118076825-118076925	SPAG17		NC_000001.11:118076825-118076925	SPAG17			NC_000001.11:118076825-118076925	Spag17		NC_000001.11:118076825-118076925	Spag17		1	1		1	1		4
NC_000001.11:120277891-120277993	NC_000001.11:120277891-120277993	NBPF8		NC_000001.11:120277891-120277993	SEC22B			NC_000001.11:120277891-120277993	Pde4dip		NC_000001.11:120277891-120277993	Pde4dip		0	0		0	0		0	in mouse pde4dip is near sec22b, but pde4dip is located on the other chromosome arm in human	probably syntenic
NC_000001.11:120620397-120620499	NC_000001.11:120620397-120620499	NBPF26		NC_000001.11:120620397-120620499	NBPF8			NC_000001.11:120620397-120620499	Pde4dip		NC_000001.11:120620397-120620499	Pde4dip		0	0		0	0		0	as above	probably syntenic
NC_000001.11:12174125-12174268	NC_000001.11:12174125-12174268	TNFRSF1B		NC_000001.11:12174125-12174268	TNFRSF1B			NC_000001.11:12174125-12174268	G6pd2		NC_000001.11:12174125-12174268	Pcdh7		0	0		0	0		0	not syntenic
NC_000001.11:12433537-12433640	NC_000001.11:12433537-12433640	VPS13D		NC_000001.11:12433537-12433640	VPS13D			NC_000001.11:12433537-12433640	Vps13d		NC_000001.11:12433537-12433640	Vps13d		1	1		1	1		4
NC_000001.11:12478286-12478410	NC_000001.11:12478286-12478410	VPS13D		NC_000001.11:12478286-12478410	VPS13D			NC_000001.11:12478286-12478410	Vps13d		NC_000001.11:12478286-12478410	Vps13d		1	1		1	1		4
NC_000001.11:12478413-12478514	NC_000001.11:12478413-12478514	VPS13D		NC_000001.11:12478413-12478514	VPS13D			NC_000001.11:12478413-12478514	Vps13d		NC_000001.11:12478413-12478514	Vps13d		1	1		1	1		4
NC_000001.11:12847382-12847494	NC_000001.11:12847382-12847494	HNRNPCL1		NC_000001.11:12847382-12847494	HNRNPCL1			NC_000001.11:12847382-12847494	Hnrnpc		NC_000001.11:12847382-12847494	Hnrnpc		0	0		0	0		0	not syntenic	check sequence similarity of the 2 genes
NC_000001.11:143479460-143479560	NC_000001.11:143479460-143479560	H3-7		NC_000001.11:143479460-143479560	SRGAP2C			NC_000001.11:143479460-143479560	Kmt2c		NC_000001.11:143479460-143479560	Kmt2c		0	0		0	0		0	not syntenic
NC_000001.11:143729403-143729576	NC_000001.11:143729403-143729576	H3-7		NC_000001.11:143729403-143729576	SRGAP2C			NC_000001.11:143729403-143729576	Snx6		NC_000001.11:143729403-143729576	Eapp		0	0		0	0		0	not syntenic	both map to a snRNA with uce bases past either end of the snRNA, not syntenic
NC_000001.11:144305089-144305189	NC_000001.11:144305089-144305189	PPIAL4E		NC_000001.11:144305089-144305189	FAM72C			NC_000001.11:144305089-144305189	Kmt2c		NC_000001.11:144305089-144305189	Kmt2c		0	0		0	0		0	not syntenic
NC_000001.11:144551804-144551909	NC_000001.11:144551804-144551909	PPIAL4F		NC_000001.11:144551804-144551909	NBPF15			NC_000001.11:144551804-144551909	Ss18		NC_000001.11:144551804-144551909	Ss18		0	0		0	0		0	not syntenic
NC_000001.11:144560662-144560835	NC_000001.11:144560662-144560835	PPIAL4F		NC_000001.11:144560662-144560835	NBPF15			NC_000001.11:144560662-144560835	Tex14		NC_000001.11:144560662-144560835	Tex14		0	0		0	0		0	not syntenic
NC_000001.11:144661188-144661288	NC_000001.11:144661188-144661288	SRGAP2B		NC_000001.11:144661188-144661288	PPIAL4F			NC_000001.11:144661188-144661288	Kmt2c		NC_000001.11:144661188-144661288	Kmt2c		0	0		0	0		0	not syntenic
NC_000001.11:145465614-145465786	NC_000001.11:145465614-145465786	GPR89A		NC_000001.11:145465614-145465786	NBPF20			NC_000001.11:145465614-145465786	Snx6		NC_000001.11:145465614-145465786	Eapp		0	0		0	0		0	not syntenic
NC_000001.11:14598945-14599089	NC_000001.11:14598945-14599089	KAZN		NC_000001.11:14598945-14599089	KAZN			NC_000001.11:14598945-14599089	Kazn		NC_000001.11:14598945-14599089	Kazn		1	1		1	1		4
NC_000001.11:146376801-146376973	NC_000001.11:146376801-146376973	NBPF12		NC_000001.11:146376801-146376973	PPIAL4H			NC_000001.11:146376801-146376973	Tex14		NC_000001.11:146376801-146376973	Tex14		0	0		0	0		0	not syntenic
NC_000001.11:147053773-147053891	NC_000001.11:147053773-147053891	PRKAB2		NC_000001.11:147053773-147053891	NBPF12			NC_000001.11:147053773-147053891	Igf2bp2		NC_000001.11:147053773-147053891	Igf2bp2		0	0		0	0		0	not syntenic
NC_000001.11:147541354-147541585	NC_000001.11:147541354-147541585	BCL9		NC_000001.11:147541354-147541585	BCL9			NC_000001.11:147541354-147541585	Bcl9		NC_000001.11:147541354-147541585	Bcl9		1	1		1	1		4
NC_000001.11:147574505-147574727	NC_000001.11:147574505-147574727	BCL9		NC_000001.11:147574505-147574727	BCL9			NC_000001.11:147574505-147574727	Bcl9		NC_000001.11:147574505-147574727	Bcl9		1	1		1	1		4
NC_000001.11:147612874-147613214	NC_000001.11:147612874-147613214	BCL9		NC_000001.11:147612874-147613214	BCL9			NC_000001.11:147612874-147613214	Bcl9		NC_000001.11:147612874-147613214	Bcl9		1	1		1	1		4
NC_000001.11:148038749-148038922	NC_000001.11:148038749-148038922	NBPF11		NC_000001.11:148038749-148038922	GPR89B			NC_000001.11:148038749-148038922	Snx6		NC_000001.11:148038749-148038922	Eapp		0	0		0	0		0	not syntenic	both map to a snRNA with uce bases past either end of the snRNA, not syntenic
NC_000001.11:148292485-148292600	NC_000001.11:148292485-148292600	PPIAL4G		NC_000001.11:148292485-148292600	NBPF11			NC_000001.11:148292485-148292600	Lmo4		NC_000001.11:148292485-148292600	4930519L02Rik		0	0		0	0		0	not syntenic	order same as below
NC_000001.11:148292707-148292810	NC_000001.11:148292707-148292810	PPIAL4G		NC_000001.11:148292707-148292810	NBPF11			NC_000001.11:148292707-148292810	Lmo4		NC_000001.11:148292707-148292810	4930519L02Rik		0	0		0	0		0	not syntenic	order same as above
NC_000001.11:148362374-148362500	NC_000001.11:148362374-148362500	PPIAL4G		NC_000001.11:148362374-148362500	NBPF11			NC_000001.11:148362374-148362500	Snx6		NC_000001.11:148362374-148362500	Eapp		0	0		0	0		0	not syntenic	both map to a snRNA with uce bases past either end of the snRNA, not syntenic
NC_000001.11:148889749-148889851	NC_000001.11:148889749-148889851	PDE4DIP		NC_000001.11:148889749-148889851	PDE4DIP			NC_000001.11:148889749-148889851	Pde4dip		NC_000001.11:148889749-148889851	Pde4dip		1	1		1	1		4
NC_000001.11:149240419-149240521	NC_000001.11:149240419-149240521	NOTCH2NLC		NC_000001.11:149240419-149240521	NBPF9			NC_000001.11:149240419-149240521	Pde4dip		NC_000001.11:149240419-149240521	Pde4dip		0	0		0	0		0	not syntenic
NC_000001.11:149886261-149886363	NC_000001.11:149886261-149886363	H2BC21		NC_000001.11:149886261-149886363	H2BC21			NC_000001.11:149886261-149886363	H2bc14		NC_000001.11:149886261-149886363	H2bc14		0	0		0	0		0	not syntenic	in CDS of histone, but isn't ortholog
NC_000001.11:150327502-150327706	NC_000001.11:150327502-150327706	PRPF3		NC_000001.11:150327502-150327706	PRPF3			NC_000001.11:150327502-150327706	Prpf3		NC_000001.11:150327502-150327706	Prpf3		1	1		1	1		4
NC_000001.11:150344443-150344558	NC_000001.11:150344443-150344558	PRPF3		NC_000001.11:150344443-150344558	PRPF3			NC_000001.11:150344443-150344558	Prpf3		NC_000001.11:150344443-150344558	Prpf3		1	1		1	1		4
NC_000001.11:150346039-150346150	NC_000001.11:150346039-150346150	PRPF3		NC_000001.11:150346039-150346150	PRPF3			NC_000001.11:150346039-150346150	Prpf3		NC_000001.11:150346039-150346150	Prpf3		1	1		1	1		4
NC_000001.11:150441833-150441998	NC_000001.11:150441833-150441998	RPRD2		NC_000001.11:150441833-150441998	RPRD2			NC_000001.11:150441833-150441998	Rprd2		NC_000001.11:150441833-150441998	Rprd2		1	1		1	1		4
NC_000001.11:151612330-151612503	NC_000001.11:151612330-151612503	SNX27		NC_000001.11:151612330-151612503	SNX27			NC_000001.11:151612330-151612503	Snx27		NC_000001.11:151612330-151612503	Snx27		1	1		1	1		4
NC_000001.11:151638871-151638971	NC_000001.11:151638871-151638971	SNX27		NC_000001.11:151638871-151638971	SNX27			NC_000001.11:151638871-151638971	Snx27		NC_000001.11:151638871-151638971	Snx27		1	1		1	1		4
NC_000001.11:151639008-151639138	NC_000001.11:151639008-151639138	SNX27		NC_000001.11:151639008-151639138	SNX27			NC_000001.11:151639008-151639138	Snx27		NC_000001.11:151639008-151639138	Snx27		1	1		1	1		4
NC_000001.11:151698955-151699077	NC_000001.11:151698955-151699077	SNX27		NC_000001.11:151698955-151699077	SNX27			NC_000001.11:151698955-151699077	Snx27		NC_000001.11:151698955-151699077	Snx27		1	1		1	1		4
NC_000001.11:151704085-151704192	NC_000001.11:151704085-151704192	CELF3		NC_000001.11:151704085-151704192	CELF3			NC_000001.11:151704085-151704192	Celf3		NC_000001.11:151704085-151704192	Celf3		1	1		1	1		4
NC_000001.11:153638189-153638458	NC_000001.11:153638189-153638458	CHTOP		NC_000001.11:153638189-153638458	CHTOP			NC_000001.11:153638189-153638458	Chtop		NC_000001.11:153638189-153638458	Chtop		1	1		1	1		4
NC_000001.11:153643181-153643389	NC_000001.11:153643181-153643389	CHTOP		NC_000001.11:153643181-153643389	CHTOP			NC_000001.11:153643181-153643389	Chtop		NC_000001.11:153643181-153643389	Chtop		1	1		1	1		4
NC_000001.11:153806499-153806601	NC_000001.11:153806499-153806601	GATAD2B		NC_000001.11:153806499-153806601	GATAD2B			NC_000001.11:153806499-153806601	Gatad2b		NC_000001.11:153806499-153806601	Gatad2b		1	1		1	1		4
NC_000001.11:153806616-153806739	NC_000001.11:153806616-153806739	GATAD2B		NC_000001.11:153806616-153806739	GATAD2B			NC_000001.11:153806616-153806739	Gatad2b		NC_000001.11:153806616-153806739	Gatad2b		1	1		1	1		4
NC_000001.11:154220921-154221021	NC_000001.11:154220921-154221021	UBAP2L		NC_000001.11:154220921-154221021	UBAP2L			NC_000001.11:154220921-154221021	Ubap2l		NC_000001.11:154220921-154221021	Ubap2l		1	1		1	1		4
NC_000001.11:154263377-154263539	NC_000001.11:154263377-154263539	UBAP2L		NC_000001.11:154263377-154263539	UBAP2L			NC_000001.11:154263377-154263539	Ubap2l		NC_000001.11:154263377-154263539	Ubap2l		1	1		1	1		4
NC_000001.11:154269298-154269423	NC_000001.11:154269298-154269423	UBAP2L		NC_000001.11:154269298-154269423	UBAP2L			NC_000001.11:154269298-154269423	Ubap2l		NC_000001.11:154269298-154269423	Ubap2l		1	1		1	1		4
NC_000001.11:154270179-154270302	NC_000001.11:154270179-154270302	UBAP2L		NC_000001.11:154270179-154270302	UBAP2L			NC_000001.11:154270179-154270302	Ubap2l		NC_000001.11:154270179-154270302	Ubap2l		1	1		1	1		4
NC_000001.11:154549976-154550144	NC_000001.11:154549976-154550144	UBE2Q1		NC_000001.11:154549976-154550144	UBE2Q1			NC_000001.11:154549976-154550144	Ube2q1		NC_000001.11:154549976-154550144	Ube2q1		1	1		1	1		4
NC_000001.11:154550268-154550412	NC_000001.11:154550268-154550412	UBE2Q1		NC_000001.11:154550268-154550412	UBE2Q1			NC_000001.11:154550268-154550412	Ube2q1		NC_000001.11:154550268-154550412	Ube2q1		1	1		1	1		4
NC_000001.11:154869056-154869217	NC_000001.11:154869056-154869217	KCNN3		NC_000001.11:154869056-154869217	KCNN3			NC_000001.11:154869056-154869217	Kcnn3		NC_000001.11:154869056-154869217	Kcnn3		1	1		1	1		4
NC_000001.11:154970065-154970211	NC_000001.11:154970065-154970211	SHC1		NC_000001.11:154970065-154970211	SHC1			NC_000001.11:154970065-154970211	Shc1		NC_000001.11:154970065-154970211	Shc1		1	1		1	1		4
NC_000001.11:155078896-155079009	NC_000001.11:155078896-155079009	EFNA3		NC_000001.11:155078896-155079009	EFNA3			NC_000001.11:155078896-155079009	Efna3		NC_000001.11:155078896-155079009	Efna3		1	1		1	1		4
NC_000001.11:155086107-155086242	NC_000001.11:155086107-155086242	EFNA3		NC_000001.11:155086107-155086242	EFNA3			NC_000001.11:155086107-155086242	Efna3		NC_000001.11:155086107-155086242	Efna3		1	1		1	1		4
NC_000001.11:155266745-155266894	NC_000001.11:155266745-155266894	CLK2		NC_000001.11:155266745-155266894	CLK2			NC_000001.11:155266745-155266894	Clk2		NC_000001.11:155266745-155266894	Clk2		1	1		1	1		4
NC_000001.11:155268645-155268815	NC_000001.11:155268645-155268815	CLK2		NC_000001.11:155268645-155268815	CLK2			NC_000001.11:155268645-155268815	Clk2		NC_000001.11:155268645-155268815	Clk2		1	1		1	1		4
NC_000001.11:155273186-155273300	NC_000001.11:155273186-155273300	CLK2		NC_000001.11:155273186-155273300	CLK2			NC_000001.11:155273186-155273300	Clk2		NC_000001.11:155273186-155273300	Clk2		1	1		1	1		4
NC_000001.11:155335278-155335524	NC_000001.11:155335278-155335524	ASH1L		NC_000001.11:155335278-155335524	ASH1L			NC_000001.11:155335278-155335524	Ash1l		NC_000001.11:155335278-155335524	Ash1l		1	1		1	1		4
NC_000001.11:155335585-155335738	NC_000001.11:155335585-155335738	ASH1L		NC_000001.11:155335585-155335738	ASH1L			NC_000001.11:155335585-155335738	Ash1l		NC_000001.11:155335585-155335738	Ash1l		1	1		1	1		4
NC_000001.11:155921507-155921684	NC_000001.11:155921507-155921684	KHDC4		NC_000001.11:155921507-155921684	KHDC4			NC_000001.11:155921507-155921684	Khdc4		NC_000001.11:155921507-155921684	Khdc4		1	1		1	1		4
NC_000001.11:156043985-156044178	NC_000001.11:156043985-156044178	UBQLN4		NC_000001.11:156043985-156044178	UBQLN4			NC_000001.11:156043985-156044178	Ubqln4		NC_000001.11:156043985-156044178	Ubqln4		1	1		1	1		4
NC_000001.11:156081816-156081947	NC_000001.11:156081816-156081947	MEX3A		NC_000001.11:156081816-156081947	MEX3A			NC_000001.11:156081816-156081947	Mex3a		NC_000001.11:156081816-156081947	Mex3a		1	1		1	1		4
NC_000001.11:156082430-156082537	NC_000001.11:156082430-156082537	MEX3A		NC_000001.11:156082430-156082537	MEX3A			NC_000001.11:156082430-156082537	Mex3a		NC_000001.11:156082430-156082537	Mex3a		1	1		1	1		4
NC_000001.11:156420321-156420444	NC_000001.11:156420321-156420444	MEF2D		NC_000001.11:156420321-156420444	RHBG			NC_000001.11:156420321-156420444	Rhbg		NC_000001.11:156420321-156420444	Mef2d		0	1		1	0		2
NC_000001.11:156439793-156439913	NC_000001.11:156439793-156439913	MEF2D		NC_000001.11:156439793-156439913	RHBG			NC_000001.11:156439793-156439913	Rhbg		NC_000001.11:156439793-156439913	Mef2d		0	1		1	0		2
NC_000001.11:156463723-156463929	NC_000001.11:156463723-156463929	MEF2D		NC_000001.11:156463723-156463929	MEF2D			NC_000001.11:156463723-156463929	Mef2d		NC_000001.11:156463723-156463929	Mef2d		1	1		1	1		4
NC_000001.11:156744523-156744625	NC_000001.11:156744523-156744625	HDGF		NC_000001.11:156744523-156744625	HDGF			NC_000001.11:156744523-156744625	Hdgf		NC_000001.11:156744523-156744625	Hdgf		1	1		1	1		4
NC_000001.11:157121234-157121338	NC_000001.11:157121234-157121338	ETV3		NC_000001.11:157121234-157121338	ETV3			NC_000001.11:157121234-157121338	Etv3		NC_000001.11:157121234-157121338	Etv3		1	1		1	1		4
NC_000001.11:157710661-157710789	NC_000001.11:157710661-157710789	FCRL2		NC_000001.11:157710661-157710789	FCRL3			NC_000001.11:157710661-157710789	Son		NC_000001.11:157710661-157710789	Son		0	0		0	0		0	not syntenic
NC_000001.11:157996188-157996290	NC_000001.11:157996188-157996290	KIRREL1		NC_000001.11:157996188-157996290	KIRREL1			NC_000001.11:157996188-157996290	Kirrel1		NC_000001.11:157996188-157996290	Kirrel1		1	1		1	1		4
NC_000001.11:158008033-158008146	NC_000001.11:158008033-158008146	KIRREL1		NC_000001.11:158008033-158008146	KIRREL1			NC_000001.11:158008033-158008146	Kirrel1		NC_000001.11:158008033-158008146	Kirrel1		1	1		1	1		4
NC_000001.11:158014313-158014413	NC_000001.11:158014313-158014413	KIRREL1		NC_000001.11:158014313-158014413	KIRREL1			NC_000001.11:158014313-158014413	Kirrel1		NC_000001.11:158014313-158014413	Kirrel1		1	1		1	1		4
NC_000001.11:15847865-15847980	NC_000001.11:15847865-15847980	SPEN		NC_000001.11:15847865-15847980	SPEN			NC_000001.11:15847865-15847980	Spen		NC_000001.11:15847865-15847980	Spen		1	1		1	1		4
NC_000001.11:15872945-15873064	NC_000001.11:15872945-15873064	SPEN		NC_000001.11:15872945-15873064	SPEN			NC_000001.11:15872945-15873064	Spen		NC_000001.11:15872945-15873064	Spen		1	1		1	1		4
NC_000001.11:15874261-15874446	NC_000001.11:15874261-15874446	SPEN		NC_000001.11:15874261-15874446	SPEN			NC_000001.11:15874261-15874446	Spen		NC_000001.11:15874261-15874446	Spen		1	1		1	1		4
NC_000001.11:15876181-15876329	NC_000001.11:15876181-15876329	SPEN		NC_000001.11:15876181-15876329	SPEN			NC_000001.11:15876181-15876329	Spen		NC_000001.11:15876181-15876329	Spen		1	1		1	1		4
NC_000001.11:159141593-159141781	NC_000001.11:159141593-159141781	CADM3		NC_000001.11:159141593-159141781	AIM2			NC_000001.11:159141593-159141781	Aim2		NC_000001.11:159141593-159141781	Aim2		0	1		0	1		2
NC_000001.11:160084450-160084551	NC_000001.11:160084450-160084551	KCNJ9		NC_000001.11:160084450-160084551	KCNJ9			NC_000001.11:160084450-160084551	Kcnj9		NC_000001.11:160084450-160084551	Kcnj9		1	1		1	1		4
NC_000001.11:160225015-160225168	NC_000001.11:160225015-160225168	DCAF8		NC_000001.11:160225015-160225168	DCAF8			NC_000001.11:160225015-160225168	Dcaf8		NC_000001.11:160225015-160225168	Dcaf8		1	1		1	1		4
NC_000001.11:160420417-160420536	NC_000001.11:160420417-160420536	VANGL2		NC_000001.11:160420417-160420536	VANGL2			NC_000001.11:160420417-160420536	Vangl2		NC_000001.11:160420417-160420536	Vangl2		1	1		1	1		4
NC_000001.11:163367808-163367946	NC_000001.11:163367808-163367946	PBX1		NC_000001.11:163367808-163367946	NUF2			NC_000001.11:163367808-163367946	Nuf2		NC_000001.11:163367808-163367946	Pbx1		0	1		1	0		2
NC_000001.11:163374090-163374193	NC_000001.11:163374090-163374193	PBX1		NC_000001.11:163374090-163374193	NUF2			NC_000001.11:163374090-163374193	Golgb1		NC_000001.11:163374090-163374193	Golgb1		0	0		0	0		0	not syntenic
NC_000001.11:163389980-163390081	NC_000001.11:163389980-163390081	PBX1		NC_000001.11:163389980-163390081	NUF2			NC_000001.11:163389980-163390081	Nuf2		NC_000001.11:163389980-163390081	Pbx1		0	1		1	0		2
NC_000001.11:163472341-163472784	NC_000001.11:163472341-163472784	PBX1		NC_000001.11:163472341-163472784	NUF2			NC_000001.11:163472341-163472784	Nuf2		NC_000001.11:163472341-163472784	Pbx1		0	1		1	0		2
NC_000001.11:163472789-163472892	NC_000001.11:163472789-163472892	PBX1		NC_000001.11:163472789-163472892	NUF2			NC_000001.11:163472789-163472892	Nuf2		NC_000001.11:163472789-163472892	Pbx1		0	1		1	0		2
NC_000001.11:163863854-163863992	NC_000001.11:163863854-163863992	PBX1		NC_000001.11:163863854-163863992	NUF2			NC_000001.11:163863854-163863992	Nuf2		NC_000001.11:163863854-163863992	Pbx1		0	1		1	0		2
NC_000001.11:163888259-163888427	NC_000001.11:163888259-163888427	PBX1		NC_000001.11:163888259-163888427	NUF2			NC_000001.11:163888259-163888427	Nuf2		NC_000001.11:163888259-163888427	Pbx1		0	1		1	0		2
NC_000001.11:163970718-163970901	NC_000001.11:163970718-163970901	PBX1		NC_000001.11:163970718-163970901	NUF2			NC_000001.11:163970718-163970901	Nuf2		NC_000001.11:163970718-163970901	Pbx1		0	1		1	0		2
NC_000001.11:164054334-164054653	NC_000001.11:164054334-164054653	PBX1		NC_000001.11:164054334-164054653	NUF2			NC_000001.11:164054334-164054653	Nuf2		NC_000001.11:164054334-164054653	Pbx1		0	1		1	0		2
NC_000001.11:164276459-164276565	NC_000001.11:164276459-164276565	PBX1		NC_000001.11:164276459-164276565	NUF2			NC_000001.11:164276459-164276565	Plxna1		NC_000001.11:164276459-164276565	Tpra1		0	0		0	0		0	not syntenic
NC_000001.11:164320802-164321100	NC_000001.11:164320802-164321100	PBX1		NC_000001.11:164320802-164321100	NUF2			NC_000001.11:164320802-164321100	Nuf2		NC_000001.11:164320802-164321100	Pbx1		0	1		1	0		2
NC_000001.11:164321121-164321235	NC_000001.11:164321121-164321235	PBX1		NC_000001.11:164321121-164321235	NUF2			NC_000001.11:164321121-164321235	Nuf2		NC_000001.11:164321121-164321235	Pbx1		0	1		1	0		2
NC_000001.11:164559812-164560045	NC_000001.11:164559812-164560045	PBX1		NC_000001.11:164559812-164560045	PBX1			NC_000001.11:164559812-164560045	Pbx1		NC_000001.11:164559812-164560045	Pbx1		1	1		1	1		4
NC_000001.11:164564257-164564373	NC_000001.11:164564257-164564373	PBX1		NC_000001.11:164564257-164564373	PBX1			NC_000001.11:164564257-164564373	Pbx1		NC_000001.11:164564257-164564373	Pbx1		1	1		1	1		4
NC_000001.11:164623760-164623950	NC_000001.11:164623760-164623950	PBX1		NC_000001.11:164623760-164623950	PBX1			NC_000001.11:164623760-164623950	Pbx1		NC_000001.11:164623760-164623950	Pbx1		1	1		1	1		4
NC_000001.11:164635126-164635236	NC_000001.11:164635126-164635236	PBX1		NC_000001.11:164635126-164635236	PBX1			NC_000001.11:164635126-164635236	Pbx1		NC_000001.11:164635126-164635236	Pbx1		1	1		1	1		4
NC_000001.11:164635401-164635567	NC_000001.11:164635401-164635567	PBX1		NC_000001.11:164635401-164635567	PBX1			NC_000001.11:164635401-164635567	Pbx1		NC_000001.11:164635401-164635567	Pbx1		1	1		1	1		4
NC_000001.11:164651326-164651504	NC_000001.11:164651326-164651504	PBX1		NC_000001.11:164651326-164651504	PBX1			NC_000001.11:164651326-164651504	Pbx1		NC_000001.11:164651326-164651504	Pbx1		1	1		1	1		4
NC_000001.11:164668726-164668982	NC_000001.11:164668726-164668982	PBX1		NC_000001.11:164668726-164668982	PBX1			NC_000001.11:164668726-164668982	Pbx1		NC_000001.11:164668726-164668982	Pbx1		1	1		1	1		4
NC_000001.11:164669104-164669352	NC_000001.11:164669104-164669352	PBX1		NC_000001.11:164669104-164669352	PBX1			NC_000001.11:164669104-164669352	Pbx1		NC_000001.11:164669104-164669352	Pbx1		1	1		1	1		4
NC_000001.11:164689896-164690089	NC_000001.11:164689896-164690089	PBX1		NC_000001.11:164689896-164690089	PBX1			NC_000001.11:164689896-164690089	Pbx1		NC_000001.11:164689896-164690089	Pbx1		1	1		1	1		4
NC_000001.11:164699823-164700086	NC_000001.11:164699823-164700086	PBX1		NC_000001.11:164699823-164700086	PBX1			NC_000001.11:164699823-164700086	Pbx1		NC_000001.11:164699823-164700086	Pbx1		1	1		1	1		4
NC_000001.11:164704121-164704505	NC_000001.11:164704121-164704505	PBX1		NC_000001.11:164704121-164704505	PBX1			NC_000001.11:164704121-164704505	Pbx1		NC_000001.11:164704121-164704505	Pbx1		1	1		1	1		4
NC_000001.11:164712242-164712442	NC_000001.11:164712242-164712442	PBX1		NC_000001.11:164712242-164712442	PBX1			NC_000001.11:164712242-164712442	Pbx1		NC_000001.11:164712242-164712442	Pbx1		1	1		1	1		4
NC_000001.11:164723681-164723873	NC_000001.11:164723681-164723873	PBX1		NC_000001.11:164723681-164723873	PBX1			NC_000001.11:164723681-164723873	Pbx1		NC_000001.11:164723681-164723873	Pbx1		1	1		1	1		4
NC_000001.11:164731596-164731823	NC_000001.11:164731596-164731823	PBX1		NC_000001.11:164731596-164731823	PBX1			NC_000001.11:164731596-164731823	Pbx1		NC_000001.11:164731596-164731823	Pbx1		1	1		1	1		4
NC_000001.11:164754333-164754496	NC_000001.11:164754333-164754496	PBX1		NC_000001.11:164754333-164754496	PBX1			NC_000001.11:164754333-164754496	Pbx1		NC_000001.11:164754333-164754496	Pbx1		1	1		1	1		4
NC_000001.11:164811983-164812087	NC_000001.11:164811983-164812087	PBX1		NC_000001.11:164811983-164812087	PBX1			NC_000001.11:164811983-164812087	Pbx1		NC_000001.11:164811983-164812087	Pbx1		1	1		1	1		4
NC_000001.11:164820021-164820201	NC_000001.11:164820021-164820201	PBX1		NC_000001.11:164820021-164820201	PBX1			NC_000001.11:164820021-164820201	Pbx1		NC_000001.11:164820021-164820201	Pbx1		1	1		1	1		4
NC_000001.11:164821526-164821639	NC_000001.11:164821526-164821639	PBX1		NC_000001.11:164821526-164821639	PBX1			NC_000001.11:164821526-164821639	Pbx1		NC_000001.11:164821526-164821639	Pbx1		1	1		1	1		4
NC_000001.11:164836774-164836931	NC_000001.11:164836774-164836931	PBX1		NC_000001.11:164836774-164836931	PBX1			NC_000001.11:164836774-164836931	Pbx1		NC_000001.11:164836774-164836931	Pbx1		1	1		1	1		4
NC_000001.11:164846553-164846685	NC_000001.11:164846553-164846685	PBX1		NC_000001.11:164846553-164846685	PBX1			NC_000001.11:164846553-164846685	Pbx1		NC_000001.11:164846553-164846685	Pbx1		1	1		1	1		4
NC_000001.11:164846720-164846871	NC_000001.11:164846720-164846871	PBX1		NC_000001.11:164846720-164846871	PBX1			NC_000001.11:164846720-164846871	Pbx1		NC_000001.11:164846720-164846871	Pbx1		1	1		1	1		4
NC_000001.11:164849930-164850050	NC_000001.11:164849930-164850050	PBX1		NC_000001.11:164849930-164850050	PBX1			NC_000001.11:164849930-164850050	Pbx1		NC_000001.11:164849930-164850050	Pbx1		1	1		1	1		4
NC_000001.11:164851720-164851828	NC_000001.11:164851720-164851828	PBX1		NC_000001.11:164851720-164851828	PBX1			NC_000001.11:164851720-164851828	Pbx1		NC_000001.11:164851720-164851828	Pbx1		1	1		1	1		4
NC_000001.11:16514118-16514290	NC_000001.11:16514118-16514290	NBPF1		NC_000001.11:16514118-16514290	NECAP2			NC_000001.11:16514118-16514290	Snx6		NC_000001.11:16514118-16514290	Eapp		0	0		0	0		0	not syntenic	both map to a snRNA with uce bases past either end of the snRNA, not syntenic
NC_000001.11:165203305-165203405	NC_000001.11:165203305-165203405	LMX1A		NC_000001.11:165203305-165203405	LMX1A			NC_000001.11:165203305-165203405	Lmx1a		NC_000001.11:165203305-165203405	Lmx1a		1	1		1	1		4
NC_000001.11:165280024-165280165	NC_000001.11:165280024-165280165	LMX1A		NC_000001.11:165280024-165280165	LMX1A			NC_000001.11:165280024-165280165	Lmx1a		NC_000001.11:165280024-165280165	Lmx1a		1	1		1	1		4
NC_000001.11:166165979-166166116	NC_000001.11:166165979-166166116	FAM78B		NC_000001.11:166165979-166166116	FAM78B			NC_000001.11:166165979-166166116	Fam78b		NC_000001.11:166165979-166166116	Fam78b		1	1		1	1		4
NC_000001.11:166275453-166275618	NC_000001.11:166275453-166275618	POGK		NC_000001.11:166275453-166275618	FAM78B			NC_000001.11:166275453-166275618	Ewsr1		NC_000001.11:166275453-166275618	Ewsr1		0	0		0	0		0	not syntenic	order same as below
NC_000001.11:166276645-166276804	NC_000001.11:166276645-166276804	POGK		NC_000001.11:166276645-166276804	FAM78B			NC_000001.11:166276645-166276804	Ewsr1		NC_000001.11:166276645-166276804	Ewsr1		0	0		0	0		0	not syntenic	order same as above
NC_000001.11:16666781-16666954	NC_000001.11:16666781-16666954	CROCC		NC_000001.11:16666781-16666954	NBPF1			NC_000001.11:16666781-16666954	Snx6		NC_000001.11:16666781-16666954	Eapp		0	0		0	0		0	not syntenic	both map to a snRNA with uce bases past either end of the snRNA, not syntenic
NC_000001.11:167220848-167221022	NC_000001.11:167220848-167221022	POU2F1		NC_000001.11:167220848-167221022	POU2F1			NC_000001.11:167220848-167221022	Pou2f1		NC_000001.11:167220848-167221022	Pou2f1		1	1		1	1		4
NC_000001.11:167222313-167222487	NC_000001.11:167222313-167222487	POU2F1		NC_000001.11:167222313-167222487	POU2F1			NC_000001.11:167222313-167222487	Pou2f1		NC_000001.11:167222313-167222487	Pou2f1		1	1		1	1		4
NC_000001.11:167328913-167329025	NC_000001.11:167328913-167329025	POU2F1		NC_000001.11:167328913-167329025	POU2F1			NC_000001.11:167328913-167329025	Pou2f1		NC_000001.11:167328913-167329025	Pou2f1		1	1		1	1		4
NC_000001.11:16740509-16740682	NC_000001.11:16740509-16740682	CROCC		NC_000001.11:16740509-16740682	NBPF1			NC_000001.11:16740509-16740682	Snx6		NC_000001.11:16740509-16740682	Eapp		0	0		0	0		0	not syntenic	both map to a snRNA with uce bases past either end of the snRNA, not syntenic
NC_000001.11:167426045-167426243	NC_000001.11:167426045-167426243	POU2F1		NC_000001.11:167426045-167426243	POU2F1			NC_000001.11:167426045-167426243	Pou2f1		NC_000001.11:167426045-167426243	Pou2f1		1	1		1	1		4
NC_000001.11:168038393-168038498	NC_000001.11:168038393-168038498	DCAF6		NC_000001.11:168038393-168038498	DCAF6			NC_000001.11:168038393-168038498	Dcaf6		NC_000001.11:168038393-168038498	Dcaf6		1	1		1	1		4
NC_000001.11:168457819-168457920	NC_000001.11:168457819-168457920	XCL2		NC_000001.11:168457819-168457920	TBX19			NC_000001.11:168457819-168457920	Cdk14		NC_000001.11:168457819-168457920	Cdk14		0	0		0	0		0	not syntenic
NC_000001.11:16895973-16896146	NC_000001.11:16895973-16896146	CROCC		NC_000001.11:16895973-16896146	NBPF1			NC_000001.11:16895973-16896146	Snx6		NC_000001.11:16895973-16896146	Eapp		0	0		0	0		0	not syntenic	both map to a snRNA with uce bases past either end of the snRNA, not syntenic
NC_000001.11:169028904-169029004	NC_000001.11:169028904-169029004	ATP1B1		NC_000001.11:169028904-169029004	DPT			NC_000001.11:169028904-169029004	Xpo1		NC_000001.11:169028904-169029004	Fam161a		0	0		0	0		0	not syntenic
NC_000001.11:169931879-169931997	NC_000001.11:169931879-169931997	KIFAP3		NC_000001.11:169931879-169931997	KIFAP3			NC_000001.11:169931879-169931997	Kifap3		NC_000001.11:169931879-169931997	Kifap3		1	1		1	1		4
NC_000001.11:169932021-169932183	NC_000001.11:169932021-169932183	KIFAP3		NC_000001.11:169932021-169932183	KIFAP3			NC_000001.11:169932021-169932183	Kifap3		NC_000001.11:169932021-169932183	Kifap3		1	1		1	1		4
NC_000001.11:170483236-170483343	NC_000001.11:170483236-170483343	GORAB		NC_000001.11:170483236-170483343	NTMT2			NC_000001.11:170483236-170483343	Mettl11b		NC_000001.11:170483236-170483343	Gorab		0	0		1	0		1
NC_000001.11:170583193-170583310	NC_000001.11:170583193-170583310	PRRX1		NC_000001.11:170583193-170583310	GORAB			NC_000001.11:170583193-170583310	Gorab		NC_000001.11:170583193-170583310	Prrx1		0	1		1	0		2
NC_000001.11:170730223-170730365	NC_000001.11:170730223-170730365	PRRX1		NC_000001.11:170730223-170730365	PRRX1			NC_000001.11:170730223-170730365	Prrx1		NC_000001.11:170730223-170730365	Prrx1		1	1		1	1		4
NC_000001.11:170893588-170893727	NC_000001.11:170893588-170893727	MROH9		NC_000001.11:170893588-170893727	PRRX1			NC_000001.11:170893588-170893727	Prrx1		NC_000001.11:170893588-170893727	Mroh9		0	1		1	0		2
NC_000001.11:170893807-170893918	NC_000001.11:170893807-170893918	MROH9		NC_000001.11:170893807-170893918	PRRX1			NC_000001.11:170893807-170893918	Prrx1		NC_000001.11:170893807-170893918	Mroh9		0	1		1	0		2
NC_000001.11:171270642-171270763	NC_000001.11:171270642-171270763	FMO1		NC_000001.11:171270642-171270763	FMO1			NC_000001.11:171270642-171270763	Crp		NC_000001.11:171270642-171270763	Dusp23		0	0		0	0		0	not syntenic
NC_000001.11:171340107-171340217	NC_000001.11:171340107-171340217	FMO4		NC_000001.11:171340107-171340217	FMO4			NC_000001.11:171340107-171340217	Top1		NC_000001.11:171340107-171340217	Top1		0	0		0	0		0	not syntenic	maps to a top1 pseudogene 1 in FMO4
NC_000001.11:171340521-171340679	NC_000001.11:171340521-171340679	FMO4		NC_000001.11:171340521-171340679	FMO4			NC_000001.11:171340521-171340679	Top1		NC_000001.11:171340521-171340679	Top1		0	0		0	0		0	not syntenic	maps to a top1 pseudogene 1 in FMO5
NC_000001.11:171341033-171341151	NC_000001.11:171341033-171341151	FMO4		NC_000001.11:171341033-171341151	FMO4			NC_000001.11:171341033-171341151	Top1		NC_000001.11:171341033-171341151	Top1		0	0		0	0		0	not syntenic	maps to a top1 pseudogene 1 in FMO6
NC_000001.11:171589320-171589621	NC_000001.11:171589320-171589621	PRRC2C		NC_000001.11:171589320-171589621	PRRC2C			NC_000001.11:171589320-171589621	Prrc2c		NC_000001.11:171589320-171589621	Prrc2c		1	1		1	1		4
NC_000001.11:171591062-171591237	NC_000001.11:171591062-171591237	PRRC2C		NC_000001.11:171591062-171591237	PRRC2C			NC_000001.11:171591062-171591237	Prrc2c		NC_000001.11:171591062-171591237	Prrc2c		1	1		1	1		4
NC_000001.11:172093654-172093768	NC_000001.11:172093654-172093768	DNM3		NC_000001.11:172093654-172093768	DNM3			NC_000001.11:172093654-172093768	Dnm3		NC_000001.11:172093654-172093768	Dnm3		1	1		1	1		4
NC_000001.11:172138781-172138895	NC_000001.11:172138781-172138895	DNM3		NC_000001.11:172138781-172138895	DNM3			NC_000001.11:172138781-172138895	Dnm3		NC_000001.11:172138781-172138895	Dnm3		1	1		1	1		4
NC_000001.11:172144539-172144647	NC_000001.11:172144539-172144647	DNM3		NC_000001.11:172144539-172144647	DNM3			NC_000001.11:172144539-172144647	Dnm3		NC_000001.11:172144539-172144647	Dnm3		1	1		1	1		4
NC_000001.11:172144751-172144930	NC_000001.11:172144751-172144930	DNM3		NC_000001.11:172144751-172144930	DNM3			NC_000001.11:172144751-172144930	Dnm3		NC_000001.11:172144751-172144930	Dnm3		1	1		1	1		4
NC_000001.11:172145484-172145593	NC_000001.11:172145484-172145593	DNM3		NC_000001.11:172145484-172145593	DNM3			NC_000001.11:172145484-172145593	Dnm3		NC_000001.11:172145484-172145593	Dnm3		1	1		1	1		4
NC_000001.11:173934604-173934770	NC_000001.11:173934604-173934770	RC3H1		NC_000001.11:173934604-173934770	RC3H1			NC_000001.11:173934604-173934770	Rc3h1		NC_000001.11:173934604-173934770	Rc3h1		1	1		1	1		4
NC_000001.11:173936943-173937113	NC_000001.11:173936943-173937113	RC3H1		NC_000001.11:173936943-173937113	RC3H1			NC_000001.11:173936943-173937113	Rc3h1		NC_000001.11:173936943-173937113	Rc3h1		1	1		1	1		4
NC_000001.11:173938403-173938522	NC_000001.11:173938403-173938522	RC3H1		NC_000001.11:173938403-173938522	RC3H1			NC_000001.11:173938403-173938522	Rc3h1		NC_000001.11:173938403-173938522	Rc3h1		1	1		1	1		4
NC_000001.11:175396699-175396812	NC_000001.11:175396699-175396812	TNR		NC_000001.11:175396699-175396812	TNR			NC_000001.11:175396699-175396812	Tnr		NC_000001.11:175396699-175396812	Tnr		1	1		1	1		4
NC_000001.11:176532170-176532270	NC_000001.11:176532170-176532270	PAPPA2		NC_000001.11:176532170-176532270	PAPPA2			NC_000001.11:176532170-176532270	Cop1		NC_000001.11:176532170-176532270	Pappa2		0	0		1	1		2
NC_000001.11:177433985-177434144	NC_000001.11:177433985-177434144	SEC16B		NC_000001.11:177433985-177434144	BRINP2			NC_000001.11:177433985-177434144	Brinp2		NC_000001.11:177433985-177434144	Sec16b		0	1		1	0		2
NC_000001.11:179456111-179456224	NC_000001.11:179456111-179456224	AXDND1		NC_000001.11:179456111-179456224	AXDND1			NC_000001.11:179456111-179456224	Hnrnpa1		NC_000001.11:179456111-179456224	Hnrnpa1		0	0		0	0		0	not syntenic
NC_000001.11:180073749-180073918	NC_000001.11:180073749-180073918	CEP350		NC_000001.11:180073749-180073918	CEP350			NC_000001.11:180073749-180073918	Cep350		NC_000001.11:180073749-180073918	Cep350		1	1		1	1		4
NC_000001.11:180265054-180265320	NC_000001.11:180265054-180265320	LHX4		NC_000001.11:180265054-180265320	LHX4			NC_000001.11:180265054-180265320	Lhx4		NC_000001.11:180265054-180265320	Lhx4		1	1		1	1		4
NC_000001.11:180342794-180342894	NC_000001.11:180342794-180342894	ACBD6		NC_000001.11:180342794-180342894	ACBD6			NC_000001.11:180342794-180342894	Acbd6		NC_000001.11:180342794-180342894	Acbd6		1	1		1	1		4
NC_000001.11:180354093-180354297	NC_000001.11:180354093-180354297	ACBD6		NC_000001.11:180354093-180354297	ACBD6			NC_000001.11:180354093-180354297	Acbd6		NC_000001.11:180354093-180354297	Acbd6		1	1		1	1		4
NC_000001.11:180360996-180361156	NC_000001.11:180360996-180361156	ACBD6		NC_000001.11:180360996-180361156	ACBD6			NC_000001.11:180360996-180361156	Acbd6		NC_000001.11:180360996-180361156	Acbd6		1	1		1	1		4
NC_000001.11:181779426-181779549	NC_000001.11:181779426-181779549	CACNA1E		NC_000001.11:181779426-181779549	CACNA1E			NC_000001.11:181779426-181779549	Cacna1e		NC_000001.11:181779426-181779549	Cacna1e		1	1		1	1		4
NC_000001.11:181781412-181781544	NC_000001.11:181781412-181781544	CACNA1E		NC_000001.11:181781412-181781544	CACNA1E			NC_000001.11:181781412-181781544	Cacna1e		NC_000001.11:181781412-181781544	Cacna1e		1	1		1	1		4
NC_000001.11:182336076-182336186	NC_000001.11:182336076-182336186	GLUL		NC_000001.11:182336076-182336186	ZNF648			NC_000001.11:182336076-182336186	Nlrp4b		NC_000001.11:182336076-182336186	Vmn1r70		0	0		0	0		0
NC_000001.11:18273329-18273436	NC_000001.11:18273329-18273436	IGSF21		NC_000001.11:18273329-18273436	IGSF21			NC_000001.11:18273329-18273436	Tsc2		NC_000001.11:18273329-18273436	Tsc2		0	0		0	0		0
NC_000001.11:182855503-182855648	NC_000001.11:182855503-182855648	DHX9		NC_000001.11:182855503-182855648	DHX9			NC_000001.11:182855503-182855648	Dhx9		NC_000001.11:182855503-182855648	Dhx9		1	1		1	1		4
NC_000001.11:182982209-182982322	NC_000001.11:182982209-182982322	LAMC1		NC_000001.11:182982209-182982322	SHCBP1L			NC_000001.11:182982209-182982322	Fbxw28		NC_000001.11:182982209-182982322	Fbxw14		0	0		0	0		0
NC_000001.11:183517593-183517762	NC_000001.11:183517593-183517762	SMG7		NC_000001.11:183517593-183517762	SMG7			NC_000001.11:183517593-183517762	Smg7		NC_000001.11:183517593-183517762	Smg7		1	1		1	1		4
NC_000001.11:183544991-183545146	NC_000001.11:183544991-183545146	SMG7		NC_000001.11:183544991-183545146	SMG7			NC_000001.11:183544991-183545146	Smg7		NC_000001.11:183544991-183545146	Smg7		1	1		1	1		4
NC_000001.11:184690649-184690808	NC_000001.11:184690649-184690808	EDEM3		NC_000001.11:184690649-184690808	EDEM3			NC_000001.11:184690649-184690808	Edem3		NC_000001.11:184690649-184690808	Edem3		1	1		1	1		4
NC_000001.11:185306536-185306685	NC_000001.11:185306536-185306685	IVNS1ABP		NC_000001.11:185306536-185306685	IVNS1ABP			NC_000001.11:185306536-185306685	Ivns1abp		NC_000001.11:185306536-185306685	Ivns1abp		1	1		1	1		4
NC_000001.11:185306811-185306960	NC_000001.11:185306811-185306960	IVNS1ABP		NC_000001.11:185306811-185306960	IVNS1ABP			NC_000001.11:185306811-185306960	Ivns1abp		NC_000001.11:185306811-185306960	Ivns1abp		1	1		1	1		4
NC_000001.11:186087903-186088024	NC_000001.11:186087903-186088024	HMCN1		NC_000001.11:186087903-186088024	HMCN1			NC_000001.11:186087903-186088024	Hmcn1		NC_000001.11:186087903-186088024	Hmcn1		1	1		1	1		4
NC_000001.11:18623380-18623571	NC_000001.11:18623380-18623571	PAX7		NC_000001.11:18623380-18623571	KLHDC7A			NC_000001.11:18623380-18623571	Klhdc7a		NC_000001.11:18623380-18623571	Pax7		0	1		1	0		2
NC_000001.11:18639079-18639392	NC_000001.11:18639079-18639392	PAX7		NC_000001.11:18639079-18639392	PAX7			NC_000001.11:18639079-18639392	Pax7		NC_000001.11:18639079-18639392	Pax7		1	1		1	1		4
NC_000001.11:18640553-18640686	NC_000001.11:18640553-18640686	PAX7		NC_000001.11:18640553-18640686	PAX7			NC_000001.11:18640553-18640686	Pax7		NC_000001.11:18640553-18640686	Pax7		1	1		1	1		4
NC_000001.11:18676182-18676297	NC_000001.11:18676182-18676297	PAX7		NC_000001.11:18676182-18676297	PAX7			NC_000001.11:18676182-18676297	Pax7		NC_000001.11:18676182-18676297	Pax7		1	1		1	1		4
NC_000001.11:18710554-18710818	NC_000001.11:18710554-18710818	PAX7		NC_000001.11:18710554-18710818	PAX7			NC_000001.11:18710554-18710818	Pax7		NC_000001.11:18710554-18710818	Pax7		1	1		1	1		4
NC_000001.11:18717061-18717163	NC_000001.11:18717061-18717163	PAX7		NC_000001.11:18717061-18717163	PAX7			NC_000001.11:18717061-18717163	Pax7		NC_000001.11:18717061-18717163	Pax7		1	1		1	1		4
NC_000001.11:18723911-18724026	NC_000001.11:18723911-18724026	PAX7		NC_000001.11:18723911-18724026	PAX7			NC_000001.11:18723911-18724026	Pax7		NC_000001.11:18723911-18724026	Pax7		1	1		1	1		4
NC_000001.11:18725555-18725682	NC_000001.11:18725555-18725682	PAX7		NC_000001.11:18725555-18725682	PAX7			NC_000001.11:18725555-18725682	Pax7		NC_000001.11:18725555-18725682	Pax7		1	1		1	1		4
NC_000001.11:18739886-18739989	NC_000001.11:18739886-18739989	PAX7		NC_000001.11:18739886-18739989	PAX7			NC_000001.11:18739886-18739989	Pax7		NC_000001.11:18739886-18739989	Pax7		1	1		1	1		4
NC_000001.11:18768740-18769031	NC_000001.11:18768740-18769031	TAS1R2		NC_000001.11:18768740-18769031	PAX7			NC_000001.11:18768740-18769031	Pax7		NC_000001.11:18768740-18769031	Tas1r2		0	1		1	0		2
NC_000001.11:18918422-18918522	NC_000001.11:18918422-18918522	IFFO2		NC_000001.11:18918422-18918522	IFFO2			NC_000001.11:18918422-18918522	Iffo2		NC_000001.11:18918422-18918522	Iffo2		1	1		1	1		4
NC_000001.11:190454646-190454764	NC_000001.11:190454646-190454764	BRINP3		NC_000001.11:190454646-190454764	BRINP3			NC_000001.11:190454646-190454764	Brinp3		NC_000001.11:190454646-190454764	Brinp3		1	1		1	1		4
NC_000001.11:191145763-191145868	NC_000001.11:191145763-191145868	RGS18		NC_000001.11:191145763-191145868	BRINP3			NC_000001.11:191145763-191145868	Sem1		NC_000001.11:191145763-191145868	Slc25a13		0	0		0	0		0
NC_000001.11:19145991-19146122	NC_000001.11:19145991-19146122	UBR4		NC_000001.11:19145991-19146122	UBR4			NC_000001.11:19145991-19146122	Ubr4		NC_000001.11:19145991-19146122	Ubr4		1	1		1	1		4
NC_000001.11:19165228-19165339	NC_000001.11:19165228-19165339	UBR4		NC_000001.11:19165228-19165339	UBR4			NC_000001.11:19165228-19165339	Ubr4		NC_000001.11:19165228-19165339	Ubr4		1	1		1	1		4
NC_000001.11:193180360-193180470	NC_000001.11:193180360-193180470	CDC73		NC_000001.11:193180360-193180470	CDC73			NC_000001.11:193180360-193180470	Cdc73		NC_000001.11:193180360-193180470	Cdc73		1	1		1	1		4
NC_000001.11:196319473-196319596	NC_000001.11:196319473-196319596	KCNT2		NC_000001.11:196319473-196319596	KCNT2			NC_000001.11:196319473-196319596	Kcnt2		NC_000001.11:196319473-196319596	Kcnt2		1	1		1	1		4
NC_000001.11:197604309-197604494	NC_000001.11:197604309-197604494	DENND1B		NC_000001.11:197604309-197604494	DENND1B			NC_000001.11:197604309-197604494	Dennd1b		NC_000001.11:197604309-197604494	Dennd1b		1	1		1	1		4
NC_000001.11:197606309-197606454	NC_000001.11:197606309-197606454	DENND1B		NC_000001.11:197606309-197606454	DENND1B			NC_000001.11:197606309-197606454	Dennd1b		NC_000001.11:197606309-197606454	Dennd1b		1	1		1	1		4
NC_000001.11:197606508-197606651	NC_000001.11:197606508-197606651	DENND1B		NC_000001.11:197606508-197606651	DENND1B			NC_000001.11:197606508-197606651	Dennd1b		NC_000001.11:197606508-197606651	Dennd1b		1	1		1	1		4
NC_000001.11:197606669-197606787	NC_000001.11:197606669-197606787	DENND1B		NC_000001.11:197606669-197606787	DENND1B			NC_000001.11:197606669-197606787	Dennd1b		NC_000001.11:197606669-197606787	Dennd1b		1	1		1	1		4
NC_000001.11:197675958-197676092	NC_000001.11:197675958-197676092	DENND1B		NC_000001.11:197675958-197676092	DENND1B			NC_000001.11:197675958-197676092	Dennd1b		NC_000001.11:197675958-197676092	Dennd1b		1	1		1	1		4
NC_000001.11:197723247-197723391	NC_000001.11:197723247-197723391	DENND1B		NC_000001.11:197723247-197723391	DENND1B			NC_000001.11:197723247-197723391	Dennd1b		NC_000001.11:197723247-197723391	Dennd1b		1	1		1	1		4
NC_000001.11:197928969-197929082	NC_000001.11:197928969-197929082	LHX9		NC_000001.11:197928969-197929082	LHX9			NC_000001.11:197928969-197929082	Lhx9		NC_000001.11:197928969-197929082	Lhx9		1	1		1	1		4
NC_000001.11:197930669-197930782	NC_000001.11:197930669-197930782	LHX9		NC_000001.11:197930669-197930782	LHX9			NC_000001.11:197930669-197930782	Lhx9		NC_000001.11:197930669-197930782	Lhx9		1	1		1	1		4
NC_000001.11:197930850-197930954	NC_000001.11:197930850-197930954	LHX9		NC_000001.11:197930850-197930954	LHX9			NC_000001.11:197930850-197930954	Lhx9		NC_000001.11:197930850-197930954	Lhx9		1	1		1	1		4
NC_000001.11:197931854-197932033	NC_000001.11:197931854-197932033	LHX9		NC_000001.11:197931854-197932033	LHX9			NC_000001.11:197931854-197932033	Lhx9		NC_000001.11:197931854-197932033	Lhx9		1	1		1	1		4
NC_000001.11:198246594-198246708	NC_000001.11:198246594-198246708	NEK7		NC_000001.11:198246594-198246708	NEK7			NC_000001.11:198246594-198246708	Nek7		NC_000001.11:198246594-198246708	Nek7		1	1		1	1		4
NC_000001.11:198295365-198295614	NC_000001.11:198295365-198295614	NEK7		NC_000001.11:198295365-198295614	NEK7			NC_000001.11:198295365-198295614	Nek7		NC_000001.11:198295365-198295614	Nek7		1	1		1	1		4
NC_000001.11:198298716-198298820	NC_000001.11:198298716-198298820	NEK7		NC_000001.11:198298716-198298820	NEK7			NC_000001.11:198298716-198298820	Nek7		NC_000001.11:198298716-198298820	Nek7		1	1		1	1		4
NC_000001.11:198932390-198932539	NC_000001.11:198932390-198932539	NR5A2		NC_000001.11:198932390-198932539	PTPRC			NC_000001.11:198932390-198932539	Ptprc		NC_000001.11:198932390-198932539	Nr5a2		0	1		1	0		2
NC_000001.11:200076115-200076270	NC_000001.11:200076115-200076270	NR5A2		NC_000001.11:200076115-200076270	NR5A2			NC_000001.11:200076115-200076270	Nr5a2		NC_000001.11:200076115-200076270	Nr5a2		1	1		1	1		4
NC_000001.11:200079271-200079381	NC_000001.11:200079271-200079381	NR5A2		NC_000001.11:200079271-200079381	NR5A2			NC_000001.11:200079271-200079381	Nr5a2		NC_000001.11:200079271-200079381	Nr5a2		1	1		1	1		4
NC_000001.11:200079387-200079638	NC_000001.11:200079387-200079638	NR5A2		NC_000001.11:200079387-200079638	NR5A2			NC_000001.11:200079387-200079638	Nr5a2		NC_000001.11:200079387-200079638	Nr5a2		1	1		1	1		4
NC_000001.11:200247336-200247505	NC_000001.11:200247336-200247505	ZNF281		NC_000001.11:200247336-200247505	NR5A2			NC_000001.11:200247336-200247505	Nr5a2		NC_000001.11:200247336-200247505	Zfp281		0	1		0	0		1
NC_000001.11:200316358-200316495	NC_000001.11:200316358-200316495	ZNF281		NC_000001.11:200316358-200316495	NR5A2			NC_000001.11:200316358-200316495	Nr5a2		NC_000001.11:200316358-200316495	Zfp281		0	1		0	0		1
NC_000001.11:200406760-200406988	NC_000001.11:200406760-200406988	ZNF281		NC_000001.11:200406760-200406988	ZNF281			NC_000001.11:200406760-200406988	Zfp281		NC_000001.11:200406760-200406988	Zfp281		0	0		0	0		0
NC_000001.11:200407039-200407200	NC_000001.11:200407039-200407200	ZNF281		NC_000001.11:200407039-200407200	ZNF281			NC_000001.11:200407039-200407200	Zfp281		NC_000001.11:200407039-200407200	Zfp281		0	0		0	0		0
NC_000001.11:200463401-200463508	NC_000001.11:200463401-200463508	KIF14		NC_000001.11:200463401-200463508	ZNF281			NC_000001.11:200463401-200463508	Zfp281		NC_000001.11:200463401-200463508	Kif14		0	0		1	0		1
NC_000001.11:200463615-200463742	NC_000001.11:200463615-200463742	KIF14		NC_000001.11:200463615-200463742	ZNF281			NC_000001.11:200463615-200463742	Zfp281		NC_000001.11:200463615-200463742	Kif14		0	0		1	0		1
NC_000001.11:201788445-201788624	NC_000001.11:201788445-201788624	NAV1		NC_000001.11:201788445-201788624	NAV1			NC_000001.11:201788445-201788624	Nav1		NC_000001.11:201788445-201788624	Nav1		1	1		1	1		4
NC_000001.11:202912730-202913000	NC_000001.11:202912730-202913000	KLHL12		NC_000001.11:202912730-202913000	KLHL12			NC_000001.11:202912730-202913000	Hnrnpa1		NC_000001.11:202912730-202913000	Hnrnpa1		0	0		0	0		0
NC_000001.11:203056356-203056463	NC_000001.11:203056356-203056463	PPFIA4		NC_000001.11:203056356-203056463	PPFIA4			NC_000001.11:203056356-203056463	Ppfia4		NC_000001.11:203056356-203056463	Ppfia4		1	1		1	1		4
NC_000001.11:203770451-203770553	NC_000001.11:203770451-203770553	LAX1		NC_000001.11:203770451-203770553	LAX1			NC_000001.11:203770451-203770553	Mgmt		NC_000001.11:203770451-203770553	Mki67		0	0		0	0		0
NC_000001.11:204108823-204108939	NC_000001.11:204108823-204108939	SOX13		NC_000001.11:204108823-204108939	SOX13			NC_000001.11:204108823-204108939	Sox13		NC_000001.11:204108823-204108939	Sox13		1	1		1	1		4
NC_000001.11:204768621-204768739	NC_000001.11:204768621-204768739	NFASC		NC_000001.11:204768621-204768739	LRRN2			NC_000001.11:204768621-204768739	Dleu7		NC_000001.11:204768621-204768739	Kcnrg		0	0		0	0		0
NC_000001.11:205094862-205095069	NC_000001.11:205094862-205095069	RBBP5		NC_000001.11:205094862-205095069	RBBP5			NC_000001.11:205094862-205095069	Rbbp5		NC_000001.11:205094862-205095069	Rbbp5		1	1		1	1		4
NC_000001.11:205569102-205569203	NC_000001.11:205569102-205569203	MFSD4A		NC_000001.11:205569102-205569203	MFSD4A			NC_000001.11:205569102-205569203	Mfsd4a		NC_000001.11:205569102-205569203	Mfsd4a		1	1		1	1		4
NC_000001.11:206454862-206455030	NC_000001.11:206454862-206455030	SRGAP2		NC_000001.11:206454862-206455030	SRGAP2			NC_000001.11:206454862-206455030	Srgap2		NC_000001.11:206454862-206455030	Srgap2		1	1		1	1		4
NC_000001.11:20749790-20749995	NC_000001.11:20749790-20749995	HP1BP3		NC_000001.11:20749790-20749995	HP1BP3			NC_000001.11:20749790-20749995	Hp1bp3		NC_000001.11:20749790-20749995	Hp1bp3		1	1		1	1		4
NC_000001.11:207801838-207801945	NC_000001.11:207801838-207801945	CD34		NC_000001.11:207801838-207801945	CD46			NC_000001.11:207801838-207801945	Cd46		NC_000001.11:207801838-207801945	Cd34		0	1		1	0		2
NC_000001.11:207802425-207802535	NC_000001.11:207802425-207802535	CD34		NC_000001.11:207802425-207802535	CD46			NC_000001.11:207802425-207802535	Cd46		NC_000001.11:207802425-207802535	Cd34		0	1		1	0		2
NC_000001.11:20780332-20780557	NC_000001.11:20780332-20780557	HP1BP3		NC_000001.11:20780332-20780557	HP1BP3			NC_000001.11:20780332-20780557	Hp1bp3		NC_000001.11:20780332-20780557	Hp1bp3		1	1		1	1		4
NC_000001.11:207824071-207824195	NC_000001.11:207824071-207824195	CD34		NC_000001.11:207824071-207824195	CD46			NC_000001.11:207824071-207824195	Cd46		NC_000001.11:207824071-207824195	Cd34		0	1		1	0		2
NC_000001.11:20806890-20807010	NC_000001.11:20806890-20807010	EIF4G3		NC_000001.11:20806890-20807010	EIF4G3			NC_000001.11:20806890-20807010	Eif4g3		NC_000001.11:20806890-20807010	Eif4g3		1	1		1	1		4
NC_000001.11:208101041-208101169	NC_000001.11:208101041-208101169	PLXNA2		NC_000001.11:208101041-208101169	PLXNA2			NC_000001.11:208101041-208101169	Plxna2		NC_000001.11:208101041-208101169	Plxna2		1	1		1	1		4
NC_000001.11:208332935-208333098	NC_000001.11:208332935-208333098	CAMK1G		NC_000001.11:208332935-208333098	PLXNA2			NC_000001.11:208332935-208333098	Plxna2		NC_000001.11:208332935-208333098	Camk1g		0	1		1	0		2
NC_000001.11:208748077-208748295	NC_000001.11:208748077-208748295	CAMK1G		NC_000001.11:208748077-208748295	PLXNA2			NC_000001.11:208748077-208748295	Plxna2		NC_000001.11:208748077-208748295	Camk1g		0	1		1	0		2
NC_000001.11:208918189-208918315	NC_000001.11:208918189-208918315	CAMK1G		NC_000001.11:208918189-208918315	PLXNA2			NC_000001.11:208918189-208918315	Plxna2		NC_000001.11:208918189-208918315	Camk1g		0	1		1	0		2
NC_000001.11:209102674-209102867	NC_000001.11:209102674-209102867	CAMK1G		NC_000001.11:209102674-209102867	PLXNA2			NC_000001.11:209102674-209102867	Plxna2		NC_000001.11:209102674-209102867	Camk1g		0	1		1	0		2
NC_000001.11:21001151-21001380	NC_000001.11:21001151-21001380	EIF4G3		NC_000001.11:21001151-21001380	EIF4G3			NC_000001.11:21001151-21001380	Eif4g3		NC_000001.11:21001151-21001380	Eif4g3		1	1		1	1		4
NC_000001.11:210159369-210159530	NC_000001.11:210159369-210159530	SYT14		NC_000001.11:210159369-210159530	SYT14			NC_000001.11:210159369-210159530	Syt14		NC_000001.11:210159369-210159530	Syt14		1	1		1	1		4
NC_000001.11:211304031-211304170	NC_000001.11:211304031-211304170	RCOR3		NC_000001.11:211304031-211304170	RCOR3			NC_000001.11:211304031-211304170	Rcor3		NC_000001.11:211304031-211304170	Rcor3		1	1		1	1		4
NC_000001.11:211312659-211312987	NC_000001.11:211312659-211312987	RCOR3		NC_000001.11:211312659-211312987	RCOR3			NC_000001.11:211312659-211312987	Rcor3		NC_000001.11:211312659-211312987	Rcor3		1	1		1	1		4
NC_000001.11:21176303-21176458	NC_000001.11:21176303-21176458	EIF4G3		NC_000001.11:21176303-21176458	EIF4G3			NC_000001.11:21176303-21176458	Eif4g3		NC_000001.11:21176303-21176458	Eif4g3		1	1		1	1		4
NC_000001.11:213000805-213000937	NC_000001.11:213000805-213000937	ANGEL2		NC_000001.11:213000805-213000937	ANGEL2			NC_000001.11:213000805-213000937	Angel2		NC_000001.11:213000805-213000937	Angel2		1	1		1	1		4
NC_000001.11:213159465-213159674	NC_000001.11:213159465-213159674	RPS6KC1		NC_000001.11:213159465-213159674	RPS6KC1			NC_000001.11:213159465-213159674	Rps6kc1		NC_000001.11:213159465-213159674	Rps6kc1		1	1		1	1		4
NC_000001.11:213225004-213225120	NC_000001.11:213225004-213225120	RPS6KC1		NC_000001.11:213225004-213225120	RPS6KC1			NC_000001.11:213225004-213225120	Rps6kc1		NC_000001.11:213225004-213225120	Rps6kc1		1	1		1	1		4
NC_000001.11:213233290-213233502	NC_000001.11:213233290-213233502	RPS6KC1		NC_000001.11:213233290-213233502	RPS6KC1			NC_000001.11:213233290-213233502	Rps6kc1		NC_000001.11:213233290-213233502	Rps6kc1		1	1		1	1		4
NC_000001.11:213242227-213242663	NC_000001.11:213242227-213242663	RPS6KC1		NC_000001.11:213242227-213242663	RPS6KC1			NC_000001.11:213242227-213242663	Rps6kc1		NC_000001.11:213242227-213242663	Rps6kc1		1	1		1	1		4
NC_000001.11:213293032-213293289	NC_000001.11:213293032-213293289	RPS6KC1		NC_000001.11:213293032-213293289	RPS6KC1			NC_000001.11:213293032-213293289	Rps6kc1		NC_000001.11:213293032-213293289	Prox1		1	1		0	0		2
NC_000001.11:213326226-213326591	NC_000001.11:213326226-213326591	RPS6KC1		NC_000001.11:213326226-213326591	RPS6KC1			NC_000001.11:213326226-213326591	Rps6kc1		NC_000001.11:213326226-213326591	Prox1		1	1		0	0		2
NC_000001.11:213340338-213340686	NC_000001.11:213340338-213340686	RPS6KC1		NC_000001.11:213340338-213340686	RPS6KC1			NC_000001.11:213340338-213340686	Rps6kc1		NC_000001.11:213340338-213340686	Prox1		1	1		0	0		2
NC_000001.11:213389147-213389270	NC_000001.11:213389147-213389270	PROX1		NC_000001.11:213389147-213389270	RPS6KC1			NC_000001.11:213389147-213389270	Rps6kc1		NC_000001.11:213389147-213389270	Prox1		0	1		1	0		2
NC_000001.11:213390369-213390470	NC_000001.11:213390369-213390470	PROX1		NC_000001.11:213390369-213390470	RPS6KC1			NC_000001.11:213390369-213390470	Rps6kc1		NC_000001.11:213390369-213390470	Prox1		0	1		1	0		2
NC_000001.11:213425154-213425659	NC_000001.11:213425154-213425659	PROX1		NC_000001.11:213425154-213425659	RPS6KC1			NC_000001.11:213425154-213425659	Rps6kc1		NC_000001.11:213425154-213425659	Prox1		0	1		1	0		2
NC_000001.11:213519510-213519625	NC_000001.11:213519510-213519625	PROX1		NC_000001.11:213519510-213519625	RPS6KC1			NC_000001.11:213519510-213519625	Rps6kc1		NC_000001.11:213519510-213519625	Prox1		0	1		1	0		2
NC_000001.11:213550528-213550628	NC_000001.11:213550528-213550628	PROX1		NC_000001.11:213550528-213550628	RPS6KC1			NC_000001.11:213550528-213550628	Rps6kc1		NC_000001.11:213550528-213550628	Prox1		0	1		1	0		2
NC_000001.11:213586369-213586601	NC_000001.11:213586369-213586601	PROX1		NC_000001.11:213586369-213586601	RPS6KC1			NC_000001.11:213586369-213586601	Rps6kc1		NC_000001.11:213586369-213586601	Prox1		0	1		1	0		2
NC_000001.11:213768726-213768900	NC_000001.11:213768726-213768900	PROX1		NC_000001.11:213768726-213768900	RPS6KC1			NC_000001.11:213768726-213768900	Rps6kc1		NC_000001.11:213768726-213768900	Prox1		0	1		1	0		2
NC_000001.11:213783209-213783368	NC_000001.11:213783209-213783368	PROX1		NC_000001.11:213783209-213783368	RPS6KC1			NC_000001.11:213783209-213783368	Rps6kc1		NC_000001.11:213783209-213783368	Prox1		0	1		1	0		2
NC_000001.11:213793581-213793784	NC_000001.11:213793581-213793784	PROX1		NC_000001.11:213793581-213793784	RPS6KC1			NC_000001.11:213793581-213793784	Rps6kc1		NC_000001.11:213793581-213793784	Prox1		0	1		1	0		2
NC_000001.11:213829835-213830222	NC_000001.11:213829835-213830222	PROX1		NC_000001.11:213829835-213830222	RPS6KC1			NC_000001.11:213829835-213830222	Rps6kc1		NC_000001.11:213829835-213830222	Prox1		0	1		1	0		2
NC_000001.11:213892375-213892490	NC_000001.11:213892375-213892490	PROX1		NC_000001.11:213892375-213892490	RPS6KC1			NC_000001.11:213892375-213892490	Rps6kc1		NC_000001.11:213892375-213892490	Prox1		0	1		1	0		2
NC_000001.11:213892491-213892612	NC_000001.11:213892491-213892612	PROX1		NC_000001.11:213892491-213892612	RPS6KC1			NC_000001.11:213892491-213892612	Rps6kc1		NC_000001.11:213892491-213892612	Prox1		0	1		1	0		2
NC_000001.11:213933283-213933431	NC_000001.11:213933283-213933431	PROX1		NC_000001.11:213933283-213933431	RPS6KC1			NC_000001.11:213933283-213933431	Rps6kc1		NC_000001.11:213933283-213933431	Prox1		0	1		1	0		2
NC_000001.11:213950519-213950664	NC_000001.11:213950519-213950664	PROX1		NC_000001.11:213950519-213950664	RPS6KC1			NC_000001.11:213950519-213950664	Rps6kc1		NC_000001.11:213950519-213950664	Prox1		0	1		1	0		2
NC_000001.11:213994960-213995088	NC_000001.11:213994960-213995088	PROX1		NC_000001.11:213994960-213995088	PROX1			NC_000001.11:213994960-213995088	Prox1		NC_000001.11:213994960-213995088	Prox1		1	1		1	1		4
NC_000001.11:213996257-213996654	NC_000001.11:213996257-213996654	PROX1		NC_000001.11:213996257-213996654	PROX1			NC_000001.11:213996257-213996654	Prox1		NC_000001.11:213996257-213996654	Prox1		1	1		1	1		4
NC_000001.11:213996745-213996855	NC_000001.11:213996745-213996855	PROX1		NC_000001.11:213996745-213996855	PROX1			NC_000001.11:213996745-213996855	Prox1		NC_000001.11:213996745-213996855	Prox1		1	1		1	1		4
NC_000001.11:213996892-213996993	NC_000001.11:213996892-213996993	PROX1		NC_000001.11:213996892-213996993	PROX1			NC_000001.11:213996892-213996993	Prox1		NC_000001.11:213996892-213996993	Prox1		1	1		1	1		4
NC_000001.11:214002594-214002827	NC_000001.11:214002594-214002827	PROX1		NC_000001.11:214002594-214002827	PROX1			NC_000001.11:214002594-214002827	Prox1		NC_000001.11:214002594-214002827	Prox1		1	1		1	1		4
NC_000001.11:214004051-214004220	NC_000001.11:214004051-214004220	PROX1		NC_000001.11:214004051-214004220	PROX1			NC_000001.11:214004051-214004220	Prox1		NC_000001.11:214004051-214004220	Prox1		1	1		1	1		4
NC_000001.11:214005725-214005895	NC_000001.11:214005725-214005895	PROX1		NC_000001.11:214005725-214005895	PROX1			NC_000001.11:214005725-214005895	Prox1		NC_000001.11:214005725-214005895	Prox1		1	1		1	1		4
NC_000001.11:214009088-214009278	NC_000001.11:214009088-214009278	PROX1		NC_000001.11:214009088-214009278	PROX1			NC_000001.11:214009088-214009278	Prox1		NC_000001.11:214009088-214009278	Prox1		1	1		1	1		4
NC_000001.11:214009745-214010098	NC_000001.11:214009745-214010098	PROX1		NC_000001.11:214009745-214010098	PROX1			NC_000001.11:214009745-214010098	Prox1		NC_000001.11:214009745-214010098	Prox1		1	1		1	1		4
NC_000001.11:214010099-214010233	NC_000001.11:214010099-214010233	PROX1		NC_000001.11:214010099-214010233	PROX1			NC_000001.11:214010099-214010233	Prox1		NC_000001.11:214010099-214010233	Prox1		1	1		1	1		4
NC_000001.11:214017166-214017296	NC_000001.11:214017166-214017296	PROX1		NC_000001.11:214017166-214017296	PROX1			NC_000001.11:214017166-214017296	Prox1		NC_000001.11:214017166-214017296	Prox1		1	1		1	1		4
NC_000001.11:214029888-214030091	NC_000001.11:214029888-214030091	PROX1		NC_000001.11:214029888-214030091	PROX1			NC_000001.11:214029888-214030091	Prox1		NC_000001.11:214029888-214030091	Prox1		1	1		1	1		4
NC_000001.11:214040783-214040927	NC_000001.11:214040783-214040927	PROX1		NC_000001.11:214040783-214040927	PROX1			NC_000001.11:214040783-214040927	Prox1		NC_000001.11:214040783-214040927	Prox1		1	1		1	1		4
NC_000001.11:214067070-214067232	NC_000001.11:214067070-214067232	SMYD2		NC_000001.11:214067070-214067232	PROX1			NC_000001.11:214067070-214067232	Prox1		NC_000001.11:214067070-214067232	Smyd2		0	1		1	0		2
NC_000001.11:214136573-214136710	NC_000001.11:214136573-214136710	SMYD2		NC_000001.11:214136573-214136710	PROX1			NC_000001.11:214136573-214136710	Prox1		NC_000001.11:214136573-214136710	Smyd2		0	1		1	0		2
NC_000001.11:214186132-214186480	NC_000001.11:214186132-214186480	SMYD2		NC_000001.11:214186132-214186480	PROX1			NC_000001.11:214186132-214186480	Prox1		NC_000001.11:214186132-214186480	Smyd2		0	1		1	0		2
NC_000001.11:214482802-214482923	NC_000001.11:214482802-214482923	PTPN14		NC_000001.11:214482802-214482923	PTPN14			NC_000001.11:214482802-214482923	Fndc1		NC_000001.11:214482802-214482923	Fndc1		0	0		0	0		0
NC_000001.11:214679622-214679740	NC_000001.11:214679622-214679740	KCNK2		NC_000001.11:214679622-214679740	CENPF			NC_000001.11:214679622-214679740	Olfr467		NC_000001.11:214679622-214679740	Ovch2		0	0		0	0		0
NC_000001.11:215715655-215715967	NC_000001.11:215715655-215715967	USH2A		NC_000001.11:215715655-215715967	USH2A			NC_000001.11:215715655-215715967	Ush2a		NC_000001.11:215715655-215715967	Ush2a		1	1		1	1		4
NC_000001.11:215715968-215716157	NC_000001.11:215715968-215716157	USH2A		NC_000001.11:215715968-215716157	USH2A			NC_000001.11:215715968-215716157	Ush2a		NC_000001.11:215715968-215716157	Ush2a		1	1		1	1		4
NC_000001.11:215716214-215716334	NC_000001.11:215716214-215716334	USH2A		NC_000001.11:215716214-215716334	USH2A			NC_000001.11:215716214-215716334	Ush2a		NC_000001.11:215716214-215716334	Ush2a		1	1		1	1		4
[truncated: 12,426 more rows]
