# Supplementary material for: The Evolution of Ultraconserved Elements in Vertebrates
Source: Mol Biol Evol. 2024 Jul 16;41(7):msae146. doi: 10.1093/molbev/msae146 (PMC11276968; doi:10.1093/molbev/msae146)
Supplement: msae146_Supplementary_Data [file msae146_supplementary_data.zip › Supplementary_File_6_bird_uce_set_chicken.txt]

NC_052532.1	719772	719921
NC_052532.1	824216	824353
NC_052532.1	1179013	1179134
NC_052532.1	1382056	1382158
NC_052532.1	1395925	1396074
NC_052532.1	1673316	1673452
NC_052532.1	1802937	1803056
NC_052532.1	1803062	1803168
NC_052532.1	1969469	1969635
NC_052532.1	1977205	1977325
NC_052532.1	1999248	1999348
NC_052532.1	2251223	2251340
NC_052532.1	2274214	2274361
NC_052532.1	2617380	2617483
NC_052532.1	2994759	2994863
NC_052532.1	3003149	3003277
NC_052532.1	3009112	3009261
NC_052532.1	3042741	3042886
NC_052532.1	3092736	3092931
NC_052532.1	3170945	3171123
NC_052532.1	3200978	3201083
NC_052532.1	3262709	3262854
NC_052532.1	3277709	3277873
NC_052532.1	3284728	3284847
NC_052532.1	3419338	3419439
NC_052532.1	3461491	3461595
NC_052532.1	3461609	3461779
NC_052532.1	3496354	3496465
NC_052532.1	3497296	3497408
NC_052532.1	3563412	3563543
NC_052532.1	3723031	3723197
NC_052532.1	3734601	3734739
NC_052532.1	3759806	3759950
NC_052532.1	3843663	3843885
NC_052532.1	3978145	3978255
NC_052532.1	3979155	3979279
NC_052532.1	3996151	3996295
NC_052532.1	3996333	3996437
NC_052532.1	4119905	4120062
NC_052532.1	4341904	4342014
NC_052532.1	4496898	4497024
NC_052532.1	4532982	4533468
NC_052532.1	4552388	4552494
NC_052532.1	4558323	4558578
NC_052532.1	4894798	4894917
NC_052532.1	4909191	4909370
NC_052532.1	4910316	4910444
NC_052532.1	4916815	4917013
NC_052532.1	4921089	4921218
NC_052532.1	4930502	4930713
NC_052532.1	4932870	4933024
NC_052532.1	4934708	4934871
NC_052532.1	4950371	4950718
NC_052532.1	4957302	4957550
NC_052532.1	4962764	4963302
NC_052532.1	4969348	4969571
NC_052532.1	4985688	4985790
NC_052532.1	4990253	4990539
NC_052532.1	4998524	4998743
NC_052532.1	5001857	5002173
NC_052532.1	5003748	5004105
NC_052532.1	5004368	5004492
NC_052532.1	5005114	5005232
NC_052532.1	5007103	5007364
NC_052532.1	5018165	5018279
NC_052532.1	5023588	5023847
NC_052532.1	5029217	5029374
NC_052532.1	5036659	5036807
NC_052532.1	5036817	5036936
NC_052532.1	5037224	5037381
NC_052532.1	5037882	5038056
NC_052532.1	5051825	5051930
NC_052532.1	5060784	5060886
NC_052532.1	5067245	5067384
NC_052532.1	5070840	5071070
NC_052532.1	5071169	5071413
NC_052532.1	5083996	5084310
NC_052532.1	5101666	5101845
NC_052532.1	5101921	5102037
NC_052532.1	5112962	5113136
NC_052532.1	5120050	5120228
NC_052532.1	5135392	5135594
NC_052532.1	5212959	5213170
NC_052532.1	5213189	5213418
NC_052532.1	5233638	5233830
NC_052532.1	5242685	5243175
NC_052532.1	5246499	5247096
NC_052532.1	5257004	5257104
NC_052532.1	5257230	5257367
NC_052532.1	5274786	5275143
NC_052532.1	5290982	5291257
NC_052532.1	5297517	5297789
NC_052532.1	5303926	5304245
NC_052532.1	5339475	5339582
NC_052532.1	5375687	5375805
NC_052532.1	5384126	5384433
NC_052532.1	5395249	5395363
NC_052532.1	5442591	5442697
NC_052532.1	5446781	5446901
NC_052532.1	5454267	5454485
NC_052532.1	5463590	5463708
NC_052532.1	5463754	5463918
NC_052532.1	5516432	5516534
NC_052532.1	5520693	5520813
NC_052532.1	5540914	5541301
NC_052532.1	5553995	5554114
NC_052532.1	5567065	5567317
NC_052532.1	5576622	5576723
NC_052532.1	5581127	5581723
NC_052532.1	5588972	5589208
NC_052532.1	5594668	5594795
NC_052532.1	5599335	5599556
NC_052532.1	5606056	5606164
NC_052532.1	5616530	5616800
NC_052532.1	5661574	5661679
NC_052532.1	5663562	5663740
NC_052532.1	5721914	5722159
NC_052532.1	5770170	5770273
NC_052532.1	5800335	5800469
NC_052532.1	5822580	5822759
NC_052532.1	5838405	5838514
NC_052532.1	5852015	5852141
NC_052532.1	5885112	5885225
NC_052532.1	5902465	5902565
NC_052532.1	5967605	5967705
NC_052532.1	5974610	5975070
NC_052532.1	6010032	6010270
NC_052532.1	6025032	6025249
NC_052532.1	6083331	6083436
NC_052532.1	6083493	6083684
NC_052532.1	6124013	6124185
NC_052532.1	6153238	6153511
NC_052532.1	6178597	6178717
NC_052532.1	6187003	6187155
NC_052532.1	6195057	6195353
NC_052532.1	6218056	6218193
NC_052532.1	6229630	6229756
NC_052532.1	6234049	6234170
NC_052532.1	6267878	6268058
NC_052532.1	6300236	6300393
NC_052532.1	6304241	6304342
NC_052532.1	6314187	6314580
NC_052532.1	6315150	6315255
NC_052532.1	6317704	6317903
NC_052532.1	6325377	6325714
NC_052532.1	6339772	6339983
NC_052532.1	6343044	6343333
NC_052532.1	6349032	6349233
NC_052532.1	6380895	6381074
NC_052532.1	6385378	6385606
NC_052532.1	6396296	6396430
NC_052532.1	6404912	6405123
NC_052532.1	6426197	6426379
NC_052532.1	6426812	6426981
NC_052532.1	6435775	6435929
NC_052532.1	6436294	6436519
NC_052532.1	6451524	6451652
NC_052532.1	6460260	6460360
NC_052532.1	6461579	6461775
NC_052532.1	6461794	6461937
NC_052532.1	6468085	6468270
NC_052532.1	6471322	6471613
NC_052532.1	6486514	6486694
NC_052532.1	6488339	6488558
NC_052532.1	6492037	6492331
NC_052532.1	6500501	6500767
NC_052532.1	6508978	6509100
NC_052532.1	6509721	6509865
NC_052532.1	6510020	6510355
NC_052532.1	6511115	6511477
NC_052532.1	6512177	6512328
NC_052532.1	6517448	6517657
NC_052532.1	6518563	6518754
NC_052532.1	6519062	6519167
NC_052532.1	6524299	6524508
NC_052532.1	6531636	6531747
NC_052532.1	6551827	6551996
NC_052532.1	6555484	6555667
NC_052532.1	6560884	6561139
NC_052532.1	6561825	6562071
NC_052532.1	6562494	6562748
NC_052532.1	6562832	6563347
NC_052532.1	6563473	6564083
NC_052532.1	6564184	6564287
NC_052532.1	6564394	6564537
NC_052532.1	6564917	6565017
NC_052532.1	6565701	6565849
NC_052532.1	6565943	6566145
NC_052532.1	6566341	6566716
NC_052532.1	6566794	6566901
NC_052532.1	6568903	6569382
NC_052532.1	6569392	6569559
NC_052532.1	6805163	6805271
NC_052532.1	7159508	7159625
NC_052532.1	7342980	7343178
NC_052532.1	7343528	7343754
NC_052532.1	7355682	7355893
NC_052532.1	7379710	7379814
NC_052532.1	7413010	7413166
NC_052532.1	7423384	7423738
NC_052532.1	7423873	7424007
NC_052532.1	7458557	7458706
NC_052532.1	7458821	7458962
NC_052532.1	7459247	7459363
NC_052532.1	7463508	7463621
NC_052532.1	7572347	7572458
NC_052532.1	7625962	7626068
NC_052532.1	7642127	7642236
NC_052532.1	7765057	7765199
NC_052532.1	7880814	7880933
NC_052532.1	8075724	8075826
NC_052532.1	8076309	8076411
NC_052532.1	8096557	8096661
NC_052532.1	8254561	8254672
NC_052532.1	8257699	8257806
NC_052532.1	8257825	8257929
NC_052532.1	8514968	8515186
NC_052532.1	8515241	8515474
NC_052532.1	8530157	8530268
NC_052532.1	8543719	8543827
NC_052532.1	8543843	8544066
NC_052532.1	8693322	8693892
NC_052532.1	8784556	8784694
NC_052532.1	8803838	8803956
NC_052532.1	9025504	9025629
NC_052532.1	9030046	9030212
NC_052532.1	9085112	9085225
NC_052532.1	9153507	9153620
NC_052532.1	9220934	9221183
NC_052532.1	9244450	9244606
NC_052532.1	9260136	9260249
NC_052532.1	9365527	9365699
NC_052532.1	9372436	9372542
NC_052532.1	9372959	9373166
NC_052532.1	9373376	9373481
NC_052532.1	9397441	9397547
NC_052532.1	9522217	9522493
NC_052532.1	9524251	9524514
NC_052532.1	9552720	9552883
NC_052532.1	9572187	9572349
NC_052532.1	9575763	9575900
NC_052532.1	9626696	9626848
NC_052532.1	9762116	9762218
NC_052532.1	9800600	9800721
NC_052532.1	10098891	10099030
NC_052532.1	10099050	10099158
NC_052532.1	10126751	10126888
NC_052532.1	10127675	10127834
NC_052532.1	10166421	10166536
NC_052532.1	10166637	10166753
NC_052532.1	10166774	10166958
NC_052532.1	10166999	10167112
NC_052532.1	10167141	10167261
NC_052532.1	10211392	10211520
NC_052532.1	10212548	10212852
NC_052532.1	10259627	10259727
NC_052532.1	10334830	10334931
NC_052532.1	10415503	10415649
NC_052532.1	10685158	10685322
NC_052532.1	10834868	10835080
NC_052532.1	10859490	10859592
NC_052532.1	10865065	10865180
NC_052532.1	10876051	10876155
NC_052532.1	10888418	10888518
NC_052532.1	10893319	10893421
NC_052532.1	10902898	10903076
NC_052532.1	10904773	10904897
NC_052532.1	10952180	10952304
NC_052532.1	11042930	11043032
NC_052532.1	11116802	11116916
NC_052532.1	11258012	11258112
NC_052532.1	11371639	11371742
NC_052532.1	11813762	11813882
NC_052532.1	11892095	11892289
NC_052532.1	11892296	11892400
NC_052532.1	12139615	12139735
NC_052532.1	12223216	12223352
NC_052532.1	12383896	12384338
NC_052532.1	12384403	12384656
NC_052532.1	12460813	12460916
NC_052532.1	12468657	12468825
NC_052532.1	12470244	12470351
NC_052532.1	12499878	12500554
NC_052532.1	12504333	12504437
NC_052532.1	12594660	12594808
NC_052532.1	12600978	12601174
NC_052532.1	12616601	12616830
NC_052532.1	12618290	12618645
NC_052532.1	12664387	12664617
NC_052532.1	12714526	12714945
NC_052532.1	12723599	12723774
NC_052532.1	12733031	12733554
NC_052532.1	12770061	12770202
NC_052532.1	12770249	12770607
NC_052532.1	13180749	13180878
NC_052532.1	13190780	13190884
NC_052532.1	13244812	13244919
NC_052532.1	13245105	13245223
NC_052532.1	13248476	13248624
NC_052532.1	13253504	13253639
NC_052532.1	13258744	13258898
NC_052532.1	13429645	13429852
NC_052532.1	13546911	13547079
NC_052532.1	13547192	13547297
NC_052532.1	13670788	13670940
NC_052532.1	13670976	13671084
NC_052532.1	13775110	13775394
NC_052532.1	13830310	13830456
NC_052532.1	13830457	13830585
NC_052532.1	13903897	13903998
NC_052532.1	13906556	13906722
NC_052532.1	13906847	13907029
NC_052532.1	13963095	13963213
NC_052532.1	13978561	13978762
NC_052532.1	13984304	13984405
NC_052532.1	14005694	14006039
NC_052532.1	14017430	14017530
NC_052532.1	14021011	14021251
NC_052532.1	14021530	14021893
NC_052532.1	14105446	14105554
NC_052532.1	14106083	14106184
NC_052532.1	14215795	14216009
NC_052532.1	14216010	14216466
NC_052532.1	14217010	14217248
NC_052532.1	14217282	14217458
NC_052532.1	14225504	14225679
NC_052532.1	14234243	14234473
NC_052532.1	14235114	14235322
NC_052532.1	14240140	14240240
NC_052532.1	14247211	14247374
NC_052532.1	14285332	14285526
NC_052532.1	14325665	14325921
NC_052532.1	14422954	14423250
NC_052532.1	14423555	14423790
NC_052532.1	14747715	14747928
NC_052532.1	14750410	14750527
NC_052532.1	14761293	14761405
NC_052532.1	14762168	14762397
NC_052532.1	14800638	14800745
NC_052532.1	14809306	14809445
NC_052532.1	14884168	14884283
NC_052532.1	14905775	14906021
NC_052532.1	15363321	15363466
NC_052532.1	15584795	15584982
NC_052532.1	15606181	15606342
NC_052532.1	15725397	15725499
NC_052532.1	15860371	15860486
NC_052532.1	16148201	16148365
NC_052532.1	16180115	16180230
NC_052532.1	16181637	16181751
NC_052532.1	16194936	16195059
NC_052532.1	16213542	16213687
NC_052532.1	16226441	16226600
NC_052532.1	16250561	16250813
NC_052532.1	16337341	16337499
NC_052532.1	16436150	16436264
NC_052532.1	16669015	16669124
NC_052532.1	17102207	17102363
NC_052532.1	17146005	17146188
NC_052532.1	17364673	17364827
NC_052532.1	17373400	17373698
NC_052532.1	17479067	17479274
NC_052532.1	17495593	17495796
NC_052532.1	17560218	17560328
NC_052532.1	17607231	17607355
NC_052532.1	17611716	17611849
NC_052532.1	17689212	17689345
NC_052532.1	17690985	17691176
NC_052532.1	17691412	17691959
NC_052532.1	17692860	17692960
NC_052532.1	17728977	17729150
NC_052532.1	17805497	17805611
NC_052532.1	17824257	17824621
NC_052532.1	17847126	17847258
NC_052532.1	17984989	17985111
NC_052532.1	18031768	18031888
NC_052532.1	18179912	18180051
NC_052532.1	18274286	18274438
NC_052532.1	18357554	18357654
NC_052532.1	18390158	18390321
NC_052532.1	18412392	18412536
NC_052532.1	18572051	18572177
NC_052532.1	18837216	18837336
NC_052532.1	18953288	18953403
NC_052532.1	18953521	18953628
NC_052532.1	18953759	18953959
NC_052532.1	18953979	18954174
NC_052532.1	18970803	18970932
NC_052532.1	18981960	18982557
NC_052532.1	19005674	19005856
NC_052532.1	19005980	19006090
NC_052532.1	19044128	19044255
NC_052532.1	19044958	19045066
NC_052532.1	19045906	19046010
NC_052532.1	19199129	19199279
NC_052532.1	19361755	19361957
NC_052532.1	19362545	19362649
NC_052532.1	19362662	19362886
NC_052532.1	19362951	19363267
NC_052532.1	19459775	19459893
NC_052532.1	19689770	19689890
NC_052532.1	19892284	19892387
NC_052532.1	19919339	19919453
NC_052532.1	20012267	20012431
NC_052532.1	20012471	20012602
NC_052532.1	20068554	20068665
NC_052532.1	20157431	20157579
NC_052532.1	20175084	20175225
NC_052532.1	20215228	20215373
NC_052532.1	20370887	20371183
NC_052532.1	20424788	20424895
NC_052532.1	20675606	20675734
NC_052532.1	20676296	20676469
NC_052532.1	20683343	20683457
NC_052532.1	21002923	21003604
NC_052532.1	21068243	21068506
NC_052532.1	21128144	21128278
NC_052532.1	21418273	21418425
NC_052532.1	21529279	21529388
NC_052532.1	21625012	21625132
NC_052532.1	21704307	21704540
NC_052532.1	21704573	21704683
NC_052532.1	21723437	21723537
NC_052532.1	22424294	22424715
NC_052532.1	22426823	22426928
NC_052532.1	22876870	22877125
NC_052532.1	22893122	22893226
NC_052532.1	22893240	22893498
NC_052532.1	22893763	22893886
NC_052532.1	22893967	22894080
NC_052532.1	22918633	22918769
NC_052532.1	22939012	22939176
NC_052532.1	22961999	22962262
NC_052532.1	22970848	22970993
NC_052532.1	22971776	22971969
NC_052532.1	22975049	22975190
NC_052532.1	22975310	22975481
NC_052532.1	22981906	22982333
NC_052532.1	22984051	22984169
NC_052532.1	22989652	22990201
NC_052532.1	23005256	23005407
NC_052532.1	23005933	23006112
NC_052532.1	23007545	23007679
NC_052532.1	23038804	23038909
NC_052532.1	23069467	23069571
NC_052532.1	23077794	23077954
NC_052532.1	23085830	23085946
NC_052532.1	23099009	23099204
NC_052532.1	23105191	23105514
NC_052532.1	23220020	23220150
NC_052532.1	23235277	23235385
NC_052532.1	23239419	23239714
NC_052532.1	23240008	23240150
NC_052532.1	23503972	23504073
NC_052532.1	23590247	23590364
NC_052532.1	23590445	23590573
NC_052532.1	23595635	23595791
NC_052532.1	23681459	23681596
NC_052532.1	23930107	23930229
NC_052532.1	23946061	23946195
NC_052532.1	24672517	24672865
NC_052532.1	24678878	24679101
NC_052532.1	24683973	24684074
NC_052532.1	24740552	24740747
NC_052532.1	24864671	24864946
NC_052532.1	24886363	24886513
NC_052532.1	24895979	24896080
NC_052532.1	24896562	24896854
NC_052532.1	25082701	25082807
NC_052532.1	25123356	25123460
NC_052532.1	25164403	25164534
NC_052532.1	25173772	25173896
NC_052532.1	25215064	25215168
NC_052532.1	25401802	25402462
NC_052532.1	25417776	25417900
NC_052532.1	25428363	25428485
NC_052532.1	25437798	25438162
NC_052532.1	25503316	25503867
NC_052532.1	25509217	25509318
NC_052532.1	25510293	25510495
NC_052532.1	25515198	25515416
NC_052532.1	25515443	25515718
NC_052532.1	25520702	25520804
NC_052532.1	25526611	25526724
NC_052532.1	25551046	25551211
NC_052532.1	25552162	25552422
NC_052532.1	25552432	25552877
NC_052532.1	25564977	25565174
NC_052532.1	25568196	25568321
NC_052532.1	25569517	25569651
NC_052532.1	25572634	25572746
NC_052532.1	25582179	25582383
NC_052532.1	25587328	25587558
NC_052532.1	25593065	25593399
NC_052532.1	25595139	25595470
NC_052532.1	25596535	25596664
NC_052532.1	25597057	25597593
NC_052532.1	25600082	25600472
NC_052532.1	25606612	25606793
NC_052532.1	25606798	25607102
NC_052532.1	25607124	25607283
NC_052532.1	25608584	25609373
NC_052532.1	25609602	25609874
NC_052532.1	25634328	25634430
NC_052532.1	25634463	25634579
NC_052532.1	25634591	25635379
NC_052532.1	25635929	25636526
NC_052532.1	25640728	25641097
NC_052532.1	25641281	25641797
NC_052532.1	25660086	25660584
NC_052532.1	25665094	25665307
NC_052532.1	25669638	25669757
NC_052532.1	25669805	25670732
NC_052532.1	25670773	25671130
NC_052532.1	25677119	25677408
NC_052532.1	25683030	25683186
NC_052532.1	25685548	25685721
NC_052532.1	25697889	25698055
NC_052532.1	25700855	25700968
NC_052532.1	25708771	25709374
NC_052532.1	25711930	25712127
NC_052532.1	25712314	25712460
NC_052532.1	25714353	25714672
NC_052532.1	25721340	25721468
NC_052532.1	25721623	25721961
NC_052532.1	25722648	25722748
NC_052532.1	25724023	25724131
NC_052532.1	25724407	25724764
NC_052532.1	25739776	25739941
NC_052532.1	25749566	25749771
NC_052532.1	25754217	25754544
NC_052532.1	25757283	25757387
NC_052532.1	25757677	25757939
NC_052532.1	25759289	25759418
NC_052532.1	25759471	25759572
NC_052532.1	25759862	25760229
NC_052532.1	25761738	25761841
NC_052532.1	25773821	25774128
NC_052532.1	25778923	25779028
NC_052532.1	25779040	25779146
NC_052532.1	25816499	25816914
NC_052532.1	25820043	25820519
NC_052532.1	25826285	25826835
NC_052532.1	25829517	25829650
NC_052532.1	25836018	25836118
NC_052532.1	25850612	25850712
NC_052532.1	25856732	25856960
NC_052532.1	25857861	25858270
NC_052532.1	25863849	25864153
NC_052532.1	25876060	25876248
NC_052532.1	25883393	25883765
NC_052532.1	25914464	25914821
NC_052532.1	25937266	25937772
NC_052532.1	25939693	25939814
NC_052532.1	25951286	25951396
NC_052532.1	25996155	25996269
NC_052532.1	25996778	25997483
NC_052532.1	26004196	26004320
NC_052532.1	26007703	26008072
NC_052532.1	26008137	26008241
NC_052532.1	26011576	26011686
NC_052532.1	26012428	26012566
NC_052532.1	26021516	26021960
NC_052532.1	26024095	26024201
NC_052532.1	26030748	26031348
NC_052532.1	26035836	26036689
NC_052532.1	26049323	26049462
NC_052532.1	26060367	26061263
NC_052532.1	26061427	26061537
NC_052532.1	26061566	26063271
NC_052532.1	26063397	26063517
NC_052532.1	26064423	26065088
NC_052532.1	26065530	26066177
NC_052532.1	26090104	26090499
NC_052532.1	26090956	26091313
NC_052532.1	26091723	26091858
NC_052532.1	26092208	26092442
NC_052532.1	26093511	26093618
NC_052532.1	26094082	26094339
NC_052532.1	26094364	26094818
NC_052532.1	26095169	26095274
NC_052532.1	26095320	26095815
NC_052532.1	26095820	26096108
NC_052532.1	26096110	26096674
NC_052532.1	26096694	26097029
NC_052532.1	26097856	26097992
NC_052532.1	26098036	26098259
NC_052532.1	26098444	26099034
NC_052532.1	26099129	26099459
NC_052532.1	26099965	26100444
NC_052532.1	26100454	26100884
NC_052532.1	26102287	26102434
NC_052532.1	26102611	26102821
NC_052532.1	26108980	26109408
NC_052532.1	26109479	26109880
NC_052532.1	26109936	26110339
NC_052532.1	26110638	26110811
NC_052532.1	26112416	26112557
NC_052532.1	26113470	26113697
NC_052532.1	26114415	26114535
NC_052532.1	26114537	26114813
NC_052532.1	26115748	26116003
NC_052532.1	26122750	26122914
NC_052532.1	26123523	26123691
NC_052532.1	26123769	26123893
NC_052532.1	26124494	26124827
NC_052532.1	26125728	26125917
NC_052532.1	26126127	26126251
NC_052532.1	26130547	26130938
NC_052532.1	26131379	26132066
NC_052532.1	26132375	26132736
NC_052532.1	26134204	26134522
NC_052532.1	26164699	26165003
NC_052532.1	26186206	26186373
NC_052532.1	26186374	26186496
NC_052532.1	26187040	26187308
NC_052532.1	26189717	26190051
NC_052532.1	26191939	26192198
NC_052532.1	26212201	26212680
NC_052532.1	26214393	26214679
NC_052532.1	26214891	26215002
NC_052532.1	26244509	26244905
NC_052532.1	26245139	26245518
NC_052532.1	26245955	26246630
NC_052532.1	26248761	26248885
NC_052532.1	26251862	26252046
NC_052532.1	26252486	26253023
NC_052532.1	26253676	26253831
NC_052532.1	26255486	26255882
NC_052532.1	26258305	26258442
NC_052532.1	26259951	26260082
NC_052532.1	26260186	26260656
NC_052532.1	26260954	26261792
NC_052532.1	26262355	26262736
NC_052532.1	26262922	26263195
NC_052532.1	26263225	26263401
NC_052532.1	26263614	26263922
NC_052532.1	26264147	26264592
NC_052532.1	26264934	26265086
NC_052532.1	26265886	26266170
NC_052532.1	26267007	26267140
NC_052532.1	26280136	26280273
NC_052532.1	26281190	26281671
NC_052532.1	26292275	26292376
NC_052532.1	26309846	26309963
NC_052532.1	26318925	26319459
NC_052532.1	26320366	26320688
NC_052532.1	26321056	26321485
NC_052532.1	26322738	26322896
NC_052532.1	26323137	26323293
NC_052532.1	26337036	26337143
NC_052532.1	26344810	26344938
NC_052532.1	26361166	26361336
NC_052532.1	26376099	26376212
NC_052532.1	26395009	26395164
NC_052532.1	26399094	26399215
NC_052532.1	26414593	26415208
NC_052532.1	26445288	26445392
NC_052532.1	26445394	26445572
NC_052532.1	26450411	26450570
NC_052532.1	26463260	26463361
NC_052532.1	26498758	26498878
NC_052532.1	26498902	26499015
NC_052532.1	26499021	26499132
NC_052532.1	26500027	26500387
NC_052532.1	26524697	26524843
NC_052532.1	26526865	26526968
NC_052532.1	26527166	26527484
NC_052532.1	26527550	26527671
NC_052532.1	26537426	26537785
NC_052532.1	26577751	26578045
NC_052532.1	26578133	26578287
NC_052532.1	26591234	26591558
NC_052532.1	26602115	26602347
NC_052532.1	26612862	26613262
NC_052532.1	26765745	26765856
NC_052532.1	26829785	26829907
NC_052532.1	26830923	26831427
NC_052532.1	26831575	26831850
NC_052532.1	26831980	26832108
NC_052532.1	26832109	26832869
NC_052532.1	26833077	26833248
NC_052532.1	26833311	26833870
NC_052532.1	26834514	26834670
NC_052532.1	26884453	26884640
NC_052532.1	27052270	27052413
NC_052532.1	27159496	27159611
NC_052532.1	27332109	27332280
NC_052532.1	27377566	27377717
NC_052532.1	27420450	27420688
NC_052532.1	27595811	27595923
NC_052532.1	27732054	27732234
NC_052532.1	28010728	28010832
NC_052532.1	28235624	28235734
NC_052532.1	28725132	28725275
NC_052532.1	28808529	28808647
NC_052532.1	28822153	28822300
NC_052532.1	28844230	28844436
NC_052532.1	28860206	28860337
NC_052532.1	28861546	28861767
NC_052532.1	28862499	28862677
NC_052532.1	29071223	29071448
NC_052532.1	29136736	29137008
NC_052532.1	29137925	29138096
NC_052532.1	29250215	29250351
NC_052532.1	29289526	29289632
NC_052532.1	29289643	29289893
NC_052532.1	29291779	29291899
NC_052532.1	29293213	29293486
NC_052532.1	29293488	29293588
NC_052532.1	29325110	29325432
NC_052532.1	29335987	29336159
NC_052532.1	29352194	29352441
NC_052532.1	29416288	29416461
NC_052532.1	29429860	29429982
NC_052532.1	29437089	29437351
NC_052532.1	29446304	29446523
NC_052532.1	29506374	29506542
NC_052532.1	29629342	29629455
NC_052532.1	29650588	29650728
NC_052532.1	29651695	29651800
NC_052532.1	29651849	29651962
NC_052532.1	29691818	29691935
NC_052532.1	29792344	29792452
NC_052532.1	29876173	29876299
NC_052532.1	29882536	29882732
NC_052532.1	29895305	29895439
NC_052532.1	29924759	29924932
NC_052532.1	29943622	29943741
NC_052532.1	30049487	30049642
NC_052532.1	30054643	30054813
NC_052532.1	30109609	30109807
NC_052532.1	30482052	30482160
NC_052532.1	30585305	30585442
NC_052532.1	30688178	30688860
NC_052532.1	30689510	30689800
NC_052532.1	30709835	30710115
NC_052532.1	30718467	30718836
NC_052532.1	30823841	30824179
NC_052532.1	30892539	30892656
NC_052532.1	30892709	30892813
NC_052532.1	30893318	30893457
NC_052532.1	30893578	30893766
NC_052532.1	30895855	30895975
NC_052532.1	30965273	30965381
NC_052532.1	30965452	30965556
NC_052532.1	30972062	30972163
NC_052532.1	30973535	30973678
NC_052532.1	30973799	30974640
NC_052532.1	30974641	30974876
NC_052532.1	30995057	30995165
NC_052532.1	30997510	30997687
NC_052532.1	30997695	30997867
NC_052532.1	30997870	30998511
NC_052532.1	30998541	30999148
NC_052532.1	31075027	31075258
NC_052532.1	31081613	31081736
NC_052532.1	31136588	31136752
NC_052532.1	31137561	31137747
NC_052532.1	31193316	31193426
NC_052532.1	31237550	31237672
NC_052532.1	31237679	31237905
NC_052532.1	31252045	31252183
NC_052532.1	31311156	31311260
NC_052532.1	31409731	31409835
NC_052532.1	31521880	31521994
NC_052532.1	31648818	31648929
NC_052532.1	31749577	31749723
NC_052532.1	31883306	31883494
NC_052532.1	31885784	31885928
NC_052532.1	31902215	31902336
NC_052532.1	31903476	31903609
NC_052532.1	31921869	31922027
NC_052532.1	32063259	32063359
NC_052532.1	32229411	32229522
NC_052532.1	32399636	32399828
NC_052532.1	32664677	32665315
NC_052532.1	32829457	32829571
NC_052532.1	32841518	32841627
NC_052532.1	32841699	32841813
NC_052532.1	32974294	32974473
NC_052532.1	33070162	33070270
NC_052532.1	33090504	33090612
NC_052532.1	33096073	33096241
NC_052532.1	33096323	33096466
NC_052532.1	33180445	33180769
NC_052532.1	33188018	33188139
NC_052532.1	33205315	33205441
NC_052532.1	33205628	33205814
NC_052532.1	33239609	33239721
NC_052532.1	33245068	33245179
NC_052532.1	33263285	33263413
NC_052532.1	33351743	33351854
NC_052532.1	33420318	33420492
NC_052532.1	33680611	33680777
NC_052532.1	33707494	33707623
NC_052532.1	33707793	33707958
NC_052532.1	33708015	33708122
NC_052532.1	33727622	33727984
NC_052532.1	34066354	34066560
NC_052532.1	34123647	34123764
NC_052532.1	34131978	34132154
NC_052532.1	34143069	34143349
NC_052532.1	34143680	34143936
NC_052532.1	34144893	34145104
NC_052532.1	34145508	34145673
NC_052532.1	34146863	34146990
NC_052532.1	34156436	34156663
NC_052532.1	34197504	34197604
NC_052532.1	34205389	34205540
NC_052532.1	34233732	34234001
NC_052532.1	34264969	34265183
NC_052532.1	34288424	34288536
NC_052532.1	34299193	34299305
NC_052532.1	34325498	34325730
NC_052532.1	34326703	34326823
NC_052532.1	34388942	34389155
NC_052532.1	34414878	34415002
NC_052532.1	34419078	34419328
NC_052532.1	34426812	34426935
NC_052532.1	34427616	34427716
NC_052532.1	34435007	34435136
NC_052532.1	34435392	34435551
NC_052532.1	34438846	34438968
NC_052532.1	34439149	34439293
NC_052532.1	34447238	34447348
NC_052532.1	34464843	34465105
NC_052532.1	34466266	34466378
NC_052532.1	34475400	34475500
NC_052532.1	34557125	34557245
NC_052532.1	34569975	34570098
NC_052532.1	34570165	34570305
NC_052532.1	34596525	34596652
NC_052532.1	34602114	34602349
NC_052532.1	34927457	34927764
NC_052532.1	35036189	35036290
NC_052532.1	35036494	35036602
NC_052532.1	35039659	35039851
NC_052532.1	35040269	35040518
NC_052532.1	35128774	35128919
NC_052532.1	35319035	35319180
NC_052532.1	35366340	35366447
NC_052532.1	35369207	35370488
NC_052532.1	35524509	35524726
NC_052532.1	35534987	35535251
NC_052532.1	35535327	35535477
NC_052532.1	35609404	35609508
NC_052532.1	35614275	35614403
NC_052532.1	35617650	35617765
NC_052532.1	35617833	35617973
NC_052532.1	35618082	35618201
NC_052532.1	35618244	35618522
NC_052532.1	35674652	35674773
NC_052532.1	35696443	35696557
NC_052532.1	35703724	35703928
NC_052532.1	35712790	35712947
NC_052532.1	35783500	35783609
NC_052532.1	35817705	35817814
NC_052532.1	35848868	35848969
NC_052532.1	35899114	35899251
NC_052532.1	35913031	35913240
NC_052532.1	35913812	35914029
NC_052532.1	35918555	35918685
NC_052532.1	35921172	35921281
NC_052532.1	35922770	35922891
NC_052532.1	35922961	35923163
NC_052532.1	35928357	35928506
NC_052532.1	35929055	35929209
NC_052532.1	35937392	35937706
NC_052532.1	35937810	35938402
NC_052532.1	35938454	35938584
NC_052532.1	36031466	36031572
NC_052532.1	36032760	36032923
NC_052532.1	36053930	36054059
NC_052532.1	36073813	36073980
NC_052532.1	36245397	36245607
NC_052532.1	36245658	36245793
NC_052532.1	36374582	36375015
NC_052532.1	36375363	36375473
NC_052532.1	36375521	36375710
NC_052532.1	36380143	36380437
NC_052532.1	36392403	36392583
NC_052532.1	36407247	36407417
NC_052532.1	36422173	36422314
NC_052532.1	36433861	36433962
NC_052532.1	36462835	36463088
NC_052532.1	36466082	36466194
NC_052532.1	36466464	36466615
NC_052532.1	36569548	36569648
NC_052532.1	36570681	36570905
NC_052532.1	36609276	36609411
NC_052532.1	36866714	36866901
NC_052532.1	36910738	36910981
NC_052532.1	36929859	36929981
NC_052532.1	37026220	37026423
NC_052532.1	37262769	37262883
NC_052532.1	37264271	37264389
NC_052532.1	37303142	37303298
NC_052532.1	37340567	37340690
NC_052532.1	37344464	37344649
NC_052532.1	37378816	37378927
NC_052532.1	37407265	37407419
NC_052532.1	37424158	37424264
NC_052532.1	37592577	37592694
NC_052532.1	37721365	37721541
NC_052532.1	37722447	37722680
NC_052532.1	37723327	37723528
NC_052532.1	37727388	37727647
NC_052532.1	37729703	37729804
NC_052532.1	37913472	37913581
NC_052532.1	37936815	37936988
NC_052532.1	37991292	37991402
NC_052532.1	37991409	37991561
NC_052532.1	38027875	38027981
NC_052532.1	38039110	38039223
NC_052532.1	38039242	38039405
NC_052532.1	38217999	38218105
NC_052532.1	38299458	38299562
NC_052532.1	38300084	38300215
NC_052532.1	38327358	38327472
NC_052532.1	38760422	38760557
NC_052532.1	38792169	38792289
NC_052532.1	38792341	38792450
NC_052532.1	38838227	38838365
NC_052532.1	38873858	38873999
NC_052532.1	38883394	38883504
NC_052532.1	38892892	38892996
NC_052532.1	38893315	38893436
NC_052532.1	38908924	38909114
NC_052532.1	38962672	38963261
NC_052532.1	38993378	38993506
NC_052532.1	39014783	39014903
NC_052532.1	39014907	39015181
NC_052532.1	39016515	39016892
NC_052532.1	39150274	39150408
NC_052532.1	39318596	39318735
NC_052532.1	39457675	39457893
NC_052532.1	39544438	39544538
NC_052532.1	39544624	39544902
NC_052532.1	39545378	39545945
NC_052532.1	39546968	39547287
NC_052532.1	39654606	39654827
NC_052532.1	39655120	39655244
NC_052532.1	39655486	39655590
NC_052532.1	39655706	39655914
NC_052532.1	39656286	39656499
NC_052532.1	39664123	39664224
NC_052532.1	39679967	39680088
NC_052532.1	39680303	39680421
NC_052532.1	39686985	39687275
NC_052532.1	39694402	39694520
NC_052532.1	39705365	39705606
NC_052532.1	39716438	39716558
NC_052532.1	39734791	39734955
NC_052532.1	39737145	39737249
NC_052532.1	39777698	39777825
NC_052532.1	39900232	39900347
NC_052532.1	39985409	39985535
NC_052532.1	39995131	39995327
NC_052532.1	40007877	40008070
NC_052532.1	40036224	40036446
NC_052532.1	40058631	40058792
NC_052532.1	40088957	40089067
NC_052532.1	40123070	40123198
NC_052532.1	40133307	40133503
NC_052532.1	40292417	40292563
NC_052532.1	40297481	40297600
NC_052532.1	40300083	40300198
NC_052532.1	40302311	40302451
NC_052532.1	40345179	40345404
NC_052532.1	40345416	40345689
NC_052532.1	40582144	40582269
NC_052532.1	41056513	41056799
NC_052532.1	41153323	41153445
NC_052532.1	41307616	41307724
NC_052532.1	41307979	41308106
NC_052532.1	41388471	41388671
NC_052532.1	41514730	41515000
NC_052532.1	41701801	41702085
NC_052532.1	41711587	41711717
NC_052532.1	41749828	41749930
NC_052532.1	41844510	41844613
NC_052532.1	41868958	41869280
NC_052532.1	41870341	41870449
NC_052532.1	41871826	41872113
NC_052532.1	41889656	41889771
NC_052532.1	41917218	41917349
NC_052532.1	41937375	41937482
NC_052532.1	41942666	41943128
NC_052532.1	41980086	41980269
NC_052532.1	41997213	41997384
NC_052532.1	41998811	41998911
NC_052532.1	42101727	42101881
NC_052532.1	42211018	42211158
NC_052532.1	42564397	42564573
NC_052532.1	42564633	42564871
NC_052532.1	42616954	42617063
NC_052532.1	43002495	43002635
NC_052532.1	43045574	43045701
NC_052532.1	43101111	43101248
NC_052532.1	43194179	43194355
NC_052532.1	43292059	43292214
NC_052532.1	43301716	43301827
NC_052532.1	43330598	43330698
NC_052532.1	43340524	43340764
NC_052532.1	43343379	43343716
NC_052532.1	43345525	43345627
NC_052532.1	43346300	43346408
NC_052532.1	43444900	43445078
NC_052532.1	43445161	43445548
NC_052532.1	43445615	43445718
NC_052532.1	43446002	43446227
NC_052532.1	43450494	43450752
NC_052532.1	43469552	43469797
NC_052532.1	43470686	43470812
NC_052532.1	43596316	43596555
NC_052532.1	43617347	43617450
NC_052532.1	43688644	43688754
NC_052532.1	43693848	43693979
NC_052532.1	43739811	43739934
NC_052532.1	43740031	43740145
NC_052532.1	43740164	43740277
NC_052532.1	43740433	43740614
NC_052532.1	43740762	43740882
NC_052532.1	43740885	43741037
NC_052532.1	43741106	43741210
NC_052532.1	43834738	43834895
NC_052532.1	43835101	43835277
NC_052532.1	44070226	44070328
NC_052532.1	44112317	44112617
NC_052532.1	44128638	44128782
NC_052532.1	44259724	44259826
NC_052532.1	44371554	44371724
NC_052532.1	44371750	44372057
NC_052532.1	44450786	44450888
NC_052532.1	44451094	44451528
NC_052532.1	44451858	44452203
NC_052532.1	44452282	44452438
NC_052532.1	44567691	44567825
NC_052532.1	44717759	44717865
NC_052532.1	44889663	44889792
NC_052532.1	44895715	44895905
NC_052532.1	44896188	44896476
NC_052532.1	44897349	44897530
NC_052532.1	44978615	44978715
NC_052532.1	44982258	44982571
NC_052532.1	45038343	45038483
NC_052532.1	45041587	45041712
NC_052532.1	45081801	45081928
NC_052532.1	45342735	45342837
NC_052532.1	45395760	45396049
NC_052532.1	45513670	45513785
NC_052532.1	45521175	45521315
NC_052532.1	45608057	45608180
NC_052532.1	45626486	45626603
NC_052532.1	45709022	45709154
NC_052532.1	45709372	45709486
NC_052532.1	45713100	45713285
NC_052532.1	45783562	45783697
NC_052532.1	45801779	45801909
NC_052532.1	45802549	45802704
NC_052532.1	45802855	45803079
NC_052532.1	45812064	45812196
NC_052532.1	45819043	45819298
NC_052532.1	45840827	45840977
NC_052532.1	45841026	45841437
NC_052532.1	45842027	45842484
NC_052532.1	46144561	46144793
NC_052532.1	46157821	46158016
NC_052532.1	46175330	46175562
NC_052532.1	46188770	46188925
NC_052532.1	46206005	46206237
NC_052532.1	46301788	46302057
NC_052532.1	46307897	46308012
NC_052532.1	46309759	46310206
NC_052532.1	46354927	46355271
NC_052532.1	46356115	46356250
NC_052532.1	46357480	46357592
NC_052532.1	46362041	46362383
NC_052532.1	46372539	46372707
NC_052532.1	46376690	46376877
NC_052532.1	46377312	46377515
NC_052532.1	46378775	46378946
NC_052532.1	46379847	46380090
NC_052532.1	46426610	46426948
NC_052532.1	46438101	46438388
NC_052532.1	46446470	46446592
NC_052532.1	46454657	46454984
NC_052532.1	46522555	46522919
NC_052532.1	46539063	46539193
NC_052532.1	46550791	46550897
NC_052532.1	46559649	46559784
NC_052532.1	46559903	46560210
NC_052532.1	46581638	46581796
NC_052532.1	46601379	46601564
NC_052532.1	46662387	46662583
NC_052532.1	46731593	46731695
NC_052532.1	46743656	46743775
NC_052532.1	46801556	46801731
NC_052532.1	46802071	46802180
NC_052532.1	46837148	46837286
NC_052532.1	46848173	46848274
NC_052532.1	46955056	46955168
NC_052532.1	46996127	46996473
NC_052532.1	46996560	46996921
NC_052532.1	47585937	47586141
NC_052532.1	47588309	47588526
NC_052532.1	47625013	47625159
NC_052532.1	47638239	47638466
NC_052532.1	47846200	47846305
NC_052532.1	47853617	47853745
NC_052532.1	47866293	47866505
NC_052532.1	47869479	47869579
NC_052532.1	47871236	47871364
NC_052532.1	47871365	47871712
NC_052532.1	47885950	47886216
NC_052532.1	47888058	47888214
NC_052532.1	48108666	48108890
NC_052532.1	48112843	48112989
NC_052532.1	48117858	48118052
NC_052532.1	48118973	48119167
NC_052532.1	48127845	48128069
NC_052532.1	48130143	48130337
NC_052532.1	48142701	48142871
NC_052532.1	48143408	48143554
NC_052532.1	48145706	48145863
NC_052532.1	48158885	48159079
NC_052532.1	48162583	48162777
NC_052532.1	48169487	48169860
NC_052532.1	48178504	48178728
NC_052532.1	48179820	48180014
NC_052532.1	48181351	48181575
NC_052532.1	48194383	48194607
NC_052532.1	48195100	48195246
NC_052532.1	48200635	48200859
NC_052532.1	48201359	48201505
NC_052532.1	48210798	48211022
NC_052532.1	48211558	48211661
NC_052532.1	48213344	48213538
NC_052532.1	48214402	48214596
NC_052532.1	48216265	48216411
NC_052532.1	48216889	48217113
NC_052532.1	48349496	48349606
NC_052532.1	48505400	48505518
NC_052532.1	48506904	48507007
NC_052532.1	48510322	48510649
NC_052532.1	48510680	48510811
NC_052532.1	48534102	48534218
NC_052532.1	48600086	48600191
NC_052532.1	48627096	48627278
NC_052532.1	48627579	48627705
NC_052532.1	48646797	48646919
NC_052532.1	48675928	48676039
NC_052532.1	48733542	48733644
NC_052532.1	48756154	48756394
NC_052532.1	48781280	48781400
NC_052532.1	48908225	48908342
NC_052532.1	48989333	48989436
NC_052532.1	49139335	49139505
NC_052532.1	49139862	49140014
NC_052532.1	49140048	49140294
NC_052532.1	49140330	49140518
NC_052532.1	49144417	49144527
NC_052532.1	49146465	49146745
NC_052532.1	49154910	49155024
NC_052532.1	49166419	49166637
NC_052532.1	49181803	49182053
NC_052532.1	49190411	49190573
NC_052532.1	49191083	49191183
NC_052532.1	49296489	49296639
NC_052532.1	49317680	49317792
NC_052532.1	49326958	49327072
NC_052532.1	49335040	49335150
NC_052532.1	49354814	49354928
NC_052532.1	49356239	49356365
NC_052532.1	49358659	49358907
NC_052532.1	49361121	49361221
NC_052532.1	49386497	49386602
NC_052532.1	49391714	49391938
NC_052532.1	49424134	49424286
NC_052532.1	49429141	49429435
NC_052532.1	49430296	49430411
NC_052532.1	49431059	49431166
NC_052532.1	49681756	49681883
NC_052532.1	49702741	49702881
NC_052532.1	49702893	49703064
NC_052532.1	49724866	49724991
NC_052532.1	49745897	49746087
NC_052532.1	49817729	49817916
NC_052532.1	49841530	49841630
NC_052532.1	49875463	49875604
NC_052532.1	50021881	50022008
NC_052532.1	50101268	50101375
NC_052532.1	50146486	50146594
NC_052532.1	50150240	50150412
NC_052532.1	50151421	50151542
NC_052532.1	50156349	50156533
NC_052532.1	50156558	50156705
NC_052532.1	50158777	50158881
NC_052532.1	50159008	50159556
NC_052532.1	50163263	50163451
NC_052532.1	50165885	50165996
NC_052532.1	50166215	50166382
NC_052532.1	50171983	50172097
NC_052532.1	50174090	50174273
NC_052532.1	50176567	50176702
NC_052532.1	50184838	50185026
NC_052532.1	50190904	50191040
NC_052532.1	50191186	50191557
NC_052532.1	50191627	50191991
NC_052532.1	50192135	50192511
NC_052532.1	50197644	50197889
NC_052532.1	50203158	50203270
NC_052532.1	50248243	50248399
NC_052532.1	50266417	50266531
NC_052532.1	50459385	50459614
NC_052532.1	50460388	50460507
NC_052532.1	50468679	50468804
NC_052532.1	50610765	50610886
NC_052532.1	50639975	50640076
NC_052532.1	50674003	50674106
NC_052532.1	50759796	50759946
NC_052532.1	50770575	50770758
NC_052532.1	50862953	50863131
NC_052532.1	50927128	50927230
NC_052532.1	50927707	50927814
NC_052532.1	50928134	50928260
NC_052532.1	50928285	50928524
NC_052532.1	50929289	50929515
NC_052532.1	50929618	50929871
NC_052532.1	50930665	50930822
NC_052532.1	50931044	50931284
NC_052532.1	50933309	50933463
NC_052532.1	50933545	50933712
NC_052532.1	50936418	50936553
NC_052532.1	50944250	50944351
NC_052532.1	50947155	50947257
NC_052532.1	50989149	50989275
NC_052532.1	51015687	51015795
NC_052532.1	51083664	51083825
NC_052532.1	51088160	51088355
NC_052532.1	51089582	51089712
NC_052532.1	51254380	51254483
NC_052532.1	51319117	51319409
NC_052532.1	51362948	51363050
NC_052532.1	51364591	51364739
NC_052532.1	51381698	51381826
NC_052532.1	51651270	51651383
NC_052532.1	51684131	51684245
NC_052532.1	51690500	51690600
NC_052532.1	51694145	51694432
NC_052532.1	51694633	51694941
NC_052532.1	51696366	51696578
NC_052532.1	51698909	51699059
NC_052532.1	51737332	51737446
NC_052532.1	51740248	51740397
NC_052532.1	51826363	51826465
NC_052532.1	51841341	51841451
NC_052532.1	51936431	51936561
NC_052532.1	51937807	51938070
NC_052532.1	51945783	51946029
NC_052532.1	51979534	51979689
NC_052532.1	52001849	52002053
NC_052532.1	52006243	52006360
NC_052532.1	52009758	52010116
NC_052532.1	52010862	52010983
NC_052532.1	52011103	52011283
NC_052532.1	52011451	52011559
NC_052532.1	52011601	52011707
NC_052532.1	52015077	52015257
NC_052532.1	52015314	52015430
NC_052532.1	52015959	52016103
NC_052532.1	52017010	52017134
NC_052532.1	52021099	52021371
NC_052532.1	52021753	52022012
NC_052532.1	52022064	52022226
NC_052532.1	52024447	52024739
NC_052532.1	52026870	52027031
NC_052532.1	52027057	52027329
NC_052532.1	52029667	52029818
NC_052532.1	52030713	52030814
NC_052532.1	52031857	52032028
NC_052532.1	52037068	52037374
NC_052532.1	52085301	52085414
NC_052532.1	52229023	52229156
NC_052532.1	52258759	52258959
NC_052532.1	52583139	52583255
NC_052532.1	52690547	52690647
NC_052532.1	52893593	52893695
NC_052532.1	53137029	53137249
NC_052532.1	53373522	53373644
NC_052532.1	53380849	53380984
NC_052532.1	53448614	53448725
NC_052532.1	53450032	53450217
NC_052532.1	53453382	53453558
NC_052532.1	53590991	53591254
NC_052532.1	53704760	53704870
NC_052532.1	53710617	53710833
NC_052532.1	53714950	53715249
NC_052532.1	53716436	53716538
NC_052532.1	53722096	53722247
NC_052532.1	53734534	53734752
NC_052532.1	53755569	53755671
NC_052532.1	53763242	53763378
NC_052532.1	53797332	53797525
NC_052532.1	53798946	53799141
NC_052532.1	53802792	53802906
NC_052532.1	53810730	53811039
NC_052532.1	53822099	53822242
NC_052532.1	53849239	53849581
NC_052532.1	53850064	53850167
NC_052532.1	53871761	53872190
NC_052532.1	53874051	53874453
NC_052532.1	53875091	53875401
NC_052532.1	53887548	53887861
NC_052532.1	53904447	53904790
NC_052532.1	53904793	53905084
NC_052532.1	53986965	53987070
NC_052532.1	54003371	54003547
NC_052532.1	54004719	54004847
NC_052532.1	54009245	54009469
NC_052532.1	54019683	54019812
NC_052532.1	54041912	54042062
NC_052532.1	54113011	54113155
NC_052532.1	54147545	54147715
NC_052532.1	54156668	54156771
NC_052532.1	54156785	54156892
NC_052532.1	54157804	54157917
NC_052532.1	54430752	54430910
NC_052532.1	54434413	54434520
NC_052532.1	54682573	54682784
NC_052532.1	54696663	54696874
NC_052532.1	54705983	54706100
NC_052532.1	54714333	54714563
NC_052532.1	54718311	54718532
NC_052532.1	54720157	54720258
NC_052532.1	54759594	54759694
NC_052532.1	54908300	54908465
NC_052532.1	54911722	54911826
NC_052532.1	54931318	54931556
NC_052532.1	54938047	54938191
NC_052532.1	54938424	54938574
NC_052532.1	54945881	54945992
NC_052532.1	54947854	54947982
NC_052532.1	54961127	54961501
NC_052532.1	54981952	54982340
NC_052532.1	54982342	54982507
NC_052532.1	54991860	54991962
NC_052532.1	54996068	54996315
NC_052532.1	55003550	55003955
NC_052532.1	55038958	55039493
NC_052532.1	55041576	55041698
NC_052532.1	55050945	55051047
NC_052532.1	55052960	55053095
NC_052532.1	55053271	55053378
NC_052532.1	55060588	55060804
NC_052532.1	55065286	55065457
NC_052532.1	55068285	55068604
NC_052532.1	55093570	55093753
NC_052532.1	55099993	55100679
NC_052532.1	55103655	55103785
NC_052532.1	55108750	55109158
NC_052532.1	55110305	55110444
NC_052532.1	55110515	55110674
NC_052532.1	55116729	55116864
NC_052532.1	55116890	55117118
NC_052532.1	55118113	55118261
NC_052532.1	55118276	55118749
NC_052532.1	55182869	55183014
NC_052532.1	55186993	55187093
NC_052532.1	55198288	55198414
NC_052532.1	55207457	55207583
NC_052532.1	55207592	55207718
NC_052532.1	55254489	55254600
NC_052532.1	55254672	55254824
NC_052532.1	55310572	55310672
NC_052532.1	55311384	55311491
NC_052532.1	55314900	55315032
NC_052532.1	55325297	55325469
NC_052532.1	55326136	55326641
NC_052532.1	55339109	55339273
NC_052532.1	55365183	55365398
NC_052532.1	55378490	55378614
NC_052532.1	55382159	55382301
NC_052532.1	55382539	55382769
NC_052532.1	55554342	55554483
NC_052532.1	55554696	55554816
NC_052532.1	55678062	55678226
NC_052532.1	55705079	55705215
NC_052532.1	55714338	55714500
NC_052532.1	55804771	55804910
NC_052532.1	55834725	55834842
NC_052532.1	55837342	55837469
NC_052532.1	55838880	55839083
NC_052532.1	55882334	55882437
NC_052532.1	55897804	55897912
NC_052532.1	55919633	55919744
NC_052532.1	55952751	55953067
NC_052532.1	55967201	55967331
NC_052532.1	55972845	55972964
NC_052532.1	56022436	56022562
NC_052532.1	56066151	56066265
NC_052532.1	56066347	56066461
NC_052532.1	56106554	56106780
NC_052532.1	56106847	56106981
NC_052532.1	56124350	56124452
NC_052532.1	56129284	56129403
NC_052532.1	56133181	56133289
NC_052532.1	56167311	56167475
NC_052532.1	56185325	56185518
NC_052532.1	56186478	56186704
NC_052532.1	56187554	56187773
NC_052532.1	56189832	56189980
NC_052532.1	56190991	56191155
NC_052532.1	56196091	56196223
NC_052532.1	56197005	56197268
NC_052532.1	56199233	56199781
NC_052532.1	56348740	56348967
NC_052532.1	56354749	56354859
NC_052532.1	56460867	56460968
NC_052532.1	56579427	56579557
NC_052532.1	56680013	56680121
NC_052532.1	56717347	56717515
NC_052532.1	56717520	56717684
NC_052532.1	56726921	56727049
NC_052532.1	56743698	56743862
NC_052532.1	56746702	56746806
NC_052532.1	56826103	56826249
NC_052532.1	56827682	56827821
NC_052532.1	56828640	56828741
NC_052532.1	56964887	56965124
NC_052532.1	56970496	56970597
NC_052532.1	56972525	56972654
NC_052532.1	56991523	56991920
NC_052532.1	56994871	56995088
NC_052532.1	57005171	57005305
NC_052532.1	57078720	57078829
NC_052532.1	57080594	57080725
NC_052532.1	57206607	57206715
NC_052532.1	57250871	57251046
NC_052532.1	57290693	57290968
NC_052532.1	57587314	57587632
NC_052532.1	57603047	57603287
NC_052532.1	57763811	57763916
NC_052532.1	57978902	57979042
NC_052532.1	58284746	58284852
NC_052532.1	58329074	58329190
NC_052532.1	58335073	58335185
NC_052532.1	58703065	58703328
NC_052532.1	58717924	58718244
NC_052532.1	58827253	58827696
NC_052532.1	58860300	58860400
NC_052532.1	58983669	58983790
NC_052532.1	59126655	59126756
NC_052532.1	59138929	59139090
NC_052532.1	59151955	59152268
NC_052532.1	59153110	59153328
NC_052532.1	59202204	59202304
NC_052532.1	59553842	59554034
NC_052532.1	59613698	59613809
NC_052532.1	59645430	59645540
NC_052532.1	59662960	59663215
NC_052532.1	59705074	59705176
NC_052532.1	59839529	59839723
NC_052532.1	59860075	59860275
NC_052532.1	59879742	59879852
NC_052532.1	60116414	60116751
NC_052532.1	60150305	60150564
NC_052532.1	60152447	60152593
NC_052532.1	60152651	60152758
NC_052532.1	60286973	60287332
NC_052532.1	60287451	60287577
NC_052532.1	60316167	60316286
NC_052532.1	60528105	60528232
NC_052532.1	60528776	60528959
NC_052532.1	60547166	60547287
NC_052532.1	60551547	60551894
NC_052532.1	60553715	60553818
NC_052532.1	60559116	60559238
NC_052532.1	60565961	60566072
NC_052532.1	60582326	60582496
NC_052532.1	60584642	60584775
NC_052532.1	60589379	60589813
NC_052532.1	60591336	60591460
NC_052532.1	60778393	60778502
NC_052532.1	60795740	60795912
NC_052532.1	60824243	60824394
NC_052532.1	60897303	60897443
NC_052532.1	60933927	60934054
NC_052532.1	60934089	60934236
NC_052532.1	60940186	60940299
NC_052532.1	60941183	60941292
NC_052532.1	60942697	60942813
NC_052532.1	60943174	60943326
NC_052532.1	60943473	60943773
NC_052532.1	60975793	60975927
NC_052532.1	60977510	60977729
NC_052532.1	61021938	61022191
NC_052532.1	61026034	61026248
NC_052532.1	61076364	61076478
NC_052532.1	61181553	61181693
NC_052532.1	61203060	61203173
NC_052532.1	61231308	61231476
NC_052532.1	61259604	61259713
NC_052532.1	61263648	61263788
NC_052532.1	61458258	61458412
NC_052532.1	61511060	61511309
NC_052532.1	61511507	61511753
NC_052532.1	61551465	61551569
NC_052532.1	61562110	61562318
NC_052532.1	61577838	61578006
NC_052532.1	61578039	61578141
NC_052532.1	61585865	61586102
NC_052532.1	61607213	61607465
NC_052532.1	61607991	61608180
NC_052532.1	61628140	61628276
NC_052532.1	61631343	61631456
NC_052532.1	61639351	61639464
NC_052532.1	61639939	61640083
NC_052532.1	61650939	61651089
NC_052532.1	61657405	61657510
NC_052532.1	61657554	61657771
NC_052532.1	61658998	61659114
NC_052532.1	61661525	61661682
NC_052532.1	61664092	61664242
NC_052532.1	61664258	61664387
NC_052532.1	61746373	61746486
NC_052532.1	61752158	61752305
NC_052532.1	61752765	61752921
NC_052532.1	61761586	61761772
NC_052532.1	61799290	61799395
NC_052532.1	61813854	61813968
NC_052532.1	61814215	61814345
NC_052532.1	61823609	61823737
NC_052532.1	61833370	61833575
NC_052532.1	61839501	61839732
NC_052532.1	61930318	61930442
NC_052532.1	61958475	61958631
NC_052532.1	61991286	61991408
NC_052532.1	61994811	61994939
NC_052532.1	62154289	62154393
NC_052532.1	62280490	62280650
NC_052532.1	62330786	62331172
NC_052532.1	62358357	62358476
NC_052532.1	62421399	62421597
NC_052532.1	62421996	62422157
NC_052532.1	62513926	62514100
NC_052532.1	62754492	62754752
NC_052532.1	62891582	62891716
NC_052532.1	62925502	62925692
NC_052532.1	62971141	62971332
NC_052532.1	63035387	63035513
NC_052532.1	63211759	63212394
NC_052532.1	63217358	63217546
NC_052532.1	63223158	63223326
NC_052532.1	63235799	63236081
NC_052532.1	63236376	63236585
NC_052532.1	63242504	63242674
NC_052532.1	63267360	63267816
NC_052532.1	63270853	63271119
NC_052532.1	63351684	63351796
NC_052532.1	63358501	63358611
NC_052532.1	63366811	63366982
NC_052532.1	63367157	63367741
NC_052532.1	63395403	63395554
NC_052532.1	63396431	63397125
NC_052532.1	63406404	63406612
NC_052532.1	63407218	63407508
NC_052532.1	63408028	63408232
NC_052532.1	63411804	63412037
NC_052532.1	63412301	63412420
NC_052532.1	63413886	63414158
NC_052532.1	63419720	63419896
NC_052532.1	63420077	63420203
NC_052532.1	63421882	63422130
NC_052532.1	63422403	63422569
NC_052532.1	63423674	63424114
NC_052532.1	63424154	63424529
NC_052532.1	63430010	63430182
NC_052532.1	63430206	63430308
NC_052532.1	63432310	63432525
NC_052532.1	63443857	63444102
NC_052532.1	63457436	63457668
NC_052532.1	63461564	63461689
NC_052532.1	63466464	63466702
NC_052532.1	63467262	63467495
NC_052532.1	63468654	63468786
NC_052532.1	63468812	63469209
NC_052532.1	63469256	63469441
NC_052532.1	63470136	63470243
NC_052532.1	63470860	63471239
NC_052532.1	63471369	63471896
NC_052532.1	63471936	63472218
NC_052532.1	63472723	63473198
NC_052532.1	63473297	63473757
NC_052532.1	63473801	63473907
NC_052532.1	63495358	63495507
NC_052532.1	63495556	63495724
NC_052532.1	63501936	63502196
NC_052532.1	63518400	63519383
NC_052532.1	63528466	63528583
NC_052532.1	63529096	63529206
NC_052532.1	63535532	63535636
NC_052532.1	63540670	63540781
NC_052532.1	63541058	63541646
NC_052532.1	63553540	63553860
NC_052532.1	63554044	63554315
NC_052532.1	63555144	63555914
NC_052532.1	63589696	63589825
NC_052532.1	63591198	63591374
NC_052532.1	63591515	63591678
NC_052532.1	63591758	63592256
NC_052532.1	63594127	63594411
NC_052532.1	63596826	63596964
NC_052532.1	63608979	63609328
NC_052532.1	63609483	63609636
NC_052532.1	63626078	63626259
NC_052532.1	63641262	63641430
NC_052532.1	63661467	63662009
NC_052532.1	63662123	63662224
NC_052532.1	63662239	63662409
NC_052532.1	63662441	63662623
NC_052532.1	63682866	63682967
NC_052532.1	63703272	63703383
NC_052532.1	63719833	63720252
NC_052532.1	63726980	63727083
NC_052532.1	63735115	63735347
NC_052532.1	63747284	63748103
NC_052532.1	63772865	63773023
NC_052532.1	63786350	63786461
NC_052532.1	63793183	63793297
NC_052532.1	63820298	63820517
NC_052532.1	63827369	63828367
NC_052532.1	63833416	63833783
NC_052532.1	63836768	63836903
NC_052532.1	63838041	63838240
NC_052532.1	63862805	63863027
NC_052532.1	63876699	63876908
NC_052532.1	63889697	63889947
NC_052532.1	63902520	63902747
NC_052532.1	63924640	63924838
NC_052532.1	63935179	63935282
NC_052532.1	63942749	63943102
NC_052532.1	63996151	63996257
NC_052532.1	64015017	64015133
NC_052532.1	64542576	64542768
NC_052532.1	64549707	64549959
NC_052532.1	64562067	64562318
NC_052532.1	64577062	64577186
NC_052532.1	64577693	64577793
NC_052532.1	64617793	64617914
NC_052532.1	64618389	64618598
NC_052532.1	64622969	64623070
NC_052532.1	64641541	64641705
NC_052532.1	64641876	64642084
NC_052532.1	64643403	64643573
NC_052532.1	64644229	64644509
NC_052532.1	64645189	64645364
NC_052532.1	64755051	64755170
NC_052532.1	64769367	64769473
NC_052532.1	64806145	64806600
NC_052532.1	64954430	64954543
NC_052532.1	65185601	65185823
NC_052532.1	65256977	65257089
NC_052532.1	65358611	65358729
NC_052532.1	65406181	65406303
NC_052532.1	65493675	65493907
NC_052532.1	65506062	65506173
NC_052532.1	65508471	65508639
NC_052532.1	65514189	65514353
NC_052532.1	65521967	65522246
NC_052532.1	65552690	65552853
NC_052532.1	65582990	65583118
NC_052532.1	65597114	65597218
NC_052532.1	65597552	65597746
NC_052532.1	65600570	65600741
NC_052532.1	65602927	65603072
NC_052532.1	65605229	65605424
NC_052532.1	65625452	65625563
NC_052532.1	65626524	65626672
NC_052532.1	65643225	65643504
NC_052532.1	65648779	65648985
NC_052532.1	65656167	65656268
NC_052532.1	65656888	65657140
NC_052532.1	65658038	65658201
NC_052532.1	65671693	65671814
NC_052532.1	65671916	65672107
NC_052532.1	65682257	65682398
NC_052532.1	65687614	65687774
NC_052532.1	65691018	65691336
NC_052532.1	65707771	65707918
NC_052532.1	65714937	65715043
NC_052532.1	65730294	65730398
NC_052532.1	65730565	65730682
NC_052532.1	65734541	65734868
NC_052532.1	65741076	65741275
NC_052532.1	65743395	65743506
NC_052532.1	65746441	65746637
NC_052532.1	65746885	65747278
NC_052532.1	65748788	65749001
NC_052532.1	65758909	65759260
NC_052532.1	65759793	65759963
NC_052532.1	65799168	65799349
NC_052532.1	65802481	65802636
NC_052532.1	65812470	65812717
NC_052532.1	65812790	65812914
NC_052532.1	65812915	65813195
NC_052532.1	65813749	65813944
NC_052532.1	65816925	65817070
NC_052532.1	65817081	65817536
NC_052532.1	65822954	65823228
NC_052532.1	65825260	65825365
NC_052532.1	65850287	65850404
NC_052532.1	65850413	65850726
NC_052532.1	65867275	65867378
NC_052532.1	65869211	65869333
NC_052532.1	65870967	65871101
NC_052532.1	65875669	65875991
NC_052532.1	65887407	65887532
NC_052532.1	65893273	65893700
NC_052532.1	65900188	65900735
NC_052532.1	65915428	65915660
NC_052532.1	65919356	65919544
NC_052532.1	65919728	65919913
NC_052532.1	65939707	65939845
NC_052532.1	65955341	65955469
NC_052532.1	65967306	65967451
NC_052532.1	65971161	65971272
NC_052532.1	65971454	65971664
NC_052532.1	65972725	65973238
NC_052532.1	65977779	65978108
NC_052532.1	65979170	65979349
NC_052532.1	65986075	65986399
NC_052532.1	65986493	65986713
NC_052532.1	65986860	65987019
NC_052532.1	65990137	65990278
NC_052532.1	66003995	66004138
NC_052532.1	66008294	66008426
NC_052532.1	66011821	66011922
NC_052532.1	66012025	66012230
NC_052532.1	66017312	66017574
NC_052532.1	66022855	66023060
NC_052532.1	66026241	66026482
NC_052532.1	66044345	66044541
NC_052532.1	66049296	66049585
NC_052532.1	66049604	66049782
NC_052532.1	66050287	66050415
NC_052532.1	66050789	66050948
NC_052532.1	66053359	66053474
NC_052532.1	66066503	66066931
NC_052532.1	66067226	66067332
NC_052532.1	66067633	66067810
NC_052532.1	66069818	66070055
NC_052532.1	66072373	66072493
NC_052532.1	66076421	66076588
NC_052532.1	66081097	66081198
NC_052532.1	66091273	66091707
NC_052532.1	66106159	66106361
NC_052532.1	66107432	66107826
NC_052532.1	66113110	66113210
NC_052532.1	66116151	66116353
NC_052532.1	66125683	66126110
NC_052532.1	66127681	66127850
NC_052532.1	66140476	66140746
NC_052532.1	66141875	66142021
NC_052532.1	66148552	66148744
NC_052532.1	66154385	66154686
NC_052532.1	66171914	66172014
NC_052532.1	66172036	66172162
NC_052532.1	66173357	66173530
NC_052532.1	66181934	66182080
NC_052532.1	66183822	66184041
NC_052532.1	66187293	66187439
NC_052532.1	66196108	66196314
NC_052532.1	66196930	66197419
NC_052532.1	66199932	66200224
NC_052532.1	66200231	66200726
NC_052532.1	66203143	66203287
NC_052532.1	66216175	66216597
NC_052532.1	66217035	66217154
NC_052532.1	66223595	66223827
NC_052532.1	66224929	66225353
NC_052532.1	66227760	66227925
NC_052532.1	66229088	66229477
NC_052532.1	66229926	66230170
NC_052532.1	66238910	66239160
NC_052532.1	66240514	66240875
NC_052532.1	66243766	66243954
NC_052532.1	66244664	66244881
NC_052532.1	66258514	66258644
NC_052532.1	66262455	66262634
NC_052532.1	66262750	66262891
NC_052532.1	66274163	66274277
NC_052532.1	66283136	66283474
NC_052532.1	66302196	66302322
NC_052532.1	66313151	66313528
NC_052532.1	66317552	66317673
NC_052532.1	66330966	66331075
NC_052532.1	66347078	66347453
NC_052532.1	66352171	66352650
NC_052532.1	66365113	66365519
NC_052532.1	66383799	66383927
NC_052532.1	66386013	66386409
NC_052532.1	66434798	66434902
NC_052532.1	66447363	66447476
NC_052532.1	66448110	66448279
NC_052532.1	66456327	66456561
NC_052532.1	66458871	66459051
NC_052532.1	66467186	66467311
NC_052532.1	66478333	66478830
NC_052532.1	66496338	66496467
NC_052532.1	66514211	66514328
NC_052532.1	66567073	66567329
NC_052532.1	66568164	66568427
NC_052532.1	66571150	66571402
NC_052532.1	66581291	66581579
NC_052532.1	66590172	66590398
NC_052532.1	66593986	66594133
NC_052532.1	66595798	66596147
NC_052532.1	66615844	66616066
NC_052532.1	66616232	66616379
NC_052532.1	66656703	66657014
NC_052532.1	67031592	67031705
NC_052532.1	67125417	67125548
NC_052532.1	67263857	67264064
NC_052532.1	67267080	67267420
NC_052532.1	67272654	67272802
NC_052532.1	67278517	67278645
NC_052532.1	67653205	67653318
NC_052532.1	67670718	67670861
NC_052532.1	67670985	67671089
NC_052532.1	67727611	67727730
NC_052532.1	67742399	67742521
NC_052532.1	67742537	67742696
NC_052532.1	67746766	67746867
NC_052532.1	67795325	67795438
NC_052532.1	67866955	67867062
NC_052532.1	67928464	67928616
NC_052532.1	68496245	68496422
NC_052532.1	68502944	68503270
NC_052532.1	68660193	68660419
NC_052532.1	68713872	68713972
NC_052532.1	68714489	68714755
NC_052532.1	68729760	68730034
NC_052532.1	68732812	68732978
NC_052532.1	68740065	68740168
NC_052532.1	68753538	68753676
NC_052532.1	68793528	68793659
NC_052532.1	68856641	68856834
NC_052532.1	68857026	68857315
NC_052532.1	68895212	68895429
NC_052532.1	68911579	68911755
NC_052532.1	68914989	68915117
NC_052532.1	68920362	68920486
NC_052532.1	68932249	68932370
NC_052532.1	68933986	68934209
NC_052532.1	68948538	68948798
NC_052532.1	68952423	68952581
NC_052532.1	68954925	68955144
NC_052532.1	69001136	69001353
NC_052532.1	69074752	69075027
NC_052532.1	69093803	69093938
NC_052532.1	69375473	69375621
NC_052532.1	69390020	69390151
NC_052532.1	69450590	69450782
NC_052532.1	69819608	69819776
NC_052532.1	69819782	69819996
NC_052532.1	69933247	69933359
NC_052532.1	69993771	69993882
NC_052532.1	70002680	70002877
NC_052532.1	70028465	70028568
NC_052532.1	70043868	70043983
NC_052532.1	70050355	70050510
NC_052532.1	70072693	70072818
NC_052532.1	70112446	70112576
NC_052532.1	70117994	70118108
NC_052532.1	70122087	70122210
NC_052532.1	70135160	70135297
NC_052532.1	70151167	70151383
NC_052532.1	70152126	70152227
NC_052532.1	70154397	70154628
NC_052532.1	70158307	70158596
NC_052532.1	70159798	70159898
NC_052532.1	70160114	70160291
NC_052532.1	70160546	70160750
NC_052532.1	70226627	70226749
NC_052532.1	70276833	70276956
NC_052532.1	70407397	70407577
NC_052532.1	70588583	70588826
NC_052532.1	70593080	70593182
NC_052532.1	70693838	70694056
NC_052532.1	70746638	70747004
NC_052532.1	70752723	70752871
NC_052532.1	70759325	70759425
NC_052532.1	70764162	70764354
NC_052532.1	70802990	70803154
NC_052532.1	70818259	70818412
NC_052532.1	70818413	70818582
NC_052532.1	70820223	70820338
NC_052532.1	70846233	70846470
NC_052532.1	70905273	70905384
NC_052532.1	70918375	70918482
NC_052532.1	70920258	70920436
NC_052532.1	70920591	70920746
NC_052532.1	70926359	70926462
NC_052532.1	70956541	70956641
NC_052532.1	71006392	71006687
NC_052532.1	71142035	71142422
NC_052532.1	71143470	71143602
NC_052532.1	71181869	71182001
NC_052532.1	71182520	71182624
NC_052532.1	71183119	71183230
NC_052532.1	71184716	71184823
NC_052532.1	71197003	71197195
NC_052532.1	71198869	71199000
NC_052532.1	71281746	71281871
NC_052532.1	71282582	71282694
NC_052532.1	71344302	71344497
NC_052532.1	71345775	71345890
NC_052532.1	71590702	71590882
NC_052532.1	71608635	71608749
NC_052532.1	71652350	71652466
NC_052532.1	71674387	71674512
NC_052532.1	71674756	71674876
NC_052532.1	71680020	71680127
NC_052532.1	71686167	71686340
NC_052532.1	71687551	71687689
NC_052532.1	71734470	71734578
NC_052532.1	71779350	71779639
NC_052532.1	71792936	71793084
NC_052532.1	71835860	71836116
NC_052532.1	71987843	71987943
NC_052532.1	71999010	71999122
NC_052532.1	72181990	72182116
NC_052532.1	72227366	72227477
NC_052532.1	72228271	72228396
NC_052532.1	72263812	72263992
NC_052532.1	72301138	72301242
NC_052532.1	72401653	72401772
NC_052532.1	72411173	72411286
NC_052532.1	72420442	72420543
NC_052532.1	72587715	72587881
NC_052532.1	72617133	72617258
NC_052532.1	72804421	72804527
NC_052532.1	72804538	72805036
NC_052532.1	72805222	72805323
NC_052532.1	72808735	72808849
NC_052532.1	72824478	72824605
NC_052532.1	72824619	72824757
NC_052532.1	72837388	72837729
NC_052532.1	72846956	72847059
NC_052532.1	72866399	72866501
NC_052532.1	73195338	73195443
NC_052532.1	73237682	73237801
NC_052532.1	73572222	73572398
NC_052532.1	73598484	73598612
NC_052532.1	73671146	73671271
NC_052532.1	73683961	73684076
NC_052532.1	73977930	73978094
NC_052532.1	73978182	73978394
NC_052532.1	73978430	73978573
NC_052532.1	74384838	74384979
NC_052532.1	74433512	74433674
NC_052532.1	74540454	74540586
NC_052532.1	75204550	75204736
NC_052532.1	75218479	75218662
NC_052532.1	75222490	75222645
NC_052532.1	75349754	75349865
NC_052532.1	75409273	75409378
NC_052532.1	75650348	75650468
NC_052532.1	75908661	75908765
NC_052532.1	76003389	76003715
NC_052532.1	76758246	76758551
NC_052532.1	76767802	76767951
NC_052532.1	76846208	76846312
NC_052532.1	76943518	76943618
NC_052532.1	76944406	76944526
NC_052532.1	77020375	77020481
NC_052532.1	77041227	77041328
NC_052532.1	77042585	77042754
NC_052532.1	77044906	77045189
NC_052532.1	77045774	77046043
NC_052532.1	77054108	77054242
NC_052532.1	77062887	77062988
NC_052532.1	77101456	77101583
NC_052532.1	77195206	77195309
NC_052532.1	77218824	77218950
NC_052532.1	77364018	77364192
NC_052532.1	77544145	77544318
NC_052532.1	78630266	78630684
NC_052532.1	78650646	78650759
NC_052532.1	78650830	78651126
NC_052532.1	78651258	78651480
NC_052532.1	78662348	78662517
NC_052532.1	78681360	78681464
NC_052532.1	78691024	78691231
NC_052532.1	78691264	78691456
NC_052532.1	78760904	78761048
NC_052532.1	78812712	78812818
NC_052532.1	78834671	78834784
[truncated: 35,094 more rows]
