# Supplementary material for: The Evolution of Ultraconserved Elements in Vertebrates
Source: Mol Biol Evol. 2024 Jul 16;41(7):msae146. doi: 10.1093/molbev/msae146 (PMC11276968; doi:10.1093/molbev/msae146)
Supplement: msae146_Supplementary_Data [file msae146_supplementary_data.zip › Supplementary_File_7_reptile_uce_set_chicken.txt]

NC_052532.1	1395925	1396028
NC_052532.1	3759783	3759917
NC_052532.1	4533012	4533164
NC_052532.1	4950386	4950489
NC_052532.1	4950515	4950684
NC_052532.1	4962817	4963231
NC_052532.1	5001895	5002104
NC_052532.1	5007200	5007343
NC_052532.1	5242835	5243171
NC_052532.1	5246519	5247025
NC_052532.1	5274856	5274956
NC_052532.1	5454345	5454451
NC_052532.1	5540986	5541140
NC_052532.1	5581286	5581587
NC_052532.1	5599358	5599466
NC_052532.1	5616530	5616693
NC_052532.1	5974666	5975006
NC_052532.1	6153272	6153379
NC_052532.1	6153380	6153489
NC_052532.1	6314243	6314350
NC_052532.1	6325474	6325645
NC_052532.1	6343142	6343251
NC_052532.1	6385487	6385593
NC_052532.1	6471378	6471498
NC_052532.1	6500618	6500743
NC_052532.1	6510060	6510167
NC_052532.1	6511185	6511331
NC_052532.1	6561827	6561966
NC_052532.1	6562493	6562685
NC_052532.1	6562841	6563233
NC_052532.1	6563605	6563731
NC_052532.1	6563911	6564031
NC_052532.1	7343598	7343745
NC_052532.1	7413057	7413166
NC_052532.1	7458830	7458935
NC_052532.1	9244451	9244591
NC_052532.1	10212553	10212710
NC_052532.1	12383927	12384287
NC_052532.1	12500276	12500515
NC_052532.1	12600986	12601163
NC_052532.1	12618392	12618641
NC_052532.1	12714788	12714906
NC_052532.1	12733153	12733272
NC_052532.1	13245117	13245217
NC_052532.1	13546932	13547058
NC_052532.1	13998990	13999137
NC_052532.1	14021566	14021705
NC_052532.1	14106047	14106149
NC_052532.1	14216135	14216239
NC_052532.1	17495670	17495780
NC_052532.1	17691413	17691519
NC_052532.1	17691617	17691749
NC_052532.1	17824459	17824582
NC_052532.1	18274380	18274505
NC_052532.1	18953823	18953947
NC_052532.1	18982058	18982158
NC_052532.1	18982181	18982496
NC_052532.1	19362713	19362817
NC_052532.1	19892285	19892386
NC_052532.1	21003018	21003122
NC_052532.1	22424322	22424460
NC_052532.1	22876874	22877026
NC_052532.1	22981918	22982266
NC_052532.1	22989678	22989781
NC_052532.1	22989845	22990161
NC_052532.1	24896581	24896811
NC_052532.1	25401900	25402269
NC_052532.1	25437859	25438123
NC_052532.1	25503374	25503816
NC_052532.1	25515212	25515321
NC_052532.1	25552562	25552823
NC_052532.1	25593125	25593245
NC_052532.1	25595306	25595440
NC_052532.1	25597125	25597422
NC_052532.1	25600117	25600470
NC_052532.1	25608647	25608810
NC_052532.1	25608812	25609353
NC_052532.1	25609630	25609752
NC_052532.1	25634637	25635261
NC_052532.1	25635929	25636122
NC_052532.1	25636229	25636466
NC_052532.1	25640774	25640994
NC_052532.1	25641305	25641713
NC_052532.1	25660127	25660503
NC_052532.1	25670053	25670376
NC_052532.1	25670415	25670702
NC_052532.1	25670788	25671083
NC_052532.1	25677186	25677349
NC_052532.1	25697899	25698032
NC_052532.1	25708772	25708890
NC_052532.1	25708910	25709287
NC_052532.1	25721659	25721958
NC_052532.1	25724460	25724726
NC_052532.1	25754232	25754512
NC_052532.1	25759874	25760158
NC_052532.1	25816512	25816873
NC_052532.1	25826315	25826832
NC_052532.1	25857993	25858107
NC_052532.1	25883429	25883731
NC_052532.1	25914518	25914745
NC_052532.1	25937329	25937683
NC_052532.1	26007721	26008033
NC_052532.1	26030804	26031250
NC_052532.1	26035859	26036379
NC_052532.1	26060388	26060725
NC_052532.1	26060736	26061258
NC_052532.1	26061424	26061536
NC_052532.1	26062054	26062212
NC_052532.1	26062563	26063261
NC_052532.1	26064476	26064922
NC_052532.1	26064928	26065053
NC_052532.1	26065638	26066131
NC_052532.1	26090172	26090274
NC_052532.1	26091020	26091207
NC_052532.1	26094406	26094811
NC_052532.1	26095162	26095268
NC_052532.1	26095321	26095572
NC_052532.1	26095894	26096099
NC_052532.1	26096110	26096660
NC_052532.1	26098036	26098229
NC_052532.1	26098447	26098801
NC_052532.1	26099202	26099420
NC_052532.1	26100004	26100437
NC_052532.1	26100505	26100827
NC_052532.1	26102141	26102261
NC_052532.1	26102300	26102407
NC_052532.1	26108978	26109326
NC_052532.1	26109562	26109706
NC_052532.1	26109707	26109864
NC_052532.1	26109918	26110319
NC_052532.1	26113511	26113614
NC_052532.1	26114559	26114720
NC_052532.1	26115890	26116001
NC_052532.1	26124515	26124661
NC_052532.1	26130602	26130905
NC_052532.1	26131417	26131901
NC_052532.1	26132395	26132739
NC_052532.1	26134247	26134535
NC_052532.1	26164716	26164938
NC_052532.1	26186211	26186311
NC_052532.1	26187043	26187301
NC_052532.1	26189771	26189953
NC_052532.1	26212217	26212698
NC_052532.1	26214431	26214557
NC_052532.1	26214562	26214670
NC_052532.1	26214891	26215010
NC_052532.1	26244511	26244889
NC_052532.1	26245231	26245368
NC_052532.1	26246011	26246534
NC_052532.1	26251825	26252045
NC_052532.1	26252452	26253006
NC_052532.1	26255518	26255880
NC_052532.1	26260196	26260644
NC_052532.1	26261033	26261374
NC_052532.1	26261389	26261776
NC_052532.1	26262416	26262692
NC_052532.1	26262936	26263098
NC_052532.1	26263626	26263916
NC_052532.1	26264146	26264602
NC_052532.1	26265869	26266170
NC_052532.1	26281398	26281585
NC_052532.1	26320467	26320597
NC_052532.1	26321097	26321323
NC_052532.1	26344828	26344959
NC_052532.1	26414755	26415147
NC_052532.1	26445401	26445533
NC_052532.1	26537429	26537551
NC_052532.1	26537632	26537756
NC_052532.1	26591303	26591415
NC_052532.1	26831233	26831352
NC_052532.1	26832130	26832307
NC_052532.1	26833558	26833663
NC_052532.1	29293211	29293496
NC_052532.1	29437090	29437341
NC_052532.1	29506419	29506532
NC_052532.1	30688357	30688503
NC_052532.1	30709872	30710060
NC_052532.1	30995062	30995162
NC_052532.1	30997941	30998050
NC_052532.1	30998119	30998319
NC_052532.1	30998361	30998487
NC_052532.1	30998554	30998899
NC_052532.1	30999011	30999139
NC_052532.1	33096074	33096216
NC_052532.1	33188025	33188130
NC_052532.1	33727732	33727844
NC_052532.1	34131987	34132129
NC_052532.1	34435405	34435515
NC_052532.1	34602125	34602235
NC_052532.1	35369520	35369662
NC_052532.1	35369809	35369972
NC_052532.1	35369991	35370225
NC_052532.1	35370263	35370385
NC_052532.1	35535025	35535130
NC_052532.1	35913051	35913192
NC_052532.1	35937452	35937667
NC_052532.1	35937837	35937942
NC_052532.1	35938059	35938403
NC_052532.1	35938454	35938568
NC_052532.1	36422199	36422304
NC_052532.1	36910823	36910941
NC_052532.1	37727388	37727499
NC_052532.1	39016590	39016702
NC_052532.1	39544776	39544881
NC_052532.1	40345195	40345372
NC_052532.1	40345454	40345637
NC_052532.1	41868961	41869266
NC_052532.1	41942903	41943074
NC_052532.1	42564742	42564859
NC_052532.1	43445303	43445410
NC_052532.1	43450637	43450749
NC_052532.1	44451120	44451343
NC_052532.1	45342735	45342835
NC_052532.1	45801798	45801910
NC_052532.1	45802563	45802694
NC_052532.1	46310064	46310176
NC_052532.1	46355059	46355175
NC_052532.1	46376699	46376905
NC_052532.1	46379896	46380047
NC_052532.1	46560071	46560187
NC_052532.1	46996587	46996697
NC_052532.1	47588376	47588490
NC_052532.1	47885951	47886080
NC_052532.1	48510332	48510481
NC_052532.1	50159078	50159346
NC_052532.1	50159396	50159526
NC_052532.1	50191339	50191446
NC_052532.1	50197650	50197815
NC_052532.1	50248278	50248386
NC_052532.1	50459405	50459594
NC_052532.1	50928351	50928457
NC_052532.1	50931075	50931276
NC_052532.1	51694674	51694839
NC_052532.1	52009827	52010063
NC_052532.1	52010861	52010961
NC_052532.1	52015317	52015429
NC_052532.1	52024541	52024676
NC_052532.1	53450082	53450193
NC_052532.1	53849334	53849513
NC_052532.1	53871839	53871973
NC_052532.1	53872004	53872136
NC_052532.1	53874190	53874350
NC_052532.1	53887590	53887825
NC_052532.1	53904584	53904768
NC_052532.1	54009348	54009449
NC_052532.1	54682571	54682708
NC_052532.1	54696665	54696821
NC_052532.1	54961232	54961425
NC_052532.1	54968955	54969055
NC_052532.1	55039188	55039367
NC_052532.1	55100112	55100222
NC_052532.1	55100299	55100423
NC_052532.1	55118367	55118745
NC_052532.1	55326184	55326472
NC_052532.1	55952818	55952927
NC_052532.1	56199239	56199385
NC_052532.1	56199388	56199780
NC_052532.1	56827696	56827816
NC_052532.1	60150348	60150504
NC_052532.1	60940193	60940293
NC_052532.1	61231346	61231462
NC_052532.1	61263664	61263787
NC_052532.1	61511091	61511236
NC_052532.1	61511571	61511714
NC_052532.1	61562151	61562294
NC_052532.1	61607225	61607430
NC_052532.1	61608002	61608168
NC_052532.1	61657630	61657772
NC_052532.1	62421452	62421600
NC_052532.1	63211955	63212166
NC_052532.1	63212184	63212371
NC_052532.1	63367409	63367556
NC_052532.1	63396464	63396760
NC_052532.1	63406467	63406572
NC_052532.1	63407324	63407463
NC_052532.1	63411882	63412017
NC_052532.1	63423722	63424096
NC_052532.1	63424174	63424304
NC_052532.1	63457523	63457655
NC_052532.1	63467281	63467471
NC_052532.1	63470992	63471204
NC_052532.1	63471377	63471629
NC_052532.1	63471723	63471859
NC_052532.1	63472781	63473086
NC_052532.1	63473090	63473196
NC_052532.1	63473459	63473694
NC_052532.1	63518426	63519271
NC_052532.1	63553553	63553858
NC_052532.1	63554126	63554264
NC_052532.1	63555164	63555433
NC_052532.1	63555519	63555842
NC_052532.1	63591810	63592256
NC_052532.1	63594163	63594391
NC_052532.1	63609023	63609225
NC_052532.1	63641291	63641406
NC_052532.1	63661680	63661970
NC_052532.1	63719874	63719995
NC_052532.1	63720100	63720245
NC_052532.1	63747365	63747503
NC_052532.1	63747533	63747642
NC_052532.1	63747770	63747945
NC_052532.1	63782934	63783041
NC_052532.1	63827611	63828127
NC_052532.1	63833520	63833709
NC_052532.1	64549758	64549898
NC_052532.1	64562089	64562252
NC_052532.1	64641591	64641705
NC_052532.1	64641909	64642067
NC_052532.1	65691052	65691213
NC_052532.1	65734662	65734840
NC_052532.1	65746463	65746636
NC_052532.1	65746935	65747047
NC_052532.1	65748788	65748970
NC_052532.1	65758944	65759180
NC_052532.1	65799189	65799300
NC_052532.1	65817089	65817497
NC_052532.1	65822960	65823163
NC_052532.1	65850492	65850687
NC_052532.1	65893298	65893683
NC_052532.1	65900227	65900731
NC_052532.1	65972812	65973141
NC_052532.1	65986107	65986230
NC_052532.1	65986513	65986714
NC_052532.1	66004009	66004111
NC_052532.1	66017435	66017552
NC_052532.1	66022943	66023045
NC_052532.1	66026244	66026436
NC_052532.1	66049437	66049549
NC_052532.1	66107432	66107804
NC_052532.1	66116189	66116299
NC_052532.1	66140482	66140599
NC_052532.1	66154433	66154678
NC_052532.1	66196945	66197365
NC_052532.1	66200056	66200224
NC_052532.1	66200404	66200540
NC_052532.1	66225214	66225337
NC_052532.1	66229967	66230165
NC_052532.1	66313151	66313471
NC_052532.1	66478366	66478571
NC_052532.1	66568257	66568411
NC_052532.1	66581411	66581575
NC_052532.1	66615898	66615999
NC_052532.1	68714534	68714729
NC_052532.1	68729763	68729953
NC_052532.1	68857086	68857282
NC_052532.1	68948572	68948744
NC_052532.1	70135159	70135259
NC_052532.1	70151198	70151323
NC_052532.1	70818451	70818558
NC_052532.1	71281751	71281856
NC_052532.1	71590739	71590844
NC_052532.1	73572241	73572383
NC_052532.1	73978230	73978392
NC_052532.1	78651362	78651475
NC_052532.1	79576026	79576134
NC_052532.1	80160711	80160937
NC_052532.1	81486242	81486344
NC_052532.1	81715189	81715339
NC_052532.1	82527197	82527301
NC_052532.1	82527339	82527455
NC_052532.1	82608931	82609034
NC_052532.1	82618613	82618904
NC_052532.1	82649642	82649833
NC_052532.1	82702328	82702508
NC_052532.1	82704492	82704631
NC_052532.1	82813947	82814221
NC_052532.1	82873108	82873230
NC_052532.1	82873328	82873492
NC_052532.1	82873590	82873699
NC_052532.1	82887090	82887244
NC_052532.1	82989362	82989530
NC_052532.1	82989758	82989867
NC_052532.1	83605367	83605496
NC_052532.1	85577471	85577587
NC_052532.1	89113169	89113290
NC_052532.1	89386210	89386331
NC_052532.1	90161832	90161935
NC_052532.1	91833519	91833764
NC_052532.1	91859334	91859437
NC_052532.1	91896213	91896427
NC_052532.1	92570169	92570325
NC_052532.1	92630631	92630731
NC_052532.1	93495682	93495802
NC_052532.1	95556331	95556460
NC_052532.1	95567427	95567556
NC_052532.1	96430518	96430618
NC_052532.1	97046799	97046926
NC_052532.1	97047115	97047248
NC_052532.1	97066174	97066341
NC_052532.1	97251983	97252091
NC_052532.1	97335101	97335221
NC_052532.1	97472615	97472838
NC_052532.1	98485950	98486052
NC_052532.1	98486080	98486340
NC_052532.1	98487732	98487901
NC_052532.1	98488041	98488197
NC_052532.1	98514558	98514664
NC_052532.1	98773040	98773168
NC_052532.1	98819958	98820065
NC_052532.1	98899764	98899993
NC_052532.1	98901488	98901589
NC_052532.1	99016955	99017159
NC_052532.1	99044299	99044401
NC_052532.1	99086945	99087110
NC_052532.1	99150630	99150730
NC_052532.1	99155952	99156074
NC_052532.1	99185632	99185735
NC_052532.1	99185747	99185911
NC_052532.1	99187946	99188050
NC_052532.1	99204359	99204544
NC_052532.1	101003585	101003718
NC_052532.1	105179866	105180010
NC_052532.1	105186022	105186126
NC_052532.1	105237698	105238125
NC_052532.1	105247094	105247304
NC_052532.1	105269247	105269499
NC_052532.1	105285727	105286092
NC_052532.1	105299834	105299964
NC_052532.1	105517809	105517994
NC_052532.1	105650484	105650751
NC_052532.1	106192927	106193030
NC_052532.1	107254133	107254254
NC_052532.1	107274777	107274934
NC_052532.1	107275761	107275917
NC_052532.1	107276059	107276330
NC_052532.1	107277323	107277590
NC_052532.1	107677428	107677565
NC_052532.1	107716812	107716944
NC_052532.1	107724758	107724878
NC_052532.1	107725004	107725129
NC_052532.1	108694412	108694554
NC_052532.1	108718213	108718330
NC_052532.1	109827791	109827983
NC_052532.1	110911051	110911374
NC_052532.1	110911619	110911722
NC_052532.1	110911809	110911914
NC_052532.1	110947235	110947545
NC_052532.1	110947604	110947718
NC_052532.1	110947742	110947852
NC_052532.1	110950667	110950767
NC_052532.1	110953937	110954067
NC_052532.1	110954452	110954686
NC_052532.1	110955768	110955884
NC_052532.1	112058622	112058725
NC_052532.1	112066818	112066982
NC_052532.1	112120209	112120316
NC_052532.1	112120454	112120771
NC_052532.1	112120973	112121091
NC_052532.1	112121342	112121513
NC_052532.1	112121711	112121814
NC_052532.1	112122316	112122451
NC_052532.1	112176881	112176983
NC_052532.1	112177279	112177429
NC_052532.1	112177680	112177909
NC_052532.1	112178033	112178266
NC_052532.1	112499474	112499624
NC_052532.1	112506094	112506445
NC_052532.1	112522763	112522882
NC_052532.1	112536787	112536892
NC_052532.1	112536931	112537092
NC_052532.1	113426823	113426924
NC_052532.1	115620197	115620297
NC_052532.1	117847090	117847194
NC_052532.1	117905687	117905856
NC_052532.1	117939949	117940348
NC_052532.1	117953470	117953611
NC_052532.1	117955403	117955532
NC_052532.1	117958455	117958610
NC_052532.1	117961160	117962065
NC_052532.1	117966647	117966930
NC_052532.1	117997967	117998342
NC_052532.1	118001224	118001371
NC_052532.1	118010540	118010669
NC_052532.1	118011301	118012323
NC_052532.1	118028122	118028786
NC_052532.1	118045920	118046101
NC_052532.1	118052251	118052428
NC_052532.1	118052439	118052620
NC_052532.1	118078180	118078440
NC_052532.1	118544845	118544979
NC_052532.1	119373834	119374038
NC_052532.1	119393199	119393299
NC_052532.1	119883028	119883139
NC_052532.1	121026428	121026672
NC_052532.1	121036145	121036250
NC_052532.1	122609510	122609630
NC_052532.1	122609680	122609787
NC_052532.1	122841106	122841207
NC_052532.1	122861508	122861609
NC_052532.1	123056451	123056566
NC_052532.1	123058259	123058386
NC_052532.1	123705615	123705753
NC_052532.1	129430663	129430767
NC_052532.1	129461591	129461897
NC_052532.1	129467662	129467878
NC_052532.1	129473743	129473954
NC_052532.1	129539264	129539408
NC_052532.1	129658468	129658623
NC_052532.1	129658785	129658962
NC_052532.1	129672777	129673013
NC_052532.1	129695513	129695713
NC_052532.1	129695721	129695879
NC_052532.1	129704062	129704306
NC_052532.1	129715173	129715296
NC_052532.1	129715497	129715707
NC_052532.1	129715715	129716016
NC_052532.1	129716211	129716320
NC_052532.1	129722254	129722379
NC_052532.1	129733635	129733796
NC_052532.1	129756744	129756889
NC_052532.1	129841219	129841541
NC_052532.1	129881848	129882001
NC_052532.1	129882044	129882221
NC_052532.1	129883200	129883310
NC_052532.1	129898091	129898283
NC_052532.1	129935682	129935803
NC_052532.1	129939684	129939844
NC_052532.1	129948225	129948349
NC_052532.1	129967835	129968024
NC_052532.1	129978053	129978221
NC_052532.1	129978228	129978368
NC_052532.1	129996273	129996756
NC_052532.1	130010760	130010945
NC_052532.1	130046032	130046144
NC_052532.1	132033274	132033446
NC_052532.1	132848099	132848215
NC_052532.1	132930082	132930188
NC_052532.1	132930290	132930410
NC_052532.1	132967228	132967412
NC_052532.1	133807917	133808037
NC_052532.1	133814372	133814486
NC_052532.1	133816973	133817075
NC_052532.1	133837539	133837646
NC_052532.1	134209677	134209792
NC_052532.1	134217984	134218616
NC_052532.1	134222362	134222659
NC_052532.1	134230026	134230746
NC_052532.1	134244273	134244482
NC_052532.1	134290165	134290335
NC_052532.1	134301681	134301808
NC_052532.1	134302909	134303093
NC_052532.1	134304191	134304404
NC_052532.1	134328410	134328584
NC_052532.1	134329061	134329383
NC_052532.1	134334188	134334448
NC_052532.1	134364967	134365376
NC_052532.1	134389581	134389686
NC_052532.1	134392531	134392757
NC_052532.1	134393836	134393967
NC_052532.1	134399080	134399233
NC_052532.1	134422371	134422702
NC_052532.1	134438915	134439024
NC_052532.1	134439116	134439303
NC_052532.1	134456217	134456669
NC_052532.1	134460904	134461157
NC_052532.1	134509002	134509182
NC_052532.1	134509200	134509332
NC_052532.1	134524174	134524683
NC_052532.1	134562287	134562507
NC_052532.1	134569214	134569365
NC_052532.1	134592632	134593174
NC_052532.1	134616888	134616999
NC_052532.1	134623081	134623341
NC_052532.1	134623739	134623892
NC_052532.1	134623987	134624286
NC_052532.1	134664105	134664273
NC_052532.1	134689929	134690063
NC_052532.1	134690230	134690372
NC_052532.1	134705623	134706053
NC_052532.1	134749013	134749271
NC_052532.1	134749287	134749412
NC_052532.1	134763490	134763792
NC_052532.1	134796377	134796570
NC_052532.1	134798255	134798419
NC_052532.1	134798597	134798800
NC_052532.1	134798841	134798950
NC_052532.1	134829010	134829380
NC_052532.1	134841270	134841585
NC_052532.1	134847117	134847240
NC_052532.1	134849139	134849314
NC_052532.1	134850900	134851278
NC_052532.1	134851354	134851487
NC_052532.1	134853800	134854023
NC_052532.1	134897960	134898198
NC_052532.1	134899788	134899894
NC_052532.1	134901013	134901116
NC_052532.1	134905434	134905898
NC_052532.1	134947197	134947322
NC_052532.1	134959604	134959761
NC_052532.1	134960011	134960119
NC_052532.1	134960156	134960337
NC_052532.1	134960363	134960547
NC_052532.1	134960654	134960935
NC_052532.1	134961010	134961287
NC_052532.1	134964202	134964545
NC_052532.1	135002631	135003149
NC_052532.1	135058315	135058423
NC_052532.1	135071530	135071693
NC_052532.1	135078793	135078930
NC_052532.1	135078951	135079054
NC_052532.1	135121505	135121865
NC_052532.1	135160479	135160822
NC_052532.1	135168428	135169064
NC_052532.1	135569008	135569141
NC_052532.1	136930059	136930170
NC_052532.1	137318583	137318720
NC_052532.1	137399520	137399663
NC_052532.1	139261611	139261957
NC_052532.1	139408711	139408958
NC_052532.1	139446211	139446461
NC_052532.1	139466005	139466184
NC_052532.1	139466224	139466645
NC_052532.1	139542377	139542556
NC_052532.1	139543421	139543542
NC_052532.1	139558967	139559081
NC_052532.1	139565652	139565845
NC_052532.1	139565891	139565992
NC_052532.1	139578096	139578199
NC_052532.1	139615768	139616358
NC_052532.1	139626529	139626766
NC_052532.1	139643024	139643141
NC_052532.1	139646035	139646239
NC_052532.1	139654033	139654328
NC_052532.1	139654795	139655067
NC_052532.1	139658281	139658620
NC_052532.1	139659421	139659524
NC_052532.1	139663128	139663356
NC_052532.1	139689768	139690059
NC_052532.1	139769394	139769669
NC_052532.1	139772589	139773055
NC_052532.1	139784368	139784471
NC_052532.1	139823398	139823632
NC_052532.1	139835720	139836375
NC_052532.1	139838134	139838267
NC_052532.1	139839504	139839628
NC_052532.1	139862529	139863022
NC_052532.1	139863034	139863151
NC_052532.1	139873771	139874009
NC_052532.1	139902865	139903119
NC_052532.1	139947220	139947347
NC_052532.1	140823109	140823210
NC_052532.1	141081379	141081731
NC_052532.1	141096226	141096570
NC_052532.1	141098112	141098250
NC_052532.1	141308707	141308882
NC_052532.1	141714174	141714389
NC_052532.1	141714497	141714611
NC_052532.1	141771862	141772096
NC_052532.1	141795734	141795854
NC_052532.1	142221381	142221482
NC_052532.1	142996013	142996156
NC_052532.1	143278563	143278680
NC_052532.1	143992427	143992534
NC_052532.1	144003223	144003423
NC_052532.1	144003947	144004118
NC_052532.1	144014838	144015056
NC_052532.1	144044885	144045065
NC_052532.1	144045108	144045237
NC_052532.1	144101690	144101826
NC_052532.1	144101866	144102051
NC_052532.1	144142041	144142223
NC_052532.1	144142444	144142544
NC_052532.1	144183562	144183721
NC_052532.1	144185204	144185412
NC_052532.1	144226926	144227039
NC_052532.1	144295548	144295666
NC_052532.1	144343551	144343714
NC_052532.1	144353719	144354025
NC_052532.1	144394281	144394413
NC_052532.1	144409506	144409676
NC_052532.1	144423954	144424192
NC_052532.1	144440742	144440901
NC_052532.1	145361808	145362051
NC_052532.1	146296281	146297086
NC_052532.1	146325636	146325751
NC_052532.1	146334051	146334314
NC_052532.1	146337246	146337656
NC_052532.1	146339304	146339580
NC_052532.1	146349958	146350058
NC_052532.1	146350441	146350585
NC_052532.1	146392993	146393109
NC_052532.1	146416181	146416371
NC_052532.1	146425274	146425981
NC_052532.1	146433041	146433205
NC_052532.1	152630359	152630480
NC_052532.1	152835414	152835799
NC_052532.1	153129608	153129744
NC_052532.1	153139544	153139666
NC_052532.1	153139668	153139882
NC_052532.1	153206274	153206376
NC_052532.1	153226322	153226712
NC_052532.1	153247548	153247942
NC_052532.1	153262462	153262565
NC_052532.1	153282141	153282293
NC_052532.1	153292204	153292420
NC_052532.1	153308906	153309151
NC_052532.1	153316599	153316739
NC_052532.1	153351090	153351194
NC_052532.1	153373606	153373876
NC_052532.1	153386060	153386174
NC_052532.1	153389889	153390023
NC_052532.1	153391625	153391777
NC_052532.1	153395679	153395907
NC_052532.1	153429847	153430027
NC_052532.1	153486204	153486371
NC_052532.1	153497606	153497803
NC_052532.1	153497843	153498095
NC_052532.1	153501780	153501918
NC_052532.1	153503336	153503556
NC_052532.1	153507788	153508094
NC_052532.1	153542952	153543366
NC_052532.1	153557522	153557697
NC_052532.1	153582024	153582160
NC_052532.1	153626484	153626636
NC_052532.1	153626653	153626824
NC_052532.1	153626837	153627046
NC_052532.1	153638692	153639031
NC_052532.1	153645407	153645588
NC_052532.1	153670350	153670593
NC_052532.1	153670610	153670739
NC_052532.1	153684814	153684949
NC_052532.1	153685261	153685507
NC_052532.1	153685534	153685787
NC_052532.1	153732418	153732527
NC_052532.1	154311096	154311201
NC_052532.1	154380138	154380266
NC_052532.1	156243835	156244027
NC_052532.1	156256010	156256251
NC_052532.1	156314826	156314958
NC_052532.1	156333857	156334117
NC_052532.1	156338695	156338963
NC_052532.1	156353633	156353741
NC_052532.1	156384137	156384308
NC_052532.1	156411254	156411604
NC_052532.1	156439884	156439984
NC_052532.1	156469269	156469862
NC_052532.1	156470741	156471236
NC_052532.1	156473082	156473540
NC_052532.1	156517955	156518327
NC_052532.1	156546290	156546585
NC_052532.1	156624559	156624822
NC_052532.1	156625417	156625827
NC_052532.1	156657036	156657223
NC_052532.1	156667306	156667596
NC_052532.1	156672227	156672356
NC_052532.1	156672604	156672711
NC_052532.1	156672765	156673240
NC_052532.1	156674162	156674372
NC_052532.1	156677532	156677694
NC_052532.1	156681038	156681268
NC_052532.1	156687792	156687913
NC_052532.1	156688715	156689217
NC_052532.1	156690293	156690476
NC_052532.1	156695970	156696076
NC_052532.1	156700199	156700335
NC_052532.1	156701706	156701869
NC_052532.1	156705814	156706037
NC_052532.1	156709679	156709851
NC_052532.1	156732894	156733220
NC_052532.1	156741299	156741502
NC_052532.1	156744633	156744877
NC_052532.1	156763564	156764228
NC_052532.1	156799932	156800096
NC_052532.1	156806872	156807243
NC_052532.1	156808436	156808644
NC_052532.1	156808857	156809075
NC_052532.1	156812439	156812675
NC_052532.1	156812788	156813027
NC_052532.1	156842058	156842225
NC_052532.1	156842573	156842674
NC_052532.1	156878696	156879388
NC_052532.1	156883687	156883934
NC_052532.1	156897089	156897234
NC_052532.1	156900313	156900982
NC_052532.1	156903272	156903812
NC_052532.1	156906857	156907084
NC_052532.1	156921185	156921547
NC_052532.1	156934181	156934311
NC_052532.1	156957677	156957893
NC_052532.1	156958052	156958313
NC_052532.1	156979071	156979206
NC_052532.1	156979208	156979365
NC_052532.1	157008113	157008251
NC_052532.1	157015803	157015996
NC_052532.1	157037295	157037440
NC_052532.1	157056280	157056618
NC_052532.1	157057315	157057513
NC_052532.1	157063421	157063613
NC_052532.1	157127371	157127537
NC_052532.1	157151553	157151657
NC_052532.1	157154085	157154185
NC_052532.1	157179466	157179566
NC_052532.1	157198271	157198510
NC_052532.1	157251861	157251995
NC_052532.1	157306998	157307606
NC_052532.1	157326469	157326576
NC_052532.1	157404934	157405056
NC_052532.1	159019515	159019670
NC_052532.1	159491555	159491655
NC_052532.1	159720085	159720192
NC_052532.1	160393785	160393885
NC_052532.1	161822236	161822336
NC_052532.1	163343281	163343477
NC_052532.1	163373805	163373907
NC_052532.1	163397975	163398168
NC_052532.1	163413277	163413425
NC_052532.1	164483575	164483728
NC_052532.1	164731945	164732045
NC_052532.1	164984912	164985020
NC_052532.1	165162885	165163019
NC_052532.1	166206130	166206252
NC_052532.1	166251919	166252101
NC_052532.1	166269270	166269373
NC_052532.1	166739053	166739273
NC_052532.1	167876612	167876766
NC_052532.1	167877177	167877328
NC_052532.1	168191102	168191236
NC_052532.1	169158324	169158433
NC_052532.1	169159001	169159118
NC_052532.1	169172408	169172567
NC_052532.1	169987356	169987505
NC_052532.1	172803459	172803564
NC_052532.1	172875195	172875331
NC_052532.1	172875565	172875725
NC_052532.1	172964427	172964638
NC_052532.1	172998522	172998975
NC_052532.1	172999473	172999640
NC_052532.1	173003963	173004081
NC_052532.1	173005585	173005886
NC_052532.1	173005888	173006152
NC_052532.1	173014584	173014702
NC_052532.1	173024161	173024310
NC_052532.1	173125281	173125403
NC_052532.1	173161174	173161380
NC_052532.1	175776735	175776906
NC_052532.1	175778349	175778487
NC_052532.1	175778500	175778610
NC_052532.1	175936551	175936732
NC_052532.1	175950041	175950275
NC_052532.1	175961262	175961528
NC_052532.1	176072645	176072876
NC_052532.1	176482771	176482871
NC_052532.1	177799106	177799209
NC_052532.1	177978575	177978675
NC_052532.1	178042773	178042898
NC_052532.1	178090080	178090196
NC_052532.1	178229708	178229817
NC_052532.1	178230212	178230484
NC_052532.1	178260501	178260611
NC_052532.1	178629888	178629991
NC_052532.1	178969137	178969250
NC_052532.1	179549875	179550050
NC_052532.1	181042800	181042905
NC_052532.1	181052128	181052392
NC_052532.1	181058972	181059183
NC_052532.1	182535412	182535527
NC_052532.1	182536590	182536692
NC_052532.1	186346992	186347150
NC_052532.1	186406628	186406741
NC_052532.1	188896648	188896763
NC_052532.1	189137987	189138087
NC_052532.1	189176000	189176169
NC_052532.1	189176883	189177112
NC_052532.1	191027633	191027757
NC_052532.1	191882727	191882836
NC_052532.1	192202775	192202932
NC_052533.1	206774	206890
NC_052533.1	220377	220478
NC_052533.1	222334	222437
NC_052533.1	230280	230488
NC_052533.1	236577	236800
NC_052533.1	1982950	1983054
NC_052533.1	2503167	2503335
NC_052533.1	5744335	5744470
NC_052533.1	6561661	6561827
NC_052533.1	6562796	6562953
NC_052533.1	6600313	6600422
NC_052533.1	6632907	6633015
NC_052533.1	6714719	6714858
NC_052533.1	7891288	7891412
NC_052533.1	7891799	7892134
NC_052533.1	8036017	8036135
NC_052533.1	8046168	8046275
NC_052533.1	8086457	8086619
NC_052533.1	8090581	8090687
NC_052533.1	8275771	8275877
NC_052533.1	8448622	8448771
NC_052533.1	8474367	8474500
NC_052533.1	8551364	8551515
NC_052533.1	8618458	8618714
NC_052533.1	8761900	8762027
NC_052533.1	8820312	8820628
NC_052533.1	8824799	8824926
NC_052533.1	8826741	8826854
NC_052533.1	8899182	8899303
NC_052533.1	8938924	8939033
NC_052533.1	9061389	9061512
NC_052533.1	9874891	9875047
NC_052533.1	9901676	9901874
NC_052533.1	9909055	9909207
NC_052533.1	9909217	9909426
NC_052533.1	10255070	10255224
NC_052533.1	10457808	10457942
NC_052533.1	10599199	10599333
NC_052533.1	10635416	10635526
NC_052533.1	10676595	10676708
NC_052533.1	10704045	10704210
NC_052533.1	10727211	10727413
NC_052533.1	10768672	10768782
NC_052533.1	10984389	10984517
NC_052533.1	11190974	11191075
NC_052533.1	11210337	11210462
NC_052533.1	11272086	11272293
NC_052533.1	11272295	11272456
NC_052533.1	11391166	11391276
NC_052533.1	11742155	11742393
NC_052533.1	12288729	12288831
NC_052533.1	12628220	12628338
NC_052533.1	12628345	12628588
NC_052533.1	12742151	12742315
NC_052533.1	12932874	12932979
NC_052533.1	13000928	13001033
NC_052533.1	13346422	13346537
NC_052533.1	13444677	13444787
NC_052533.1	13885361	13885474
NC_052533.1	13923551	13923658
NC_052533.1	14096544	14096760
NC_052533.1	14098686	14098969
NC_052533.1	14099361	14099492
NC_052533.1	14306014	14306419
NC_052533.1	15249555	15249755
NC_052533.1	15995902	15996008
NC_052533.1	16352835	16352976
NC_052533.1	16411971	16412149
NC_052533.1	17289176	17289296
NC_052533.1	17289302	17289475
NC_052533.1	17289521	17289655
NC_052533.1	17316091	17316233
NC_052533.1	17316670	17316897
NC_052533.1	17318040	17318218
NC_052533.1	17321747	17322039
NC_052533.1	17643285	17643387
NC_052533.1	17772224	17772469
NC_052533.1	17810148	17810249
NC_052533.1	17842040	17842146
NC_052533.1	17903282	17903404
NC_052533.1	17956613	17956781
NC_052533.1	19050482	19050640
NC_052533.1	19933109	19933253
NC_052533.1	20081918	20082085
NC_052533.1	20202141	20202254
NC_052533.1	21936095	21936440
NC_052533.1	21947920	21948020
NC_052533.1	21995449	21995601
NC_052533.1	22119493	22119606
NC_052533.1	22695540	22695641
NC_052533.1	23559057	23559175
NC_052533.1	23905850	23905953
NC_052533.1	24130846	24130947
NC_052533.1	24339062	24339261
NC_052533.1	24345824	24346233
NC_052533.1	24351168	24351422
NC_052533.1	24352325	24352455
NC_052533.1	24844636	24844833
NC_052533.1	24995100	24995226
NC_052533.1	24998724	24998884
NC_052533.1	25033626	25033741
NC_052533.1	25192606	25192739
NC_052533.1	25335519	25335670
NC_052533.1	25416594	25416789
NC_052533.1	25806181	25806404
NC_052533.1	26093302	26093455
NC_052533.1	26986546	26986693
NC_052533.1	27003667	27003802
NC_052533.1	27003804	27003988
NC_052533.1	27026713	27027354
NC_052533.1	27064227	27064433
NC_052533.1	27093414	27093654
NC_052533.1	27116744	27116867
NC_052533.1	27176271	27176511
NC_052533.1	27191165	27191378
NC_052533.1	27194541	27194646
NC_052533.1	27202920	27203023
NC_052533.1	27209104	27209235
NC_052533.1	27236117	27236269
NC_052533.1	27236304	27236591
NC_052533.1	27292244	27292441
NC_052533.1	27310677	27310779
NC_052533.1	27366936	27367425
NC_052533.1	27517254	27517371
NC_052533.1	28036078	28036247
NC_052533.1	28135618	28135783
NC_052533.1	29239695	29239857
NC_052533.1	29332329	29332448
NC_052533.1	29335389	29335489
NC_052533.1	29347648	29347813
NC_052533.1	29347905	29348054
NC_052533.1	29472195	29472300
NC_052533.1	29593014	29593158
NC_052533.1	30074729	30074832
NC_052533.1	30075832	30076122
NC_052533.1	30078785	30078985
NC_052533.1	30079116	30079217
NC_052533.1	30097827	30098105
NC_052533.1	30127002	30127485
NC_052533.1	30135845	30136266
NC_052533.1	30140257	30141009
NC_052533.1	30150061	30150292
NC_052533.1	30160286	30160408
NC_052533.1	30160441	30160749
NC_052533.1	30162150	30162360
NC_052533.1	30168851	30169089
NC_052533.1	30171826	30172559
NC_052533.1	30185217	30185380
NC_052533.1	30211234	30211351
NC_052533.1	30224478	30224601
NC_052533.1	30231762	30231872
NC_052533.1	30255894	30256005
NC_052533.1	30411845	30411988
NC_052533.1	30430183	30430310
NC_052533.1	30447309	30447426
NC_052533.1	30453492	30453663
NC_052533.1	30518543	30518773
NC_052533.1	30518884	30519073
NC_052533.1	31059788	31059902
NC_052533.1	31198990	31199216
NC_052533.1	31199217	31199409
NC_052533.1	32088117	32088267
NC_052533.1	32088425	32088952
NC_052533.1	32152434	32152767
NC_052533.1	32157634	32157749
NC_052533.1	32174925	32175043
NC_052533.1	32181710	32181815
NC_052533.1	32200780	32201237
NC_052533.1	32201301	32201483
NC_052533.1	32219260	32219366
NC_052533.1	32223124	32223230
NC_052533.1	32245149	32245375
NC_052533.1	32250902	32251005
NC_052533.1	32251013	32251176
NC_052533.1	32255375	32255588
NC_052533.1	32278249	32278530
NC_052533.1	32283016	32283179
NC_052533.1	32283506	32283618
NC_052533.1	32284865	32285146
NC_052533.1	32285631	32285736
NC_052533.1	32295623	32295812
NC_052533.1	32312631	32312936
NC_052533.1	32331014	32331163
NC_052533.1	32364062	32364426
NC_052533.1	32373486	32373638
NC_052533.1	32380950	32381058
NC_052533.1	32381138	32381242
NC_052533.1	32382811	32382928
NC_052533.1	32443976	32444088
NC_052533.1	32487487	32487628
NC_052533.1	32487771	32488018
NC_052533.1	32520456	32520576
NC_052533.1	32524461	32524690
NC_052533.1	32526237	32526374
NC_052533.1	32527800	32528031
NC_052533.1	32535771	32535874
NC_052533.1	32536157	32536269
NC_052533.1	32626245	32626410
NC_052533.1	32666559	32666772
NC_052533.1	32748699	32748874
NC_052533.1	32752283	32752457
NC_052533.1	32759381	32759499
NC_052533.1	32791534	32791786
NC_052533.1	32890916	32891079
NC_052533.1	34640066	34640232
NC_052533.1	34650549	34650782
NC_052533.1	34653891	34654080
NC_052533.1	34682193	34682427
NC_052533.1	34720246	34720353
NC_052533.1	34722560	34722831
NC_052533.1	34734791	34735068
NC_052533.1	34741843	34741974
NC_052533.1	34764636	34765279
NC_052533.1	34770120	34770505
NC_052533.1	34775274	34775869
NC_052533.1	34789216	34789361
NC_052533.1	34797928	34798071
NC_052533.1	34819480	34819668
NC_052533.1	34832502	34832724
NC_052533.1	34877791	34878010
NC_052533.1	34907644	34907824
NC_052533.1	34913238	34913653
NC_052533.1	34913727	34913908
NC_052533.1	34915840	34915996
NC_052533.1	34926558	34927004
NC_052533.1	34927009	34927163
NC_052533.1	34937088	34937391
NC_052533.1	34943378	34943478
NC_052533.1	34964167	34964335
NC_052533.1	34996338	34996536
NC_052533.1	35000402	35000547
NC_052533.1	35001260	35001382
NC_052533.1	35002760	35003241
NC_052533.1	35013617	35013777
NC_052533.1	35028640	35028844
NC_052533.1	35078126	35078626
NC_052533.1	35078821	35078930
NC_052533.1	35086943	35087053
NC_052533.1	35088666	35088837
NC_052533.1	35095408	35096034
NC_052533.1	35096655	35096898
NC_052533.1	35124040	35124170
NC_052533.1	35128276	35128596
NC_052533.1	35141961	35142062
NC_052533.1	35142114	35142382
NC_052533.1	35142482	35142604
NC_052533.1	35143441	35143548
NC_052533.1	35146412	35146564
NC_052533.1	35146614	35146790
NC_052533.1	35147799	35147996
NC_052533.1	35161703	35161894
NC_052533.1	35264114	35264340
NC_052533.1	35319763	35319892
NC_052533.1	35340092	35340704
NC_052533.1	35346339	35346531
NC_052533.1	35348399	35348535
NC_052533.1	35380144	35380400
NC_052533.1	35380401	35380529
NC_052533.1	35386516	35386653
NC_052533.1	35791915	35792015
NC_052533.1	36214307	36214545
NC_052533.1	36974213	36974323
NC_052533.1	37079958	37080069
NC_052533.1	37198298	37198402
NC_052533.1	37517908	37518052
NC_052533.1	37590256	37590484
NC_052533.1	37596722	37596935
NC_052533.1	37604600	37604701
NC_052533.1	37609892	37610009
NC_052533.1	37654626	37654792
NC_052533.1	37746237	37746381
NC_052533.1	38365966	38366193
NC_052533.1	38600142	38600322
NC_052533.1	38642188	38642349
NC_052533.1	38703707	38703962
NC_052533.1	39507639	39507770
NC_052533.1	41966645	41966748
NC_052533.1	43350751	43351000
NC_052533.1	43351119	43351246
NC_052533.1	43377505	43377663
NC_052533.1	44553825	44554031
NC_052533.1	45363139	45363255
NC_052533.1	45389799	45389961
NC_052533.1	45391640	45391784
NC_052533.1	46995294	46995455
NC_052533.1	46995598	46995720
NC_052533.1	47034237	47034344
NC_052533.1	47188521	47188632
NC_052533.1	48468255	48468409
NC_052533.1	48468414	48468641
NC_052533.1	48537707	48537841
NC_052533.1	48555146	48555297
NC_052533.1	48557688	48557811
NC_052533.1	48571454	48571591
NC_052533.1	48571728	48571868
NC_052533.1	48574033	48574177
NC_052533.1	48597167	48597355
NC_052533.1	48597550	48597804
NC_052533.1	48598781	48598990
NC_052533.1	49361437	49361542
NC_052533.1	49419167	49419359
NC_052533.1	49419832	49420023
NC_052533.1	49440645	49440765
NC_052533.1	49450283	49450472
NC_052533.1	49450958	49451076
NC_052533.1	49451142	49451381
NC_052533.1	49470526	49470777
NC_052533.1	49470789	49471117
NC_052533.1	49471128	49471393
NC_052533.1	49472194	49472354
NC_052533.1	49472466	49472596
NC_052533.1	49483814	49484123
NC_052533.1	49505143	49505320
NC_052533.1	49505436	49505601
NC_052533.1	49508674	49508796
NC_052533.1	49532610	49532720
NC_052533.1	49559735	49560196
NC_052533.1	49566319	49566523
NC_052533.1	49578150	49578415
NC_052533.1	49578436	49578667
NC_052533.1	49612998	49613143
NC_052533.1	49637230	49637455
NC_052533.1	49640924	49641034
NC_052533.1	49641043	49641240
NC_052533.1	49645848	49646235
NC_052533.1	49669376	49669663
NC_052533.1	49725823	49726177
NC_052533.1	49728148	49728436
NC_052533.1	49734232	49734394
NC_052533.1	49761515	49761737
NC_052533.1	49952502	49952602
NC_052533.1	49975118	49975271
NC_052533.1	50731579	50731697
NC_052533.1	50747048	50747213
NC_052533.1	50787469	50787595
NC_052533.1	50797366	50797481
NC_052533.1	50827573	50827673
NC_052533.1	50851358	50851468
NC_052533.1	50851502	50851677
NC_052533.1	50851825	50852366
NC_052533.1	50891094	50891268
NC_052533.1	50891652	50891941
NC_052533.1	50909881	50910181
NC_052533.1	56463408	56463573
NC_052533.1	56470694	56471298
NC_052533.1	56483125	56483580
NC_052533.1	56494488	56494941
NC_052533.1	56584105	56584263
NC_052533.1	56643412	56643687
NC_052533.1	56645029	56645165
NC_052533.1	56647817	56647924
NC_052533.1	56647929	56648098
NC_052533.1	56651298	56651437
NC_052533.1	56657953	56658072
NC_052533.1	56659402	56659502
NC_052533.1	56663122	56663339
NC_052533.1	56670305	56670411
NC_052533.1	56671190	56671447
NC_052533.1	56692548	56692745
NC_052533.1	56702242	56702461
NC_052533.1	56725546	56725666
NC_052533.1	56725685	56725788
NC_052533.1	56766696	56766799
NC_052533.1	56795786	56796016
NC_052533.1	56804428	56804529
NC_052533.1	56805475	56805639
NC_052533.1	56805640	56806001
NC_052533.1	56813673	56813962
NC_052533.1	56832732	56832993
NC_052533.1	56833186	56833517
NC_052533.1	56838714	56838821
NC_052533.1	56842635	56843020
NC_052533.1	56850870	56850971
NC_052533.1	56851111	56851373
NC_052533.1	56948001	56948227
NC_052533.1	56951941	56952066
NC_052533.1	56974145	56974299
NC_052533.1	57016638	57017151
NC_052533.1	57020970	57021227
NC_052533.1	57021237	57021361
NC_052533.1	57031268	57031382
NC_052533.1	57040319	57040579
NC_052533.1	57043909	57044152
NC_052533.1	57047599	57047742
NC_052533.1	57052101	57052201
NC_052533.1	57052574	57052703
NC_052533.1	57061471	57061677
NC_052533.1	57074368	57074659
NC_052533.1	57079749	57080012
NC_052533.1	57080158	57080376
NC_052533.1	57087691	57088134
NC_052533.1	57101170	57101344
NC_052533.1	57103446	57103554
NC_052533.1	57103724	57104340
NC_052533.1	57112551	57112706
NC_052533.1	57119709	57119845
NC_052533.1	57143574	57143687
NC_052533.1	57143688	57144070
NC_052533.1	57164431	57164720
NC_052533.1	57200972	57201083
NC_052533.1	57206098	57206266
NC_052533.1	57206310	57206438
NC_052533.1	57206482	57206723
NC_052533.1	57216770	57216876
NC_052533.1	57217084	57217671
NC_052533.1	57224512	57224938
NC_052533.1	57244700	57244916
NC_052533.1	57247595	57247734
NC_052533.1	57260332	57260520
NC_052533.1	57260521	57260740
NC_052533.1	57271478	57271696
NC_052533.1	57271714	57271825
NC_052533.1	57288035	57288331
NC_052533.1	57330332	57330751
NC_052533.1	57330754	57330875
NC_052533.1	57338942	57339112
NC_052533.1	57355285	57355867
NC_052533.1	57378373	57378833
NC_052533.1	57379201	57379493
NC_052533.1	57379494	57379597
NC_052533.1	57401867	57401985
NC_052533.1	58310634	58310759
NC_052533.1	58613634	58613738
NC_052533.1	58616159	58616260
NC_052533.1	59371972	59372178
NC_052533.1	59391491	59391755
NC_052533.1	59407560	59407665
NC_052533.1	59408920	59409113
NC_052533.1	59412959	59413139
NC_052533.1	59439408	59439675
NC_052533.1	59446777	59446978
NC_052533.1	59512951	59513174
NC_052533.1	59533235	59533350
NC_052533.1	59570935	59571205
NC_052533.1	59661666	59661777
NC_052533.1	59699895	59700013
NC_052533.1	59829651	59829871
NC_052533.1	59904357	59904471
NC_052533.1	60571893	60572019
NC_052533.1	60983235	60983350
NC_052533.1	60999836	60999973
NC_052533.1	61001004	61001161
NC_052533.1	61294644	61295042
NC_052533.1	61300543	61300646
NC_052533.1	61302108	61302259
NC_052533.1	61656039	61656178
NC_052533.1	61770860	61771060
NC_052533.1	63030111	63030218
NC_052533.1	63033481	63033873
NC_052533.1	63035125	63035262
NC_052533.1	63036059	63036212
NC_052533.1	63069820	63069938
NC_052533.1	63080809	63080961
NC_052533.1	63117286	63117713
NC_052533.1	63118488	63118633
NC_052533.1	63167512	63167618
NC_052533.1	63170366	63170569
NC_052533.1	63174273	63174425
NC_052533.1	63201597	63201730
NC_052533.1	63203125	63203262
NC_052533.1	63203263	63203364
NC_052533.1	63206790	63207049
NC_052533.1	63207056	63207179
NC_052533.1	63216902	63217067
NC_052533.1	63240961	63241202
NC_052533.1	63255094	63255282
NC_052533.1	63313959	63314120
NC_052533.1	63321234	63321423
NC_052533.1	63367366	63367603
NC_052533.1	63377739	63377854
NC_052533.1	63377886	63378083
NC_052533.1	63391314	63391485
NC_052533.1	63409328	63409513
NC_052533.1	63448331	63448439
NC_052533.1	63458631	63458799
NC_052533.1	63463690	63463860
NC_052533.1	63566562	63566734
NC_052533.1	63589950	63590224
NC_052533.1	63656186	63656311
NC_052533.1	63701724	63701846
NC_052533.1	63712275	63712449
NC_052533.1	63712457	63712566
NC_052533.1	63724662	63724772
NC_052533.1	63738409	63738747
NC_052533.1	63746251	63746362
NC_052533.1	63792696	63792801
NC_052533.1	63806288	63806452
NC_052533.1	63830243	63830499
NC_052533.1	63847404	63847811
NC_052533.1	63901898	63902064
NC_052533.1	63940818	63941140
NC_052533.1	63942199	63942345
NC_052533.1	63986913	63987051
NC_052533.1	65678219	65678349
NC_052533.1	65678404	65678608
NC_052533.1	66630281	66630392
NC_052533.1	66762011	66762115
NC_052533.1	66762121	66762260
NC_052533.1	66839772	66839901
NC_052533.1	66839946	66840051
NC_052533.1	66873323	66873449
NC_052533.1	66886126	66886302
NC_052533.1	66943669	66943770
NC_052533.1	67993971	67994092
NC_052533.1	75010267	75010428
NC_052533.1	77473916	77474085
NC_052533.1	77699106	77699225
NC_052533.1	77699573	77699678
NC_052533.1	80237787	80237975
NC_052533.1	80237976	80238109
NC_052533.1	80289649	80290023
NC_052533.1	80328540	80328663
NC_052533.1	80333673	80334059
NC_052533.1	80342479	80342584
NC_052533.1	80481108	80481213
NC_052533.1	80481392	80481499
NC_052533.1	81912511	81912715
NC_052533.1	85211484	85211684
NC_052533.1	85220782	85220886
NC_052533.1	85590803	85590928
NC_052533.1	85659047	85659220
NC_052533.1	85659221	85659371
NC_052533.1	85660400	85660529
NC_052533.1	85666636	85666745
NC_052533.1	85810609	85811268
NC_052533.1	85820335	85820479
NC_052533.1	85830622	85830756
NC_052533.1	85830757	85830959
NC_052533.1	85870812	85870912
NC_052533.1	85870919	85871121
NC_052533.1	85902545	85902699
NC_052533.1	85902798	85903046
NC_052533.1	85919633	85919779
NC_052533.1	86002523	86002627
NC_052533.1	86011022	86011249
NC_052533.1	86100985	86101246
NC_052533.1	86114536	86114757
NC_052533.1	86155030	86155165
NC_052533.1	86226684	86226832
NC_052533.1	86226968	86227107
NC_052533.1	86270630	86270732
NC_052533.1	86272050	86272620
NC_052533.1	86302843	86303020
NC_052533.1	86303021	86303278
NC_052533.1	86328426	86328527
NC_052533.1	86328985	86329086
NC_052533.1	86351658	86351880
NC_052533.1	86359928	86360280
NC_052533.1	86441094	86441361
NC_052533.1	86452035	86452150
NC_052533.1	86454708	86454818
NC_052533.1	86456239	86456543
NC_052533.1	86456699	86456805
NC_052533.1	86473288	86473395
NC_052533.1	86486463	86486835
NC_052533.1	86488816	86489146
NC_052533.1	86489147	86489474
NC_052533.1	86489475	86489695
NC_052533.1	86493117	86494041
NC_052533.1	86494042	86494184
NC_052533.1	86503178	86503373
NC_052533.1	86503437	86503590
NC_052533.1	86523560	86523673
NC_052533.1	86523732	86524385
NC_052533.1	86593877	86594210
NC_052533.1	86602795	86602959
NC_052533.1	86618767	86618886
NC_052533.1	86637468	86637593
NC_052533.1	86637659	86637927
NC_052533.1	86671246	86671433
NC_052533.1	86681603	86681722
NC_052533.1	86681738	86682577
NC_052533.1	86682995	86683141
NC_052533.1	86683142	86683261
NC_052533.1	86707318	86707741
NC_052533.1	86726227	86726332
NC_052533.1	86743644	86743887
NC_052533.1	86761778	86761893
NC_052533.1	86903368	86903776
NC_052533.1	86904076	86904223
NC_052533.1	86940284	86940449
NC_052533.1	86946128	86946242
NC_052533.1	86967395	86967513
NC_052533.1	87001063	87001200
NC_052533.1	87001220	87001353
NC_052533.1	87001407	87001531
NC_052533.1	87008406	87008528
NC_052533.1	87105616	87105744
NC_052533.1	87214786	87214961
NC_052533.1	87312366	87312739
NC_052533.1	87327399	87327502
NC_052533.1	87337788	87337925
NC_052533.1	87402063	87402170
NC_052533.1	87402377	87402645
NC_052533.1	88857277	88857482
NC_052533.1	90434356	90434456
NC_052533.1	90488834	90489190
NC_052533.1	90490183	90490345
NC_052533.1	90522181	90522288
NC_052533.1	90567362	90567574
NC_052533.1	90589815	90590134
NC_052533.1	90598866	90598966
NC_052533.1	90598972	90599104
NC_052533.1	90602357	90602458
NC_052533.1	90622811	90623018
NC_052533.1	90648554	90648677
NC_052533.1	90731638	90732003
NC_052533.1	90741018	90741210
NC_052533.1	90781453	90781680
NC_052533.1	90785195	90785472
NC_052533.1	90785599	90785750
NC_052533.1	90787253	90787391
NC_052533.1	90787734	90787971
NC_052533.1	90800065	90800172
NC_052533.1	90805390	90805526
NC_052533.1	90805564	90805689
NC_052533.1	90859333	90859476
NC_052533.1	90862178	90862298
NC_052533.1	90873503	90873612
NC_052533.1	90901807	90902150
NC_052533.1	90906498	90906682
NC_052533.1	90915299	90915879
NC_052533.1	90919292	90919771
NC_052533.1	90949529	90949871
NC_052533.1	90957989	90958161
NC_052533.1	90959320	90959458
NC_052533.1	90959817	90959918
NC_052533.1	90970722	90971182
NC_052533.1	90975292	90975426
NC_052533.1	90995473	90995883
NC_052533.1	90997190	90997390
NC_052533.1	90999701	90999954
NC_052533.1	91000159	91000375
NC_052533.1	91004803	91005290
NC_052533.1	91008478	91008809
NC_052533.1	91008840	91008954
NC_052533.1	91009707	91009941
NC_052533.1	91011075	91011352
NC_052533.1	91023396	91023632
NC_052533.1	91036731	91036932
NC_052533.1	91036937	91037148
NC_052533.1	91054376	91054479
NC_052533.1	91067949	91068139
NC_052533.1	91075521	91075715
NC_052533.1	91075735	91075877
NC_052533.1	91086170	91086323
NC_052533.1	91088449	91088651
NC_052533.1	91094498	91094598
NC_052533.1	91095695	91096132
NC_052533.1	91111730	91111838
NC_052533.1	91111919	91112236
NC_052533.1	91113959	91114357
NC_052533.1	91114386	91114544
NC_052533.1	91117343	91117688
NC_052533.1	91118770	91118936
NC_052533.1	91124184	91124448
NC_052533.1	91124584	91124689
NC_052533.1	91136301	91136594
NC_052533.1	91140645	91140781
NC_052533.1	91140793	91140905
NC_052533.1	91140911	91141087
NC_052533.1	91158144	91158250
NC_052533.1	91199822	91200103
NC_052533.1	91200148	91200392
NC_052533.1	91221995	91222367
NC_052533.1	91225030	91225367
NC_052533.1	91226790	91226947
NC_052533.1	91238237	91238424
NC_052533.1	91241116	91241307
NC_052533.1	91241308	91241824
NC_052533.1	91242066	91242255
NC_052533.1	91279345	91279653
NC_052533.1	91281148	91281298
NC_052533.1	91281300	91281405
NC_052533.1	91282712	91283592
NC_052533.1	91291167	91291298
NC_052533.1	91303264	91303430
NC_052533.1	91312557	91312666
NC_052533.1	91325556	91325682
NC_052533.1	91329795	91329981
NC_052533.1	91368200	91368316
NC_052533.1	91370619	91370795
NC_052533.1	91370925	91371179
NC_052533.1	91375653	91375753
NC_052533.1	91380431	91380548
NC_052533.1	91380561	91381461
NC_052533.1	91385720	91386142
NC_052533.1	91388213	91388385
NC_052533.1	91390338	91390587
NC_052533.1	91390641	91390799
NC_052533.1	91392118	91392222
NC_052533.1	91394716	91395203
NC_052533.1	91395615	91395870
NC_052533.1	92310218	92310355
NC_052533.1	93153692	93153801
NC_052533.1	95507841	95507944
NC_052533.1	95785008	95785136
NC_052533.1	96290882	96291027
NC_052533.1	96908156	96908387
NC_052533.1	98103455	98103580
NC_052533.1	98344472	98344586
NC_052533.1	98414486	98414642
NC_052533.1	98506914	98507015
NC_052533.1	98723692	98723812
NC_052533.1	98980484	98980614
NC_052533.1	99835261	99835377
NC_052533.1	102885166	102885282
NC_052533.1	103062061	103062180
NC_052533.1	103070977	103071152
NC_052533.1	103075119	103075232
NC_052533.1	103075638	103075779
NC_052533.1	103185282	103185433
NC_052533.1	103196722	103196836
NC_052533.1	103224930	103225051
NC_052533.1	103225060	103225166
NC_052533.1	103228479	103228590
NC_052533.1	103229106	103229233
NC_052533.1	103233887	103234303
NC_052533.1	103243493	103243614
NC_052533.1	103243814	103244038
NC_052533.1	103245452	103245573
NC_052533.1	103257591	103257892
NC_052533.1	103278435	103278596
NC_052533.1	103278741	103279172
NC_052533.1	103293106	103293214
NC_052533.1	103296483	103297017
NC_052533.1	103299416	103299541
NC_052533.1	103308774	103308882
NC_052533.1	103310534	103310878
NC_052533.1	103311130	103311258
NC_052533.1	103313996	103314222
NC_052533.1	103314223	103314556
NC_052533.1	103320532	103320743
NC_052533.1	103321885	103322598
NC_052533.1	103327990	103328222
NC_052533.1	103336802	103337417
NC_052533.1	103337452	103337563
NC_052533.1	103338581	103338731
NC_052533.1	103338831	103339021
NC_052533.1	103339074	103339291
NC_052533.1	103377927	103378181
NC_052533.1	103407724	103408231
NC_052533.1	103408482	103408814
NC_052533.1	103408853	103409007
NC_052533.1	103409926	103410201
NC_052533.1	103411209	103411479
NC_052533.1	103461195	103461446
NC_052533.1	103469124	103469243
NC_052533.1	103474519	103474702
NC_052533.1	103474760	103474903
NC_052533.1	103553696	103553962
NC_052533.1	103555158	103555335
NC_052533.1	103592262	103592417
NC_052533.1	103596700	103596848
NC_052533.1	103603446	103603647
NC_052533.1	103637612	103637718
NC_052533.1	103639688	103639803
NC_052533.1	103710887	103711079
NC_052533.1	103713149	103713297
NC_052533.1	103727991	103728148
NC_052533.1	103819211	103819582
NC_052533.1	103819584	103819708
NC_052533.1	103967924	103968036
NC_052533.1	103985438	103985721
NC_052533.1	105225333	105225446
NC_052533.1	106093131	106093295
NC_052533.1	106246272	106246421
NC_052533.1	106257195	106257419
NC_052533.1	106259074	106259386
NC_052533.1	106278851	106278964
NC_052533.1	106283287	106283541
NC_052533.1	106283685	106283994
NC_052533.1	106298547	106298699
NC_052533.1	106300771	106301076
NC_052533.1	106301125	106301322
NC_052533.1	106320938	106321076
NC_052533.1	106333086	106333286
NC_052533.1	106343444	106343672
NC_052533.1	106356148	106356288
NC_052533.1	106358527	106358736
NC_052533.1	106364901	106365131
NC_052533.1	106365271	106365588
NC_052533.1	106372359	106372647
NC_052533.1	106383321	106383477
NC_052533.1	106383705	106384039
NC_052533.1	106399988	106400214
NC_052533.1	106407765	106407994
NC_052533.1	106438219	106438639
NC_052533.1	106444037	106444324
NC_052533.1	106466126	106466309
NC_052533.1	106468040	106468717
NC_052533.1	106633600	106633814
NC_052533.1	106634190	106634328
NC_052533.1	106770524	106770803
NC_052533.1	107157020	107157191
NC_052533.1	107204575	107204685
NC_052533.1	107207171	107207276
NC_052533.1	107323697	107323803
NC_052533.1	107858609	107858733
NC_052533.1	107863832	107863932
NC_052533.1	107939292	107939494
NC_052533.1	109263999	109264109
NC_052533.1	109276732	109276873
NC_052533.1	109287514	109287760
NC_052533.1	109300705	109300814
NC_052533.1	109301060	109301299
NC_052533.1	109325566	109325817
NC_052533.1	109329253	109329376
NC_052533.1	109334763	109335289
NC_052533.1	109335296	109335397
NC_052533.1	109339888	109340054
NC_052533.1	109345869	109346146
NC_052533.1	109350503	109350862
NC_052533.1	109351370	109351707
NC_052533.1	109352849	109353085
NC_052533.1	109355617	109356297
NC_052533.1	110931739	110931938
NC_052533.1	110937911	110938117
NC_052533.1	110938597	110939022
NC_052533.1	111852411	111852532
NC_052533.1	111856378	111856558
NC_052533.1	111862221	111862376
NC_052533.1	111862377	111862495
NC_052533.1	111907346	111907465
NC_052533.1	111930307	111930706
NC_052533.1	111954568	111954777
NC_052533.1	112002238	112002389
NC_052533.1	112020513	112020662
NC_052533.1	112020937	112021348
NC_052533.1	112053535	112053673
NC_052533.1	112064909	112065037
NC_052533.1	112065349	112065690
NC_052533.1	112066884	112067032
NC_052533.1	112106633	112106807
NC_052533.1	112152283	112152415
NC_052533.1	112250176	112250556
NC_052533.1	112262820	112263201
NC_052533.1	112326652	112326862
NC_052533.1	112350611	112350800
NC_052533.1	112545095	112545385
NC_052533.1	112558782	112558909
NC_052533.1	112558938	112559105
NC_052533.1	112561486	112561796
NC_052533.1	112669113	112669254
NC_052533.1	112685441	112685689
NC_052533.1	112693154	112693447
NC_052533.1	112693462	112693673
NC_052533.1	112694691	112695099
NC_052533.1	112705620	112705776
NC_052533.1	112706193	112706317
NC_052533.1	112706734	112706841
NC_052533.1	112771956	112772144
NC_052533.1	113567185	113567384
NC_052533.1	113567543	113567643
NC_052533.1	113567801	113567921
NC_052533.1	113747007	113747276
NC_052533.1	113849442	113849692
NC_052533.1	113858294	113858470
NC_052533.1	113862957	113863061
NC_052533.1	113947675	113947782
NC_052533.1	114090250	114090532
NC_052533.1	114104290	114104467
NC_052533.1	114104915	114105016
NC_052533.1	114106191	114106488
NC_052533.1	114110060	114110259
NC_052533.1	114115236	114115385
NC_052533.1	114143419	114143545
NC_052533.1	114144307	114144557
NC_052533.1	114145846	114146112
NC_052533.1	114146266	114146461
NC_052533.1	114148305	114148430
NC_052533.1	114148451	114148601
NC_052533.1	114172029	114172149
NC_052533.1	114180814	114180925
NC_052533.1	114181747	114181860
NC_052533.1	114248060	114248307
NC_052533.1	114248314	114248427
NC_052533.1	114248429	114248553
NC_052533.1	114248568	114248674
NC_052533.1	114276149	114276435
NC_052533.1	114289121	114289234
NC_052533.1	114289299	114289443
NC_052533.1	114322869	114323224
NC_052533.1	114323225	114323371
NC_052533.1	114340533	114340703
NC_052533.1	114341618	114341992
NC_052533.1	114366869	114367343
NC_052533.1	114368724	114369032
NC_052533.1	114386897	114387018
NC_052533.1	114405443	114405549
NC_052533.1	114411572	114411705
NC_052533.1	114424495	114424803
NC_052533.1	114432296	114432528
NC_052533.1	114436695	114436924
NC_052533.1	116214233	116214454
NC_052533.1	116214478	116214601
NC_052533.1	116214708	116214910
NC_052533.1	116217693	116217809
NC_052533.1	116227483	116227589
NC_052533.1	116543348	116543453
NC_052533.1	116651889	116652001
NC_052533.1	116723237	116723468
NC_052533.1	116743729	116743837
NC_052533.1	116754969	116755069
NC_052533.1	116812378	116812479
NC_052533.1	116860696	116860869
NC_052533.1	117510937	117511059
NC_052533.1	117524388	117524489
NC_052533.1	117656420	117656534
NC_052533.1	118490681	118490984
NC_052533.1	118496661	118497013
NC_052533.1	118509194	118509301
NC_052533.1	118515473	118515603
NC_052533.1	118546124	118546253
NC_052533.1	118567861	118567982
NC_052533.1	118568047	118568253
NC_052533.1	118581037	118581175
NC_052533.1	118581178	118581282
NC_052533.1	118668022	118668248
NC_052533.1	118671096	118671294
NC_052533.1	118671540	118671651
NC_052533.1	118672696	118672825
NC_052533.1	118673573	118673768
NC_052533.1	118712574	118712741
NC_052533.1	118732845	118733251
NC_052533.1	118733367	118733593
NC_052533.1	118734030	118734174
NC_052533.1	118796404	118796671
NC_052533.1	118797320	118797705
NC_052533.1	118798595	118798883
NC_052533.1	118845439	118845768
NC_052533.1	118846160	118846429
NC_052533.1	118852361	118852481
NC_052533.1	118876795	118876895
NC_052533.1	118878053	118878290
NC_052533.1	118878321	118878468
NC_052533.1	118895429	118895572
NC_052533.1	118909162	118909308
NC_052533.1	118932044	118932334
NC_052533.1	118932947	118933090
NC_052533.1	118933168	118933280
NC_052533.1	118943070	118943202
NC_052533.1	118943240	118943412
NC_052533.1	118943460	118943630
NC_052533.1	118957027	118957336
NC_052533.1	118959088	118959215
NC_052533.1	118959400	118959774
NC_052533.1	118997826	118997931
NC_052533.1	118999548	118999895
NC_052533.1	119000030	119000213
NC_052533.1	119004699	119005029
NC_052533.1	119009402	119009541
NC_052533.1	119010011	119010135
NC_052533.1	119010221	119010324
NC_052533.1	119010516	119010760
NC_052533.1	119016466	119016691
NC_052533.1	119016839	119016992
NC_052533.1	119019308	119019476
NC_052533.1	119020344	119020885
NC_052533.1	119021550	119021769
NC_052533.1	119022650	119023068
NC_052533.1	119023211	119023402
NC_052533.1	119031971	119032252
NC_052533.1	119034564	119034906
NC_052533.1	119035620	119035949
NC_052533.1	119040045	119040341
NC_052533.1	119040343	119040506
NC_052533.1	119040567	119040671
NC_052533.1	119040726	119041310
NC_052533.1	119041614	119041759
NC_052533.1	119042226	119042342
NC_052533.1	119043575	119043768
NC_052533.1	119043847	119044044
NC_052533.1	119062131	119062234
NC_052533.1	119062270	119062378
NC_052533.1	119071473	119071574
NC_052533.1	119071592	119071865
NC_052533.1	119089760	119089871
NC_052533.1	119091813	119091945
NC_052533.1	119092849	119093566
NC_052533.1	119096487	119096642
NC_052533.1	119098791	119098928
NC_052533.1	119104871	119104984
NC_052533.1	119108781	119108907
NC_052533.1	119108960	119109071
NC_052533.1	119109470	119109575
NC_052533.1	119110422	119111070
NC_052533.1	119112180	119112618
NC_052533.1	119115312	119115460
NC_052533.1	119119176	119119342
NC_052533.1	119120946	119121221
NC_052533.1	119139337	119139458
NC_052533.1	119140346	119140465
NC_052533.1	119141792	119142047
NC_052533.1	119147368	119147555
NC_052533.1	119164998	119166193
NC_052533.1	119166227	119166401
NC_052533.1	119166668	119166789
NC_052533.1	119166847	119167463
NC_052533.1	119167594	119167891
NC_052533.1	119167985	119168452
NC_052533.1	119280575	119280754
NC_052533.1	119280957	119281069
NC_052533.1	119311632	119311854
NC_052533.1	119333199	119333444
NC_052533.1	119335263	119335662
NC_052533.1	119355095	119355197
NC_052533.1	119361022	119361186
NC_052533.1	119398936	119399165
NC_052533.1	119400937	119401335
NC_052533.1	119449913	119450188
NC_052533.1	119540498	119540793
NC_052533.1	119561839	119561954
NC_052533.1	119562667	119562926
NC_052533.1	119568515	119568640
NC_052533.1	119588309	119588409
NC_052533.1	119600431	119600549
NC_052533.1	119606934	119607105
NC_052533.1	119689093	119689222
NC_052533.1	119697319	119697580
NC_052533.1	119699403	119699655
NC_052533.1	119736965	119737222
NC_052533.1	119743730	119743845
NC_052533.1	119744254	119744356
NC_052533.1	119828169	119828272
NC_052533.1	119828930	119829049
NC_052533.1	120323228	120323341
NC_052533.1	120324253	120324360
NC_052533.1	120381544	120381663
NC_052533.1	120621257	120621374
NC_052533.1	121811242	121811349
NC_052533.1	121946169	121946324
NC_052533.1	124601575	124601844
NC_052533.1	124602069	124602187
NC_052533.1	124602298	124602469
NC_052533.1	124637514	124637620
NC_052533.1	124638290	124638511
NC_052533.1	124639410	124639513
NC_052533.1	124639873	124639992
NC_052533.1	124640097	124640302
NC_052533.1	124640954	124641111
NC_052533.1	124651229	124651334
NC_052533.1	124666597	124666710
NC_052533.1	124672310	124672413
NC_052533.1	124677932	124678084
NC_052533.1	124710386	124710588
NC_052533.1	124713592	124713773
NC_052533.1	124714424	124714534
NC_052533.1	124716778	124716928
NC_052533.1	124716929	124717058
NC_052533.1	124728218	124728351
NC_052533.1	124730520	124730697
NC_052533.1	124738595	124738776
NC_052533.1	124764725	124764828
NC_052533.1	124764895	124765000
NC_052533.1	124803764	124804024
NC_052533.1	124836675	124836804
NC_052533.1	124857748	124857860
NC_052533.1	124862932	124863192
NC_052533.1	124879080	124879253
NC_052533.1	124887796	124888088
NC_052533.1	124895234	124895625
NC_052533.1	124896538	124896733
NC_052533.1	124904321	124904630
NC_052533.1	124939952	124940180
NC_052533.1	124957913	124958032
NC_052533.1	125097571	125097718
NC_052533.1	125157668	125157806
NC_052533.1	125163744	125163904
NC_052533.1	125169397	125169687
NC_052533.1	125243262	125243370
NC_052533.1	125256696	125256869
NC_052533.1	125256988	125257111
NC_052533.1	125303494	125303664
NC_052533.1	125348464	125348644
NC_052533.1	125358276	125358400
NC_052533.1	125366678	125366878
NC_052533.1	125700052	125700225
NC_052533.1	127554867	127555211
NC_052533.1	127579375	127579575
NC_052533.1	127583175	127583292
NC_052533.1	127591893	127591998
NC_052533.1	127670917	127671081
NC_052533.1	127755927	127756054
NC_052533.1	127756087	127756462
NC_052533.1	127784667	127784794
NC_052533.1	127804272	127804609
NC_052533.1	128736077	128736272
NC_052533.1	128738167	128738351
NC_052533.1	128749946	128750156
NC_052533.1	129304586	129304693
NC_052533.1	129700149	129700501
NC_052533.1	129712271	129712985
NC_052533.1	129742056	129742453
NC_052533.1	129800335	129800835
NC_052533.1	129802100	129802222
NC_052533.1	129824624	129824725
NC_052533.1	129837433	129837696
NC_052533.1	129837705	129838124
NC_052533.1	129841263	129841618
NC_052533.1	129881928	129882285
NC_052533.1	129885874	129886111
NC_052533.1	129889863	129889970
NC_052533.1	129900574	129900700
NC_052533.1	129900774	129900939
NC_052533.1	129907566	129907792
NC_052533.1	129945123	129945271
NC_052533.1	129959085	129959186
NC_052533.1	129959190	129959347
NC_052533.1	129969050	129969216
NC_052533.1	129989065	129989257
NC_052533.1	129995663	129995951
NC_052533.1	129995967	129996111
NC_052533.1	130004012	130004131
NC_052533.1	130055529	130055861
NC_052533.1	130056122	130056240
NC_052533.1	130060074	130060468
NC_052533.1	130060535	130060761
NC_052533.1	130085196	130085551
NC_052533.1	130088742	130088885
NC_052533.1	130096042	130096520
NC_052533.1	130102281	130102590
NC_052533.1	130104862	130104980
NC_052533.1	130114909	130115017
NC_052533.1	130116973	130117229
NC_052533.1	130126095	130126364
NC_052533.1	130127433	130128202
NC_052533.1	130136617	130136868
NC_052533.1	130142132	130142263
NC_052533.1	130148384	130148500
NC_052533.1	130151480	130151719
NC_052533.1	130160332	130160594
NC_052533.1	130171097	130171341
NC_052533.1	130173027	130173188
[truncated: 6,391 more rows]
