# Supplementary material for: The Evolution of Ultraconserved Elements in Vertebrates
Source: Mol Biol Evol. 2024 Jul 16;41(7):msae146. doi: 10.1093/molbev/msae146 (PMC11276968; doi:10.1093/molbev/msae146)
Supplement: msae146_Supplementary_Data [file msae146_supplementary_data.zip › Supplementary_File_8_streme_motif_50_set.txt]

********************************************************************************
STREME - Sensitive, Thorough, Rapid, Enriched Motif Elicitation
********************************************************************************
MEME version 5.4.1 (Release date: Sat Aug 21 19:23:23 2021 -0700)

For further information on how to interpret these results please access https://meme-suite.org/meme.
To get a copy of the MEME Suite software please access https://meme-suite.org.

********************************************************************************


********************************************************************************
REFERENCE
********************************************************************************
If you use this program in your research, please cite:

Timothy L. Bailey,
"STREME: accurate and versatile sequence motif discovery",
Bioinformatics, Mar. 24, 2021.
********************************************************************************


ALPHABET= ACGT

strands: + -

Background letter frequencies
A 0.305 C 0.195 G 0.195 T 0.305 

MOTIF 1-WDSTAATTASHW STREME-1
letter-probability matrix: alength= 4 w= 12 nsites= 2019 E= 9.8e-007
 0.378090 0.169134 0.118526 0.334250
 0.337289 0.104206 0.276026 0.282480
 0.000034 0.462291 0.414349 0.123325
 0.000034 0.103001 0.000022 0.896942
 0.861180 0.138763 0.000022 0.000034
 0.974103 0.025840 0.000022 0.000034
 0.000034 0.000022 0.025840 0.974103
 0.000034 0.000022 0.138763 0.861180
 0.896942 0.000022 0.103001 0.000034
 0.123325 0.414349 0.462291 0.000034
 0.282480 0.276026 0.104206 0.337289
 0.334250 0.118526 0.169134 0.378090

MOTIF 2-CCATCTGT STREME-2
letter-probability matrix: alength= 4 w= 8 nsites= 1011 E= 7.2e-005
 0.155201 0.740042 0.000135 0.104622
 0.000210 0.987672 0.008631 0.003487
 0.990879 0.000135 0.008776 0.000210
 0.012193 0.000678 0.000135 0.986994
 0.046924 0.952731 0.000135 0.000210
 0.027256 0.025269 0.012292 0.935182
 0.003878 0.025006 0.936012 0.035105
 0.007611 0.161706 0.067467 0.763215

MOTIF 3-AAATGAART STREME-3
letter-probability matrix: alength= 4 w= 9 nsites= 2336 E= 4.4e-004
 0.805757 0.000131 0.000131 0.193981
 0.999535 0.000131 0.000131 0.000204
 0.941114 0.000131 0.058552 0.000204
 0.000204 0.008225 0.068254 0.923318
 0.000204 0.000131 0.999462 0.000204
 0.900927 0.000131 0.046045 0.052897
 0.794874 0.000131 0.204792 0.000204
 0.568092 0.046080 0.385624 0.000204
 0.106949 0.000131 0.201712 0.691208

MOTIF 4-AAGAAAGAAAGAAAGAAAAA STREME-4
letter-probability matrix: alength= 4 w= 20 nsites= 233 E= 4.7e-004
 0.936782 0.017764 0.017764 0.027691
 0.936782 0.017764 0.017764 0.027691
 0.027691 0.017764 0.926855 0.027691
 0.936782 0.017764 0.017764 0.027691
 0.936782 0.017764 0.017764 0.027691
 0.936782 0.017764 0.017764 0.027691
 0.027691 0.017764 0.926855 0.027691
 0.936782 0.017764 0.017764 0.027691
 0.936782 0.017764 0.017764 0.027691
 0.936782 0.017764 0.017764 0.027691
 0.027691 0.017764 0.926855 0.027691
 0.936782 0.017764 0.017764 0.027691
 0.936782 0.017764 0.017764 0.027691
 0.936782 0.017764 0.017764 0.027691
 0.027691 0.017764 0.926855 0.027691
 0.936782 0.017764 0.017764 0.027691
 0.936782 0.017764 0.017764 0.027691
 0.936782 0.017764 0.017764 0.027691
 0.936782 0.017764 0.017764 0.027691
 0.936782 0.017764 0.017764 0.027691

MOTIF 5-CGGCKGCA STREME-5
letter-probability matrix: alength= 4 w= 8 nsites= 563 E= 1.9e-003
 0.000443 0.998829 0.000284 0.000443
 0.000443 0.000284 0.998829 0.000443
 0.085005 0.000284 0.842509 0.072201
 0.000443 0.998829 0.000284 0.000443
 0.145801 0.000284 0.331762 0.522152
 0.029681 0.037588 0.932288 0.000443
 0.000443 0.965869 0.033244 0.000443
 0.573419 0.100671 0.147275 0.178635

MOTIF 6-GAAAATGA STREME-6
letter-probability matrix: alength= 4 w= 8 nsites= 718 E= 1.4e-002
 0.000754 0.000484 0.998007 0.000754
 0.756316 0.000484 0.000484 0.242717
 0.760042 0.000484 0.000484 0.238990
 0.959893 0.000484 0.000484 0.039140
 0.998278 0.000484 0.000484 0.000754
 0.000754 0.000879 0.000484 0.997882
 0.000754 0.000484 0.998007 0.000754
 0.998278 0.000484 0.000484 0.000754

MOTIF 7-CTCYYYCTCCYYCTC STREME-7
letter-probability matrix: alength= 4 w= 15 nsites= 306 E= 2.7e-002
 0.000162 0.999572 0.000104 0.000162
 0.011225 0.114421 0.186017 0.688337
 0.000162 0.999572 0.000104 0.000162
 0.007537 0.504490 0.093826 0.394146
 0.003850 0.622466 0.036980 0.336703
 0.007537 0.408660 0.158673 0.425130
 0.000162 0.988509 0.007479 0.003850
 0.048101 0.118109 0.000104 0.833686
 0.000162 0.964852 0.011167 0.023819
 0.003850 0.687321 0.092295 0.216534
 0.066540 0.601710 0.014855 0.316895
 0.003850 0.385073 0.051731 0.559347
 0.000162 0.911190 0.000104 0.088544
 0.055477 0.292383 0.014855 0.637286
 0.022288 0.944257 0.014855 0.018600

MOTIF 8-CTTCCTTCCTTCCTTCCTTC STREME-8
letter-probability matrix: alength= 4 w= 20 nsites= 168 E= 3.1e-002
 0.027691 0.926855 0.017764 0.027691
 0.027691 0.017764 0.017764 0.936782
 0.027691 0.017764 0.017764 0.936782
 0.027691 0.926855 0.017764 0.027691
 0.027691 0.926855 0.017764 0.027691
 0.027691 0.017764 0.017764 0.936782
 0.027691 0.017764 0.017764 0.936782
 0.027691 0.926855 0.017764 0.027691
 0.027691 0.926855 0.017764 0.027691
 0.027691 0.017764 0.017764 0.936782
 0.027691 0.017764 0.017764 0.936782
 0.027691 0.926855 0.017764 0.027691
 0.027691 0.926855 0.017764 0.027691
 0.027691 0.017764 0.017764 0.936782
 0.027691 0.017764 0.017764 0.936782
 0.027691 0.926855 0.017764 0.027691
 0.027691 0.926855 0.017764 0.027691
 0.027691 0.017764 0.017764 0.936782
 0.027691 0.017764 0.017764 0.936782
 0.027691 0.926855 0.017764 0.027691

MOTIF 9-GCTTGGCTGAGTTCACAAA STREME-9
letter-probability matrix: alength= 4 w= 19 nsites= 52 E= 3.8e-002
 0.026004 0.000702 0.972199 0.001094
 0.001094 0.972199 0.025612 0.001094
 0.001094 0.000702 0.050522 0.947681
 0.001094 0.000702 0.000702 0.997502
 0.001094 0.000702 0.972199 0.026004
 0.001094 0.025612 0.947289 0.026004
 0.026004 0.947289 0.000702 0.026004
 0.050915 0.000702 0.025612 0.922771
 0.001094 0.000702 0.947289 0.050915
 0.972592 0.025612 0.000702 0.001094
 0.026004 0.025612 0.947289 0.001094
 0.001094 0.050522 0.100343 0.848041
 0.100735 0.000702 0.000702 0.897861
 0.026004 0.822738 0.100343 0.050915
 0.872951 0.100343 0.025612 0.001094
 0.026004 0.947289 0.025612 0.001094
 0.997502 0.000702 0.000702 0.001094
 0.947681 0.000702 0.025612 0.026004
 0.723490 0.000702 0.025612 0.250196

MOTIF 10-CATCAAAG STREME-10
letter-probability matrix: alength= 4 w= 8 nsites= 1245 E= 8.7e-002
 0.000563 0.778386 0.086911 0.134140
 0.864841 0.000361 0.000361 0.134436
 0.142386 0.043784 0.000361 0.813468
 0.000563 0.998512 0.000361 0.000563
 0.987157 0.000361 0.011918 0.000563
 0.998714 0.000361 0.000361 0.000563
 0.998714 0.000361 0.000361 0.000563
 0.000563 0.142105 0.856768 0.000563

MOTIF 11-ATAWWTAT STREME-11
letter-probability matrix: alength= 4 w= 8 nsites= 1943 E= 1.3e-001
 0.704339 0.294937 0.000283 0.000442
 0.000442 0.000283 0.000283 0.998992
 0.813460 0.185815 0.000283 0.000442
 0.632267 0.000283 0.000283 0.367166
 0.367166 0.000283 0.000283 0.632267
 0.000442 0.000283 0.185815 0.813460
 0.998992 0.000283 0.000283 0.000442
 0.000442 0.000283 0.294937 0.704339

MOTIF 12-AGTGGTGGCAG STREME-12
letter-probability matrix: alength= 4 w= 11 nsites= 40 E= 1.5e-001
 0.936782 0.017764 0.017764 0.027691
 0.027691 0.017764 0.926855 0.027691
 0.027691 0.017764 0.017764 0.936782
 0.027691 0.017764 0.926855 0.027691
 0.027691 0.017764 0.926855 0.027691
 0.027691 0.017764 0.017764 0.936782
 0.027691 0.017764 0.926855 0.027691
 0.027691 0.017764 0.926855 0.027691
 0.027691 0.926855 0.017764 0.027691
 0.936782 0.017764 0.017764 0.027691
 0.027691 0.017764 0.926855 0.027691

MOTIF 13-AAGCTACAGGTTACAA STREME-13
letter-probability matrix: alength= 4 w= 16 nsites= 51 E= 1.5e-001
 0.997563 0.000685 0.000685 0.001068
 0.973258 0.000685 0.000685 0.025372
 0.025372 0.024990 0.875656 0.073982
 0.001068 0.997180 0.000685 0.001068
 0.001068 0.024990 0.024990 0.948953
 0.997563 0.000685 0.000685 0.001068
 0.025372 0.948570 0.000685 0.025372
 0.997563 0.000685 0.000685 0.001068
 0.001068 0.000685 0.948570 0.049677
 0.025372 0.000685 0.948570 0.025372
 0.122591 0.024990 0.000685 0.851734
 0.049677 0.000685 0.024990 0.924648
 0.997563 0.000685 0.000685 0.001068
 0.001068 0.948570 0.000685 0.049677
 0.754515 0.122209 0.073599 0.049677
 0.973258 0.000685 0.000685 0.025372

MOTIF 14-CGTCTCC STREME-14
letter-probability matrix: alength= 4 w= 7 nsites= 1308 E= 1.7e-001
 0.035075 0.928049 0.036355 0.000521
 0.110158 0.000334 0.888987 0.000521
 0.054225 0.055397 0.094273 0.796105
 0.000848 0.868921 0.033650 0.096581
 0.055983 0.041427 0.016150 0.886440
 0.021956 0.870876 0.049904 0.057263
 0.038930 0.906310 0.014946 0.039813

MOTIF 15-CTTGTCA STREME-15
letter-probability matrix: alength= 4 w= 7 nsites= 607 E= 2.5e-001
 0.000985 0.997398 0.000632 0.000985
 0.000985 0.000632 0.233770 0.764613
 0.000985 0.021284 0.000632 0.977098
 0.000985 0.000632 0.997398 0.000985
 0.000985 0.000632 0.000632 0.997751
 0.000985 0.997398 0.000632 0.000985
 0.948496 0.000632 0.049886 0.000985

MOTIF 16-GACAAATACTCA STREME-16
letter-probability matrix: alength= 4 w= 12 nsites= 44 E= 2.9e-001
 0.001215 0.000780 0.996790 0.001215
 0.997225 0.000780 0.000780 0.001215
 0.001215 0.996790 0.000780 0.001215
 0.997225 0.000780 0.000780 0.001215
 0.831224 0.000780 0.166781 0.001215
 0.858891 0.000780 0.000780 0.139550
 0.001215 0.000780 0.000780 0.997225
 0.997225 0.000780 0.000780 0.001215
 0.001215 0.886122 0.111447 0.001215
 0.001215 0.028447 0.000780 0.969558
 0.001215 0.996790 0.000780 0.001215
 0.886558 0.111447 0.000780 0.001215

MOTIF 17-GATGAAAAACT STREME-17
letter-probability matrix: alength= 4 w= 11 nsites= 418 E= 3.0e-001
 0.002421 0.013117 0.947675 0.036787
 0.928442 0.006923 0.035414 0.029221
 0.041871 0.011717 0.017437 0.928975
 0.032939 0.016295 0.916827 0.033939
 0.887677 0.057512 0.027282 0.027529
 0.862136 0.055544 0.025962 0.056359
 0.805783 0.041174 0.104989 0.048054
 0.691570 0.077364 0.082558 0.148508
 0.730279 0.079717 0.090803 0.099201
 0.074332 0.764374 0.056815 0.104478
 0.112140 0.096565 0.089623 0.701672

MOTIF 18-TAATTGCAT STREME-18
letter-probability matrix: alength= 4 w= 9 nsites= 528 E= 3.1e-001
 0.000744 0.000477 0.000477 0.998303
 0.894757 0.000477 0.097980 0.006786
 0.846632 0.013736 0.017424 0.122208
 0.000744 0.080986 0.085097 0.833173
 0.031602 0.014996 0.000477 0.952925
 0.000744 0.000477 0.998036 0.000744
 0.000744 0.691193 0.114098 0.193966
 0.993229 0.000477 0.005551 0.000744
 0.054333 0.096070 0.000477 0.849120

MOTIF 19-ARCTGTCA STREME-19
letter-probability matrix: alength= 4 w= 8 nsites= 1203 E= 3.1e-001
 0.903836 0.095698 0.000182 0.000284
 0.491506 0.040190 0.360726 0.107577
 0.281669 0.668179 0.016159 0.033993
 0.000284 0.059368 0.004041 0.936308
 0.000284 0.000182 0.999251 0.000284
 0.000284 0.000182 0.000182 0.999353
 0.000284 0.999251 0.000182 0.000284
 0.999353 0.000182 0.000182 0.000284

MOTIF 20-CATTWGCATA STREME-20
letter-probability matrix: alength= 4 w= 10 nsites= 339 E= 3.4e-001
 0.037817 0.609006 0.176982 0.176195
 0.875873 0.020796 0.103126 0.000205
 0.000205 0.000132 0.000132 0.999532
 0.021020 0.014189 0.000132 0.964659
 0.354498 0.000132 0.000132 0.645239
 0.062061 0.030373 0.907361 0.000205
 0.139762 0.859902 0.000132 0.000205
 0.989794 0.009870 0.000132 0.000205
 0.000205 0.000132 0.000132 0.999532
 0.631465 0.092087 0.251845 0.024603

MOTIF 21-GAAATGA STREME-21
letter-probability matrix: alength= 4 w= 7 nsites= 1820 E= 4.9e-001
 0.000710 0.000456 0.998124 0.000710
 0.913741 0.000456 0.000456 0.085347
 0.666369 0.000456 0.300526 0.032650
 0.801076 0.000456 0.197758 0.000710
 0.000710 0.104541 0.000456 0.894293
 0.000710 0.000456 0.998124 0.000710
 0.998378 0.000456 0.000456 0.000710

MOTIF 22-GAAAACAA STREME-22
letter-probability matrix: alength= 4 w= 8 nsites= 2162 E= 5.8e-001
 0.000471 0.081988 0.896441 0.021100
 0.879884 0.041271 0.036014 0.042831
 0.924174 0.013800 0.044423 0.017604
 0.958913 0.003218 0.032850 0.005019
 0.843390 0.010357 0.056122 0.090131
 0.000471 0.998756 0.000302 0.000471
 0.811940 0.081890 0.000516 0.105654
 0.896973 0.044821 0.000302 0.057904

MOTIF 23-ACTACCAC STREME-23
letter-probability matrix: alength= 4 w= 8 nsites= 96 E= 6.7e-001
 0.996377 0.001018 0.001018 0.001587
 0.001587 0.995808 0.001018 0.001587
 0.001587 0.001018 0.086563 0.910832
 0.996377 0.001018 0.001018 0.001587
 0.001587 0.995808 0.001018 0.001587
 0.001587 0.702459 0.294368 0.001587
 0.996377 0.001018 0.001018 0.001587
 0.001587 0.995808 0.001018 0.001587

MOTIF 24-GTGATAAAT STREME-24
letter-probability matrix: alength= 4 w= 9 nsites= 354 E= 7.9e-001
 0.000688 0.000441 0.998182 0.000688
 0.024927 0.016118 0.005376 0.953580
 0.000688 0.000441 0.917190 0.081680
 0.950547 0.014638 0.034126 0.000688
 0.000688 0.113093 0.000441 0.885777
 0.947710 0.009221 0.042382 0.000688
 0.854384 0.035509 0.041406 0.068701
 0.891520 0.071295 0.016129 0.021056
 0.196342 0.028777 0.051631 0.723251

MOTIF 25-AATAAAAC STREME-25
letter-probability matrix: alength= 4 w= 8 nsites= 2373 E= 8.2e-001
 0.952353 0.000201 0.000201 0.047245
 0.843558 0.000201 0.000201 0.156040
 0.000313 0.000201 0.000201 0.999285
 0.834967 0.082213 0.000201 0.082619
 0.900550 0.000201 0.098936 0.000313
 0.945568 0.000201 0.000201 0.054030
 0.673787 0.044708 0.098343 0.183163
 0.000313 0.999172 0.000201 0.000313

MOTIF 26-AGCTWAGCAGGRKMGGR STREME-26
letter-probability matrix: alength= 4 w= 17 nsites= 50 E= 1.1e+000
 0.975075 0.000638 0.023291 0.000995
 0.000995 0.000638 0.974718 0.023648
 0.023648 0.974718 0.000638 0.000995
 0.000995 0.000638 0.023291 0.975075
 0.408750 0.023291 0.000638 0.567321
 0.997728 0.000638 0.000638 0.000995
 0.023648 0.000638 0.952065 0.023648
 0.000995 0.997371 0.000638 0.000995
 0.929769 0.045944 0.000638 0.023648
 0.000995 0.000638 0.974718 0.023648
 0.000995 0.000638 0.997371 0.000995
 0.589974 0.000638 0.408393 0.000995
 0.000995 0.000638 0.589617 0.408750
 0.522015 0.476352 0.000638 0.000995
 0.000995 0.000638 0.997371 0.000995
 0.000995 0.000638 0.997371 0.000995
 0.567321 0.000638 0.431046 0.000995

MOTIF 27-GAACAGAAACTAAAATAR STREME-27
letter-probability matrix: alength= 4 w= 18 nsites= 52 E= 1.1e+000
 0.000932 0.000598 0.976327 0.022143
 0.976661 0.000598 0.000598 0.022143
 0.976661 0.021809 0.000598 0.000932
 0.000932 0.955116 0.000598 0.043355
 0.955450 0.000598 0.000598 0.043355
 0.043355 0.000598 0.955116 0.000932
 0.934238 0.021809 0.043021 0.000932
 0.700912 0.021809 0.000598 0.276681
 0.997873 0.000598 0.000598 0.000932
 0.064566 0.933904 0.000598 0.000932
 0.043355 0.021809 0.000598 0.934238
 0.997873 0.000598 0.000598 0.000932
 0.679700 0.276347 0.043021 0.000932
 0.997873 0.000598 0.000598 0.000932
 0.722123 0.276347 0.000598 0.000932
 0.022143 0.000598 0.000598 0.976661
 0.722123 0.000598 0.000598 0.276681
 0.552431 0.021809 0.424828 0.000932

MOTIF 28-ATGGAACGCTTCACGAAT STREME-28
letter-probability matrix: alength= 4 w= 18 nsites= 49 E= 1.1e+000
 0.975627 0.000624 0.022775 0.000973
 0.000973 0.022775 0.000624 0.975627
 0.000973 0.000624 0.997430 0.000973
 0.023124 0.000624 0.975278 0.000973
 0.997779 0.000624 0.000624 0.000973
 0.975627 0.000624 0.022775 0.000973
 0.023124 0.842371 0.000624 0.133880
 0.023124 0.111380 0.864522 0.000973
 0.023124 0.886674 0.089229 0.000973
 0.023124 0.000624 0.022775 0.953476
 0.023124 0.000624 0.022775 0.953476
 0.045276 0.953127 0.000624 0.000973
 0.887022 0.000624 0.000624 0.111729
 0.023124 0.953127 0.000624 0.023124
 0.111729 0.111380 0.753766 0.023124
 0.975627 0.000624 0.000624 0.023124
 0.887022 0.111380 0.000624 0.000973
 0.000973 0.022775 0.022775 0.953476

MOTIF 29-GTAATTAA STREME-29
letter-probability matrix: alength= 4 w= 8 nsites= 1337 E= 1.2e+000
 0.000427 0.000274 0.998871 0.000427
 0.000427 0.000274 0.000274 0.999024
 0.913778 0.000274 0.068699 0.017249
 0.970086 0.002190 0.018713 0.009012
 0.030951 0.007562 0.021898 0.939588
 0.110725 0.017661 0.064700 0.806914
 0.728476 0.000274 0.064211 0.207038
 0.728275 0.016602 0.011159 0.243963

MOTIF 30-CCATGGCAAC STREME-30
letter-probability matrix: alength= 4 w= 10 nsites= 138 E= 1.2e+000
 0.000460 0.998786 0.000295 0.000460
 0.000460 0.888151 0.000295 0.111095
 0.942296 0.000295 0.031680 0.025729
 0.063230 0.029496 0.000295 0.906979
 0.067861 0.031680 0.899999 0.000460
 0.072531 0.000295 0.926714 0.000460
 0.000460 0.918636 0.000295 0.080609
 0.939664 0.000295 0.028196 0.031845
 0.967565 0.000295 0.000295 0.031845
 0.000460 0.998786 0.000295 0.000460

MOTIF 31-CTTCTCTGTATCGTTCCA STREME-31
letter-probability matrix: alength= 4 w= 18 nsites= 48 E= 4.3e+000
 0.001018 0.997311 0.000653 0.001018
 0.001018 0.000653 0.000653 0.997676
 0.001018 0.000653 0.000653 0.997676
 0.001018 0.974132 0.000653 0.024196
 0.001018 0.000653 0.000653 0.997676
 0.001018 0.927776 0.000653 0.070552
 0.001018 0.023831 0.000653 0.974497
 0.001018 0.023831 0.950954 0.024196
 0.001018 0.000653 0.000653 0.997676
 0.928141 0.000653 0.000653 0.070552
 0.001018 0.023831 0.000653 0.974497
 0.001018 0.858242 0.023831 0.116909
 0.209621 0.000653 0.765530 0.024196
 0.024196 0.047009 0.023831 0.904963
 0.047374 0.000653 0.000653 0.951319
 0.001018 0.881420 0.047009 0.070552
 0.001018 0.835064 0.023831 0.140087
 0.904963 0.000653 0.000653 0.093730

MOTIF 32-GGGGAGATAA STREME-32
letter-probability matrix: alength= 4 w= 10 nsites= 157 E= 4.4e+000
 0.038581 0.023737 0.874791 0.062891
 0.026572 0.000392 0.902625 0.070411
 0.027387 0.014304 0.943789 0.014520
 0.080690 0.030194 0.888505 0.000611
 0.948417 0.006166 0.044805 0.000611
 0.051291 0.023737 0.924361 0.000611
 0.998605 0.000392 0.000392 0.000611
 0.000611 0.124972 0.093638 0.780779
 0.998605 0.000392 0.000392 0.000611
 0.673018 0.233081 0.014304 0.079597

MOTIF 33-ACGAGATCGA STREME-33
letter-probability matrix: alength= 4 w= 10 nsites= 68 E= 8.5e+000
 0.868163 0.011771 0.011771 0.108294
 0.000503 0.975774 0.011771 0.011952
 0.023400 0.011771 0.929979 0.034849
 0.760370 0.073768 0.114810 0.051053
 0.092092 0.039421 0.833637 0.034849
 0.863411 0.027973 0.039421 0.069195
 0.023400 0.137707 0.027973 0.810920
 0.000503 0.900886 0.075211 0.023400
 0.000503 0.023220 0.964325 0.011952
 0.604841 0.085216 0.286540 0.023403

********************************************************************************
Stopped because 3 consecutive motifs exceeded the p-value threshold (0.05).
********************************************************************************
COMMAND:	streme --verbosity 1 --oc . --dna --totallength 4000000 --time 14400 --minw 7 --maxw 20 --thresh 0.05 --align center --p merged_cumulative_97_50perc.fa
********************************************************************************
CPU:		noble-meme.grid.gs.washington.edu
********************************************************************************
FINALTIME:	1099.88 seconds
********************************************************************************
