# Supplementary material for: The Evolution of Ultraconserved Elements in Vertebrates
Source: Mol Biol Evol. 2024 Jul 16;41(7):msae146. doi: 10.1093/molbev/msae146 (PMC11276968; doi:10.1093/molbev/msae146)
Supplement: msae146_Supplementary_Data [file msae146_supplementary_data.zip › Supplementary_File_9_streme_motif_80_set.txt]

********************************************************************************
STREME - Sensitive, Thorough, Rapid, Enriched Motif Elicitation
********************************************************************************
MEME version 5.4.1 (Release date: Sat Aug 21 19:23:23 2021 -0700)

For further information on how to interpret these results please access https://meme-suite.org/meme.
To get a copy of the MEME Suite software please access https://meme-suite.org.

********************************************************************************


********************************************************************************
REFERENCE
********************************************************************************
If you use this program in your research, please cite:

Timothy L. Bailey,
"STREME: accurate and versatile sequence motif discovery",
Bioinformatics, Mar. 24, 2021.
********************************************************************************


ALPHABET= ACGT

strands: + -

Background letter frequencies
A 0.311 C 0.189 G 0.189 T 0.311 

MOTIF 1-MCAKMTGK STREME-1
letter-probability matrix: alength= 4 w= 8 nsites= 506 E= 1.5e-002
 0.499450 0.499094 0.000550 0.000906
 0.000906 0.935260 0.062928 0.000906
 0.792717 0.034187 0.172190 0.000906
 0.000906 0.000550 0.525013 0.473531
 0.473531 0.525013 0.000550 0.000906
 0.000906 0.172190 0.034187 0.792717
 0.000906 0.062928 0.935260 0.000906
 0.000906 0.000550 0.499094 0.499450

MOTIF 2-GCTAATTA STREME-2
letter-probability matrix: alength= 4 w= 8 nsites= 500 E= 3.7e-002
 0.259966 0.053650 0.595652 0.090733
 0.000397 0.935047 0.064160 0.000397
 0.056054 0.000241 0.002554 0.941151
 0.897511 0.036380 0.065712 0.000397
 0.914176 0.047579 0.000241 0.038003
 0.000397 0.027410 0.008757 0.963436
 0.000397 0.015133 0.139399 0.845072
 0.980585 0.000241 0.018778 0.000397

MOTIF 3-GTAATGAAAW STREME-3
letter-probability matrix: alength= 4 w= 10 nsites= 563 E= 4.0e-002
 0.000175 0.101092 0.828369 0.070364
 0.145708 0.000106 0.000106 0.854080
 0.999613 0.000106 0.000106 0.000175
 0.856425 0.055884 0.087515 0.000175
 0.042485 0.000106 0.000692 0.956717
 0.097678 0.011184 0.793451 0.097688
 0.947152 0.036668 0.001124 0.015056
 0.637151 0.000106 0.296214 0.066529
 0.709701 0.078997 0.176970 0.034333
 0.269585 0.077145 0.149532 0.503737

MOTIF 4-AATTACTTTC STREME-4
letter-probability matrix: alength= 4 w= 10 nsites= 255 E= 7.0e-002
 0.865888 0.002408 0.015704 0.116000
 0.796323 0.044530 0.027889 0.131257
 0.000170 0.000834 0.000103 0.998893
 0.003964 0.037619 0.043447 0.914971
 0.924561 0.000103 0.059314 0.016022
 0.000170 0.895955 0.103705 0.000170
 0.109520 0.162154 0.000103 0.728224
 0.027875 0.137461 0.171949 0.662715
 0.059692 0.111726 0.051097 0.777485
 0.026842 0.794746 0.167688 0.010724

MOTIF 5-ATATGCAAAT STREME-5
letter-probability matrix: alength= 4 w= 10 nsites= 123 E= 7.2e-002
 0.753991 0.028923 0.024430 0.192656
 0.000505 0.021827 0.016764 0.960904
 0.961357 0.000306 0.000306 0.038031
 0.001555 0.000306 0.006396 0.991742
 0.001555 0.004980 0.981687 0.011778
 0.039761 0.880513 0.020403 0.059323
 0.995292 0.001356 0.000306 0.003045
 0.947038 0.027496 0.018871 0.006594
 0.967084 0.004980 0.011570 0.016366
 0.057771 0.073935 0.064443 0.803852

MOTIF 6-GMTACARAGAAGA STREME-6
letter-probability matrix: alength= 4 w= 13 nsites= 70 E= 3.6e-001
 0.000694 0.000421 0.951768 0.047117
 0.511347 0.456589 0.015896 0.016168
 0.000694 0.000421 0.000421 0.998464
 0.982989 0.015896 0.000421 0.000694
 0.031643 0.967242 0.000421 0.000694
 0.982989 0.015896 0.000421 0.000694
 0.441387 0.015896 0.542024 0.000694
 0.982989 0.000421 0.000421 0.016168
 0.062591 0.000421 0.889871 0.047117
 0.936566 0.031370 0.015896 0.016168
 0.998464 0.000421 0.000421 0.000694
 0.000694 0.000421 0.998191 0.000694
 0.921092 0.031370 0.000421 0.047117

MOTIF 7-AGGGAAGCTACAGGT STREME-7
letter-probability matrix: alength= 4 w= 15 nsites= 47 E= 3.6e-001
 0.889638 0.027655 0.081499 0.001207
 0.001207 0.000733 0.996853 0.001207
 0.001207 0.054577 0.943008 0.001207
 0.028129 0.000733 0.969931 0.001207
 0.997327 0.000733 0.000733 0.001207
 0.997327 0.000733 0.000733 0.001207
 0.055051 0.027655 0.835320 0.081974
 0.001207 0.996853 0.000733 0.001207
 0.028129 0.081499 0.027655 0.862716
 0.970405 0.000733 0.000733 0.028129
 0.001207 0.862242 0.027655 0.108896
 0.970405 0.027655 0.000733 0.001207
 0.028129 0.000733 0.943008 0.028129
 0.001207 0.027655 0.943008 0.028129
 0.028129 0.000733 0.027655 0.943483

MOTIF 8-CCMCTGTGCWWGGMTGAS STREME-8
letter-probability matrix: alength= 4 w= 18 nsites= 67 E= 3.7e-001
 0.000668 0.983366 0.015299 0.000668
 0.015561 0.983366 0.000405 0.000668
 0.581508 0.402526 0.000405 0.015561
 0.015561 0.953579 0.030192 0.000668
 0.000668 0.030192 0.000405 0.968735
 0.015561 0.015299 0.968472 0.000668
 0.060241 0.298272 0.000405 0.641081
 0.030454 0.000405 0.953579 0.015561
 0.015561 0.908899 0.030192 0.045348
 0.387894 0.030192 0.030192 0.551721
 0.447468 0.000405 0.000405 0.551721
 0.045348 0.015299 0.894006 0.045348
 0.015561 0.000405 0.953579 0.030454
 0.417681 0.551459 0.015299 0.015561
 0.015561 0.000405 0.000405 0.983628
 0.015561 0.015299 0.923792 0.045348
 0.983628 0.015299 0.000405 0.000668
 0.045348 0.491886 0.432312 0.030454

MOTIF 9-AGCACATATACTAAAATT STREME-9
letter-probability matrix: alength= 4 w= 18 nsites= 53 E= 7.2e-001
 0.997848 0.000590 0.000590 0.000972
 0.000972 0.000590 0.975795 0.022643
 0.282698 0.715741 0.000590 0.000972
 0.976177 0.000590 0.022261 0.000972
 0.022643 0.975795 0.000590 0.000972
 0.976177 0.000590 0.022261 0.000972
 0.022643 0.000590 0.282316 0.694451
 0.976177 0.000590 0.022261 0.000972
 0.022643 0.022261 0.000590 0.954506
 0.976177 0.000590 0.022261 0.000972
 0.044314 0.954124 0.000590 0.000972
 0.000972 0.000590 0.000590 0.997848
 0.997848 0.000590 0.000590 0.000972
 0.651109 0.303987 0.000590 0.044314
 0.976177 0.022261 0.000590 0.000972
 0.716122 0.282316 0.000590 0.000972
 0.044314 0.000590 0.000590 0.954506
 0.044314 0.000590 0.043932 0.911163

MOTIF 10-ACGCTTCACG STREME-10
letter-probability matrix: alength= 4 w= 10 nsites= 51 E= 1.4e+000
 0.727915 0.000566 0.000566 0.270954
 0.000931 0.914488 0.000566 0.084015
 0.000931 0.000566 0.956030 0.042473
 0.000931 0.997572 0.000566 0.000931
 0.000931 0.000566 0.000566 0.997938
 0.042473 0.000566 0.000566 0.956396
 0.042473 0.956030 0.000566 0.000931
 0.727915 0.000566 0.000566 0.270954
 0.000931 0.997572 0.000566 0.000931
 0.063244 0.000566 0.935259 0.000931

MOTIF 11-ACAACAGATTTG STREME-11
letter-probability matrix: alength= 4 w= 12 nsites= 51 E= 2.1e+000
 0.975471 0.022921 0.000608 0.001001
 0.001001 0.993088 0.000608 0.005304
 0.685396 0.045234 0.268369 0.001001
 0.953157 0.045234 0.000608 0.001001
 0.001001 0.863511 0.045234 0.090254
 0.774650 0.179115 0.022921 0.023314
 0.001001 0.000608 0.997391 0.001001
 0.975471 0.000608 0.022921 0.001001
 0.023314 0.000608 0.000608 0.975471
 0.001001 0.022921 0.000608 0.975471
 0.023314 0.000608 0.000608 0.975471
 0.001001 0.045234 0.930451 0.023314

********************************************************************************
Stopped because 3 consecutive motifs exceeded the p-value threshold (0.05).
********************************************************************************
COMMAND:	streme --verbosity 1 --oc . --dna --totallength 4000000 --time 14400 --minw 7 --maxw 20 --thresh 0.05 --align center --p merged_cumulative_97_80perc.fa
********************************************************************************
CPU:		noble-meme.grid.gs.washington.edu
********************************************************************************
FINALTIME:	73.71 seconds
********************************************************************************
